# Supplementary material for: SF3B1 mutation and ATM deletion codrive leukemogenesis via centromeric R-loop dysregulation
Source: J Clin Invest. 2023 Sep 1;133(17):e163325. doi: 10.1172/JCI163325 (PMC10471171; doi:10.1172/JCI163325)
Supplement: Supplemental table 1 [file jci-133-163325-s032.xlsx]

## Sheet: Splice variants qPCR primers
Primers for alternative splice variants measurement by qPCR
Name	Sequence	Reference
SERBP1 WT Isoform Fw	TGCTTCAGGCCAGATCTATCAC	This study
SERBP1 Mut Isoform Fw	TGTGAAAAAGAAGATCTATCACTTCC	This study
SERBP1 Common Rv	TGAAGGAGGCGAATTTTCAGTTG	This study
STAU1 WT Isoform Fw	TGAATTTCGAGGTGGCCCG	This study
STAU1 Mut Isoform Fw	TGAATTTCGAGTCTTTCCCTCTGA	This study
STAU1 Common Rv	TGTCTGTGGCTTGACTATGGGTT	This study
SKIV2L WT Isoform Fw	TCCTGCCCAGTACCTGAAG	This study
SKIV2L Mut Isoform Fw	TGCCCAGCCCTTGTCCTCA	This study
SKIV2L Common Rv	TCCGACAGTAGGAAGCGCA	This study
THOC1 WT Isoform Fw	TAGGAAGTCCTCGGGTGCTG	This study
THOC1 Mut Isoform F	TGTCGTGAACAAAACATACACTTTC	This study
THOC1 Common Rv	TGGTAGAGCATATATTAAACACTGAAG	This study
HLTF WT Isoform Fw	GGCCCCTCAGGAAATGATAC	This study
HLTF Mut Isoform Fw	ATGGCCCCTCAGCCTTTTCT	This study
HLTF Common RV	TTAGCATGTGGCTGCTCATTC	This study
DLST WT Isoform Fw	TGGGAGAAAGCTGTTGGAGAC	This study
DLST Mut Isoform Fw	TGGGAGAAAGCCTTTGATTGTC	This study
DLST Common RV	TTGGCCTTAGCAGGAGCAG	This study
MTERF2 WT Isoform Rv	TGACGCCGACGGTTTATTGCA	This study
MTERF2 Altered Rv	ACGCCGACGGGGAACTGA	This study
MTERF2 Common Fw	TCAGCAGCAGCTTCCACAACAT	This study
ORAI2 WT Isoform Fw	AGCTCCGGGAAGGAACG	This study
ORAI2 Mut Isoform Fw	AGCTCCGCGTTTCTCTGAATTC	This study
ORAI2 Common Rv	CAGGTCATTTATACGAATGCCAAC	This study
TGFBR1 WT Isoform Fw	TCCAACTACTGTAAAGTCATCACC	This study
TGFBR1 Mut Isoform Fw	TCCAACTACTGGCCCTTTTTCAG	This study
TGFBR1 Common Rv	TGAGCCAGAACCTGACGTTG	This study
DYNLL1 WT Isoform Fw	CTTCTCCACGGTAACCATGTGC	This study
DYNLL1 WT Isoform Rv	GCCAGGTGGGATTGTACTTCT	This study
DYNLL1 Mut Isoform Fw	TTCTCCACGGCCTTGCCCA	This study
DYNLL1 Mut Isoform Rv	TGCCAGGTGGGATTGTACTTC	This study
EHMT1 WT Isoform Fw	TGCAGCCAGTAAAGATCCCAG	This study
EHMT1 Mut Isoform Fw	TGCAGCCAGTAAAGATCCCAG	This study
EHMT1 Common Rv	TGCAGCTGCTGTCTGTGATT	This study
TRIM37 WT Isoform Fw	TACTCATTCCTTCTTCAGGGGCAG	This study
TRIM37 Mut Isoform Fw	GGAGAACATGTTTCTTCTTCAGG	This study
TRIM37 Common Rv	TGGTCACCTTGGGGGCTAAT	This study
TMEM14C WT Isoform Fw	TCGTGAGACCGGTGCAGG	This study
TMEM14C Mut Isoform Fw	TGAGACCGCTTGTTTTCTGCAGG	This study
TMEM14C Common Rv	TGCCTGCTTTTACATAGCCAATG	This study
GAPDH Fw	AATCCCATCACCATCTTCCA	Iyer P, et al. 2019
GAPDH Rv	TGGACTCCACGACGTACTCA	Iyer P, et al. 2019

## Sheet: DRIP qPCR primers
Primers for Nalm-6 DRIP - qPCR
Name	Sequence	Reference
BTBD19 Fw	CCCCAAAGGGTGGTGACTT	García-Rubio ML, et al. (2015)
BTBD19 Rv	TTCACATTACCCAGACCAGACTGT	García-Rubio ML, et al. (2015)
EGR1 Fw	GCCAAGTCCTCCCTCTCTACTG	García-Rubio ML, et al. (2015)
EGR1 Rv	GGAAGTGGGCAGAAAGGATTG	García-Rubio ML, et al. (2015)
ING3 Fw	TTTTTCTTCTCTAACTACCCTCCCC	Halász L, Karányi Z, et al. (2017)
ING3 Rv	GTGCCCTAATCTGAATGACTACA	Halász L, Karányi Z, et al. (2017)
NOP58 Fw	ACGGCAATCTCTGCGGC	Halász L, Karányi Z, et al. (2017)
NOP58 Rv	CCTAAACCCTCCACGCTGTA	Halász L, Karányi Z, et al. (2017)
LOC440704 Fw	TAACACACAGCCATTGGGAAA	Halász L, Karányi Z, et al. (2017)
LOC440704 Rv	TTTTGGTAAGAGGGTTAAGCAGTA	Halász L, Karányi Z, et al. (2017)
SNRPN Fw	GCCAAATGAGTGAGGATGGT	Halász L, Karányi Z, et al. (2017)
SNRPN Rv	TCCTCTCTGCCTGACTCCAT	Halász L, Karányi Z, et al. (2017)
Chr 1 centromere Fw	TCATTCCCACAAACTGCGTTG	Kabeche L, et al. (2018)
Chr 1 centromere Rv	TCCAACGAAGGCCACAAGA	Kabeche L, et al. (2018)
Chr 1 pericentromere Fw	CATCGAATGGAAATGAAAGGAGTC	Kabeche L, et al. (2018)
Chr 1 pericentromere Rv	ACCATTGGATGATTGCAGTCAA	Kabeche L, et al. (2018)
1q TERRA Fw	GCATTCCTAATGCACACATGAC	Feretzaki M, Lingner J, et al. (2017)
1q TERRA Rv	ACCCTAACCCGAACCCTA	Feretzaki M, Lingner J, et al. (2017)
ZNF90 Fw	GCAAAGCATTTATTTCATCCTCACT	This study
ZNF90 Rv	AGGGCTGAGGAGCGTT	This study
SLC9A5 Fw	GCCAGAGGCTCAGGTTTTCT	This study
SLC9A5 Rv	CTCCTCCCTCCCATCCTCAA	This study
DDX10 Fw	GGTTTGTCTGTCCCTCCTCC	This study
DDX10 Rv	TCCATATACATGCCCACCCA	This study
Primers for HEK293T DRIP - qPCR
Name	Sequence	Reference
Actin Intron 1 Fw	CAAAGGCGAGGCTCTGTGC	Abraham KJ, Khosraviani N, et al. (2020)
Actin Intron 1 Rv	CGGGGTCTTTGTCTGAGC	Abraham KJ, Khosraviani N, et al. (2020)
Actin 5’pause Fw	TTACCCAGAGTGCAGGTGTG	Abraham KJ, Khosraviani N, et al. (2020)
Actin 5’pause Rv	CCCCAATAAGCAGGAACAGA	Abraham KJ, Khosraviani N, et al. (2020)
D18Z1 Fw	TGGGAAACGGGATTGTCTTC	Gomes De Lima L, et al. (2021)
D18Z1 Rv	CTGCTCTACCAAAGGGAATGT	Gomes De Lima L, et al. (2021)
D7Z2 Fw	CGACTTTGTGATGTGTGCATTC	Gomes De Lima L, et al. (2021)
D7Z2 Rv	CCTTATCCGCAATGGTCCTAAA	Gomes De Lima L, et al. (2021)
DXZ1 Fw	TGATAGCGCAGCTTTGACAC	Gomes De Lima L, et al. (2021)
DXZ1 Rv	TTCCAACACAGTCCTCCA	Gomes De Lima L, et al. (2021)
Primers for Murine DRIP - qPCR
Name	Sequence	Reference
mPrkce Fw	TTTGGACCCCTACATTGCCC	This study
mPrkce Rv	AGGAGCGTCGTGAAAGACAG	This study
mDrosha Fw	GAAAAGAGCGACCCGGTACA	This study
mDrosha Rv	TGCTGGATGAAGAGCACGTT	This study
mDdx17 Fw	GGGGTTGTTAGGACAGTCGG	This study
mDdx17 Rv	CATCTCCGTCACCGACGTAA	This study
mPou5f1 Fw	CCATGTCCGCCCGCATAC	This study
mPou5f1 Rv	GTTCCCTCTGAGTTGCTTTCCAC	This study
mFam179A Fw	AGACCAGCATCCTTTGGACC	This study
mFam179A Rv	CTAGAGTGACATCGTCACGGG	This study
mParp8 Fw	GTGCCCCCAAGACATCGAAA	This study
mParp8 Rv	GAGGCTGGGAAGAAGACGAT	This study
mAkt3 Fw	TAATGACTATGGCCGAGCCG	This study
mAkt3 Rv	CTGAAGAGAGTGTTCGGGGG	This study
mMinor satellite Fw	ACTCATTGATATACACTGTT	This study
mMinor satellite Rv	GAAAATGATAAAAACCACAC	This study
mSnord116 Fw	GAAACCTCCTTCCTATGCACAC	Powell W, et al. (2013)
mSnord116 Rv	CCTTAGGAGAACCATCTTGGTG	Powell W, et al. (2013)
mc-Myc Fw	GCGATCAGCTCTCCTGAAAA	Yang Y, et al. (2014)
mc-Myc Rv	ACACAGGGAAAGACCACCAG	Yang Y, et al. (2014)
mSnrpn Fw	TTGGCATTTGGGAGCAGATACT	Yang Y, et al. (2014)
mSnrpn Rv	ACTGCTGTGTTGCCTATTGTCT	Yang Y, et al. (2014)

## Sheet: eCLIP qPCR primers
Primers for alternative splice variants measurement by qPCR
Name	Sequence	Reference
MTR Fw	CCAAGAGTGTGGTGGTGTGT	This study
MTR Rv	TGGGTCCCAATAAACGTGGG	This study
UQRCB Fw	CTTTGCTGTTCCAGCTCTGC	This study
UQRCB RV	ATGAGGGGGAAGTCTTTTCGG	This study
ATP5F1B Fw	CACCTCTAAGGTAGCGCTGG	This study
ATP5F1B Rv	GATAGCCCACAGCAGAAGGG	This study
SF3B2 Fw	ACAGTTTTGCCCATGGGAGC	This study
SF3B2 Rv	ATCTTCTCCAAAGCCTGGGG	This study
NOP10 Fw	ACTCTCGACACCGAATCACC	This study
NOP10 Rv	GGCCTGCCGTTCATTCAAAC	This study
PKM Fw	GCGGGATAACCTTGAGGCTGA	This study
PKM Rv	TACGCTGCAAAGACGAAGAGA	This study
ZFR Fw	AAATGGCGACCGGCAACTAC	This study
ZFR Rv	ATAGGCTACACCCGAAGCTG	This study
SNRPN Fw	GCAACCAGAGCGTGAAGAAA	This study
SNRPN Rv	TACCCGAGCAATGCCAGTAT	This study

## Sheet: shRNAs and sgRNAs sequences
shRNAs sequences
Name of the gene	Target sequence	Reference
shSTAU1 #1	TTCTGGCCATGAACCATTATA	This study
shSTAU1 #2	AGCAGGGAAGACAACAGAAAC	This study
shSKIV2L #1	CCATGTAAAAACATGATGATA	This study
shSKIV2L #2	AACATGATGATAAAACAGCAA	This study
shTHOC1 #1	TTACCAAGCAGCATTTGATAA	This study
shTHOC1 #2	TGATAAGAGGTCCACTGGTTT	This study
shSERBP1 #1	TTCCAAACGACTAAGAAATTA	This study
shSERBP1 #2	CTACACAGAAGTAACAAATAT	This study
shCTRL	GAAGATGGGCGGGAGTCTTC	This study
sgRNAs sequences
Name of the gene	Target sequence	Reference
sgATM	GACACAATGCAACTTCCGTA	This study
sgAlphaSatellite	GAATCTGCAAGTGGATATT	Qin P, Parlak M, et al. (2017)
sgActin 5’ Pause (1)	GGTGAACCCTGCAAAAGGGT	Abraham KJ, Khosraviani N, et al. (2020)
sgActin 5’ Pause (2)	TGGGTGAACCCAGAAAAACT	Abraham KJ, Khosraviani N, et al. (2020)
sgSERBP1 #1	CGCAGCCGAAGCCTTCCTGT	This study
sgSERBP1 #2	CCTCGTGAACGAAGATTCGA	This study
sgTHOC1 #1	ACGAGGAAGCTCCAACAACG	This study
sgTHOC1 #2	CTGAAGAAAACTGGAACTCG	This study
sgCTRL	GAAGATGGGCGGGAGTCTTC	This study
