# Supplementary material for: SF3B1 mutation and ATM deletion codrive leukemogenesis via centromeric R-loop dysregulation
Source: J Clin Invest. 2023 Sep 1;133(17):e163325. doi: 10.1172/JCI163325 (PMC10471171; doi:10.1172/JCI163325)
Supplement: Supplemental table 2 [file jci-133-163325-s033.xlsx]

## Sheet: Nalm-6 significant ASS
GeneID	GeneSymbol	chr	strand	Chromosomal location	Inclusion reads_WT	Exclusion reads_WT	Inclusion reads_MT	Exclusion reads_MT	p-value	FDR	IncWT	IncMT	IncLevelDifference	type
ENSG00000137338.5	PGBD1	chr6	+	28283755_28284209_28283775_28284209_28281571_28281918	9,9,6	35,19,26	34,32,25	2,8,10	9.32587e-14	6.89763e-12	0.175,0.281,0.16	0.933,0.767,0.673	0.586	A3SS
stringtie.3556	ARFGAP2	chr11	-	47173758_47173915_47173758_47173840_47175014_47175098	12,12,9	65,84,74	24,26,36	64,56,85	3.98556e-06	0.000157019	0.092,0.072,0.062	0.17,0.202,0.188	0.111	A3SS
stringtie.3556	ARFGAP2	chr11	-	47173758_47173915_47173758_47173882_47175014_47175098	7,4,3	10,13,3	15,17,20	1,3,4	1.2408e-07	5.55879e-06	0.34,0.185,0.424	0.917,0.807,0.786	0.52	A3SS
ENSG00000274944.4	RP5-864K19.6	chr1	-	38866879_38867009_38866879_38866999_38873017_38873090	38,49,39	36,32,25	45,43,38	108,97,70	4.23882e-08	1.96641e-06	0.489,0.582,0.586	0.275,0.287,0.33	-0.255	A3SS
ENSG00000173598.13	NUDT4	chr12	+	93398767_93398855_93398770_93398855_93394608_93394719	5,3,1	4,10,2	0,1,0	6,6,5	2.32924e-05	0.000815233	0.55,0.227,0.328	0.0,0.14,0.0	-0.322	A3SS
ENSG00000136856.17	SLC2A8	chr9	+	127403659_127403803_127403737_127403803_127402556_127402753	29,32,26	3,10,3	17,12,13	2,0,0	0.00030871	0.00796147	0.838,0.632,0.823	0.82,1.0,1.0	0.176	A3SS
stringtie.6823	SYNE3	chr14	-	95436819_95436981_95436819_95436966_95439032_95439162	108126112	96,88,109	136139122	53,62,68	3.57975e-05	0.00117921	0.493,0.553,0.47	0.689,0.66,0.608	0.147	A3SS
ENSG00000137133.10	HINT2	chr9	-	35812959_35813156_35812959_35813145_35813265_35813338	4,6,6	168186196	42,44,41	142,92,101	0	0	0.021,0.028,0.027	0.21,0.301,0.267	0.234	A3SS
stringtie.2923	ZFYVE27	chr10	+	97751375_97751462_97751390_97751462_97750330_97750470	44,61,39	107111120	54,55,66	65,60,75	2.35416e-05	0.000820293	0.262,0.322,0.219	0.418,0.442,0.432	0.163	A3SS
ENSG00000133112.16	TPT1	chr13	-	45333470_45337553_45333470_45337403_45338659_45338776	38,49,40	6,5,2	62,49,58	146128140	0	0	0.76,0.831,0.909	0.175,0.161,0.172	-0.664	A3SS
ENSG00000121900.18	TMEM54	chr1	-	32895554_32895743_32895554_32895644_32895909_32895969	36,27,34	5,2,4	25,39,37	0,1,0	1.88144e-05	0.000670477	0.783,0.871,0.81	1.0,0.951,1.0	0.162	A3SS
ENSG00000189223.14	PAX8-AS1	chr2	+	113239088_113241101_113239742_113241101_113238089_113238212	22,38,34	10,11,23	33,36,47	8,4,7	0.00223672	0.0434057	0.524,0.633,0.425	0.673,0.818,0.77	0.226	A3SS
ENSG00000153317.14	ASAP1	chr8	-	130361669_130361788_130361669_130361771_130401884_130401970	1,1,2	12,14,14	27,24,26	5,8,14	1.09912e-14	8.61711e-13	0.066,0.057,0.108	0.821,0.718,0.612	0.64	A3SS
stringtie.21897	SECISBP2	chr9	+	89325426_89325676_89325547_89325676_89319651_89319797	105,88,92	11,20,12	110,82,95	41,26,32	0.000243057	0.00661133	0.827,0.688,0.793	0.573,0.612,0.597	-0.175	A3SS
ENSG00000171703.16	TCEA2	chr20	+	64071857_64071941_64071869_64071941_64070488_64070635	0,0,0	23,25,14	9,0,2	6,4,12	3.93398e-05	0.00127448	0.0,0.0,0.0	0.572,0.0,0.129	0.234	A3SS
ENSG00000100949.14	RABGGTA	chr14	-	24271112_24271248_24271112_24271169_24271486_24271549	22,25,19	19,34,17	12,8,12	25,36,23	0.00122898	0.0266903	0.382,0.282,0.373	0.204,0.106,0.218	-0.17	A3SS
stringtie.768	NASP	chr1	+	45604916_45605016_45604935_45605016_45591222_45591270	0,1,2	21,23,22	14,8,16	21,20,16	8.72688e-10	4.65434e-08	0.0,0.035,0.07	0.357,0.25,0.454	0.319	A3SS
stringtie.11352	ZNF557	chr19	+	7075654_7075743_7075675_7075743_7074995_7075105	25,28,28	11,9,6	36,30,26	3,3,1	0.00019811	0.00550774	0.65,0.718,0.792	0.907,0.891,0.955	0.198	A3SS
ENSG00000137822.12	TUBGCP4	chr15	+	43401715_43403799_43403682_43403799_43400043_43400221	57,76,97	38,46,33	145120151	2,0,4	0	0	0.429,0.452,0.595	0.973,1.0,0.95	0.482	A3SS
stringtie.12259	FUZ	chr19	-	49811362_49811491_49811362_49811467_49811630_49811699	0,2,3	25,30,18	8,2,9	20,19,23	0.000617809	0.0147223	0.0,0.05,0.117	0.241,0.077,0.237	0.129	A3SS
ENSG00000135341.17	MAP3K7	chr6	-	90560075_90560234_90560075_90560214_90561621_90561667	15,9,8	114106102	41,52,54	16,16,32	0	0	0.098,0.065,0.061	0.679,0.728,0.582	0.588	A3SS
ENSG00000158106.13	RHPN1	chr8	+	143379828_143380175_143380061_143380175_143379314_143379508	17,26,18	9,8,4	20,17,9	2,1,1	0.00173488	0.0353285	0.486,0.619,0.692	0.833,0.895,0.818	0.25	A3SS
ENSG00000198270.12	TMEM116	chr12	-	111933885_111936830_111933885_111934030_111937159_111937243	8,5,12	0,2,0	5,6,2	1,1,6	0.000684702	0.0160241	1.0,0.556,1.0	0.714,0.75,0.143	-0.316	A3SS
ENSG00000115652.14	UXS1	chr2	-	106164735_106164799_106164735_106164784_106166055_106166083	38,53,56	165175172	148160155	81,69,87	0	0	0.166,0.207,0.22	0.612,0.667,0.606	0.431	A3SS
stringtie.9338	PLSCR3	chr17	-	7394103_7394734_7394103_7394271_7394907_7395090	8,7,4	0,3,0	5,2,8	4,6,2	0.00182266	0.0361763	1.0,0.538,1.0	0.385,0.143,0.667	-0.448	A3SS
ENSG00000160584.15	SIK3	chr11	-	116857809_116858699_116857809_116858519_116859264_116859604	53,62,43	16,14,10	34,47,42	3,1,6	0.000772746	0.0176114	0.624,0.689,0.683	0.85,0.959,0.778	0.197	A3SS
stringtie.14364	PIGT	chr20	+	45429444_45429670_45429480_45429670_45427421_45427545	1,0,0	3,4,2	3,1,3	9,1,4	0.000651178	0.0153772	0.193,0.0,0.0	0.193,0.418,0.35	0.256	A3SS
ENSG00000146350.13	TBC1D32	chr6	-	121317494_121317690_121317494_121317672_121321632_121321794	0,0,0	3,6,11	3,3,0	3,2,3	0.0004285	0.0108021	0.0,0.0,0.0	0.456,0.557,0.0	0.338	A3SS
stringtie.18902	SKIV2L	chr6	+	31968622_31968796_31968685_31968796_31968327_31968538	21,18,22	110,93,85	45,49,50	47,46,45	2.22045e-16	1.95599e-14	0.101,0.102,0.132	0.361,0.386,0.396	0.269	A3SS
ENSG00000178217.13	SH2D4B	chr10	+	80609423_80609551_80609426_80609551_80588629_80588777	24,13,17	4,7,0	20,12,10	0,1,0	0.000154096	0.00440918	0.854,0.645,1.0	1.0,0.921,1.0	0.141	A3SS
ENSG00000097046.12	CDC7	chr1	+	91501636_91501831_91501653_91501831_91500892_91500948	4,3,7	95,87,78	38,21,38	100,48,73	3.33067e-16	2.90138e-14	0.034,0.028,0.071	0.244,0.271,0.306	0.229	A3SS
stringtie.15664	GORASP1	chr3	-	39100304_39100503_39100304_39100454_39100746_39100877	68,76,71	6,2,5	48,34,36	7,10,5	0.00238259	0.0453884	0.88,0.961,0.902	0.817,0.688,0.824	-0.138	A3SS
ENSG00000131002.11	TXLNGY	chrY	+	19588369_19589612_19589520_19589612_19587209_19587507	87124125	5,10,3	110105101	11,21,19	8.65525e-05	0.00265067	0.897,0.861,0.954	0.833,0.714,0.727	-0.146	A3SS
stringtie.8686	CIAPIN1	chr16	-	57440771_57441010_57440771_57440959_57447341_57447377	58,68,54	3,6,0	65,54,56	13,11,9	9.2608e-05	0.00280327	0.925,0.879,1.0	0.762,0.759,0.799	-0.161	A3SS
ENSG00000178917.15	ZNF852	chr3	-	44502964_44506926_44502964_44503056_44510552_44510636	16,26,18	6,6,4	4,11,5	9,9,8	8.79405e-05	0.0026827	0.571,0.684,0.692	0.182,0.379,0.238	-0.383	A3SS
stringtie.12468	ZNF544	chr19	+	58312027_58312462_58312196_58312462_58306087_58306216	153183151	13,13,17	171165146	1,0,1	1.20237e-12	8.26894e-11	0.855,0.876,0.816	0.988,1.0,0.986	0.142	A3SS
stringtie.3615	FAM111A	chr11	+	59148703_59148953_59148835_59148953_59145826_59145856	52,45,58	46,49,50	51,41,50	109,80,67	0.00025978	0.00697491	0.361,0.315,0.367	0.19,0.204,0.272	-0.126	A3SS
stringtie.3615	FAM111A	chr11	+	59148796_59148953_59148835_59148953_59145826_59145856	91,74,86	46,49,50	90,75,79	109,80,67	0.000249408	0.00674261	0.581,0.514,0.547	0.367,0.396,0.452	-0.142	A3SS
ENSG00000141524.15	TMC6	chr17	-	78120176_78121164_78120176_78120832_78122604_78122749	8,11,11	1,2,2	7,6,8	0,0,0	0.00204846	0.0400498	0.8,0.733,0.733	1.0,1.0,1.0	0.245	A3SS
ENSG00000100150.16	DEPDC5	chr22	+	31758526_31758633_31758545_31758633_31754861_31754979	0,0,0	48,47,44	11,6,12	17,21,26	1.08802e-14	8.61623e-13	0.0,0.0,0.0	0.35,0.192,0.277	0.273	A3SS
stringtie.1146	DPH5	chr1	-	101001466_101001587_101001466_101001544_101013709_101013818	96118161	6,10,6	71,29,52	17,6,7	0.000115278	0.00338493	0.916,0.889,0.948	0.739,0.767,0.835	-0.137	A3SS
stringtie.14876	CDC45	chr22	+	19494473_19494602_19494506_19494602_19494326_19494382	4,5,1	1,2,2	6,11,3	0,0,0	0.00101333	0.0223725	0.746,0.648,0.269	1.0,1.0,1.0	0.446	A3SS
stringtie.7685	WDR61	chr15	-	78292615_78292885_78292615_78292788_78294945_78294973	11,10,24	0,1,6	15,18,18	1,0,0	0.000779894	0.0177228	1.0,0.833,0.667	0.882,1.0,1.0	0.127	A3SS
stringtie.14730	HMGN1	chr21	-	39345829_39347292_39345829_39345958_39347378_39347483	69,75,74	10,6,13	54,73,77	1,4,4	0.00129832	0.027811	0.775,0.862,0.74	0.964,0.901,0.906	0.131	A3SS
ENSG00000124214.19	STAU1	chr20	-	49124374_49124605_49124374_49124587_49135832_49135931	26,31,32	148144153	52,47,48	127,99,92	7.90366e-07	3.38605e-05	0.129,0.153,0.149	0.256,0.285,0.305	0.138	A3SS
ENSG00000028203.17	VEZT	chr12	+	95270038_95270188_95270050_95270188_95266356_95266632	55,76,61	69,54,50	84,67,94	37,19,25	1.60901e-06	6.70991e-05	0.415,0.556,0.521	0.669,0.758,0.77	0.235	A3SS
ENSG00000243989.8	ACY1	chr3	+	51985360_51985465_51985400_51985465_51984046_51984158	47,33,44	2,5,5	31,27,34	0,1,0	8.03986e-05	0.00248159	0.942,0.821,0.86	1.0,0.949,1.0	0.109	A3SS
ENSG00000162734.12	PEA15	chr1	+	160207027_160207237_160207132_160207237_160205420_160205522	27,26,18	1,0,2	26,19,22	3,1,8	0.00177608	0.0355216	0.931,1.0,0.818	0.813,0.905,0.579	-0.151	A3SS
ENSG00000145979.17	TBC1D7	chr6	-	13326786_13326963_13326786_13326906_13328315_13328583	40,42,54	33,33,44	57,58,50	24,20,21	0.000479886	0.0117941	0.427,0.439,0.43	0.593,0.64,0.594	0.177	A3SS
ENSG00000108395.13	TRIM37	chr17	-	59001597_59001741_59001597_59001714_59012327_59012446	13,17,19	101,91,97	68,49,47	63,40,76	4.57412e-14	3.48166e-12	0.091,0.126,0.132	0.455,0.487,0.324	0.306	A3SS
ENSG00000108395.13	TRIM37	chr17	-	59070822_59070968_59070822_59070947_59075646_59075714	1,1,2	77,90,88	26,37,31	61,61,61	0	0	0.01,0.009,0.018	0.258,0.331,0.293	0.282	A3SS
ENSG00000119689.14	DLST	chr14	+	74889877_74889952_74889896_74889952_74889274_74889349	9,4,9	188200202	117,96,147	69,73,79	0	0	0.038,0.016,0.036	0.585,0.522,0.607	0.541	A3SS
ENSG00000011275.18	RNF216	chr7	-	5739275_5739621_5739275_5739352_5740972_5741644	19,10,15	61,79,49	29,14,16	40,29,38	0.000669865	0.0157238	0.135,0.06,0.133	0.266,0.194,0.174	0.102	A3SS
ENSG00000011275.18	RNF216	chr7	-	5739275_5739625_5739275_5739352_5740972_5741644	24,35,29	61,79,49	42,28,47	40,29,38	2.24511e-05	0.000789313	0.164,0.181,0.228	0.344,0.326,0.382	0.16	A3SS
stringtie.16487	RPL22L1	chr3	-	170868012_170868201_170868012_170868134_170868297_170868387	206265265	735836859	220168229	467736904074	0	0	0.139,0.154,0.15	0.026,0.025,0.031	-0.12	A3SS
stringtie.7193	MAPKBP1	chr15	+	41815258_41815799_41815623_41815799_41814549_41814739	31,34,32	2,0,1	29,19,26	4,2,14	2.50961e-05	0.000866754	0.886,1.0,0.941	0.784,0.826,0.481	-0.245	A3SS
ENSG00000197343.10	ZNF655	chr7	+	99562343_99562494_99562348_99562494_99561887_99561973	3,0,5	3,3,4	5,6,4	0,0,2	3.81854e-05	0.00124739	0.489,0.0,0.545	1.0,1.0,0.657	0.541	A3SS
stringtie.9515	DRG2	chr17	+	18104559_18104681_18104622_18104681_18103800_18103889	1,2,12	140152136	24,30,30	97,72,67	0	0	0.004,0.008,0.049	0.127,0.197,0.209	0.157	A3SS
stringtie.9324	DVL2	chr17	-	7227654_7227783_7227654_7227711_7227976_7228044	373393349	11,13,11	196201216	62,58,70	0	0	0.95,0.944,0.946	0.637,0.658,0.632	-0.304	A3SS
stringtie.4335	EI24	chr11	+	125575250_125575408_125575262_125575408_125572457_125572569	1,4,10	283267316	41,40,52	252220202	0	0	0.003,0.013,0.027	0.126,0.139,0.186	0.136	A3SS
stringtie.7842	MAN2A2	chr15	+	90912516_90912664_90912541_90912664_90912042_90912279	33,34,35	40,56,41	33,51,46	25,25,25	0.000112047	0.00330242	0.394,0.323,0.402	0.51,0.616,0.592	0.2	A3SS
stringtie.1980	CD34	chr1	-	207886538_207888118_207886538_207887923_207888681_207888846	6,5,5	5,8,20	0,1,1	6,3,7	0.000357723	0.00913535	0.375,0.238,0.111	0.0,0.143,0.067	-0.171	A3SS
ENSG00000100027.14	YPEL1	chr22	-	21703838_21704125_21703838_21703882_21710486_21710908	3,0,8	3,2,2	7,5,8	0,0,3	0.00226902	0.0439237	0.333,0.0,0.667	1.0,1.0,0.571	0.524	A3SS
ENSG00000138399.17	FASTKD1	chr2	-	169531351_169531508_169531351_169531490_169537226_169537340	2,5,9	100121134	21,25,28	65,59,68	1.11022e-16	1.00048e-14	0.017,0.034,0.053	0.213,0.262,0.257	0.209	A3SS
ENSG00000071794.15	HLTF	chr3	-	149041489_149041680_149041489_149041668_149042165_149042290	47,40,25	163184166	116,97,98	156155163	1.51212e-13	1.09769e-11	0.204,0.162,0.118	0.398,0.358,0.349	0.207	A3SS
ENSG00000078487.17	ZCWPW1	chr7	-	100419629_100419883_100419629_100419813_100420621_100420678	7,3,9	0,1,0	5,5,13	2,2,2	0.000606839	0.0145171	1.0,0.628,1.0	0.585,0.585,0.785	-0.224	A3SS
stringtie.5350	APPL2	chr12	-	105207970_105208047_105207970_105208029_105208157_105208199	1,0,0	26,20,20	5,7,12	20,8,8	7.03012e-10	3.80111e-08	0.031,0.0,0.0	0.173,0.424,0.557	0.374	A3SS
clu_1046	PCNX3	chr11	+	65622205_65622366_65622223_65622366_65620830_65620966	44,59,43	3,7,3	47,25,48	25,21,35	1.92557e-12	1.30142e-10	0.925,0.876,0.923	0.612,0.5,0.535	-0.359	A3SS
ENSG00000163781.12	TOPBP1	chr3	-	133652462_133652629_133652462_133652614_133653344_133653524	155181187	65,65,69	192208224	37,59,46	0.000451875	0.0112289	0.673,0.706,0.701	0.818,0.753,0.808	0.1	A3SS
stringtie.4995	PDE1B	chr12	+	54569121_54569366_54569280_54569366_54566973_54567087	6,11,6	0,0,0	17,6,17	4,2,0	0.00131514	0.0280945	1.0,1.0,1.0	0.68,0.6,1.0	-0.24	A3SS
ENSG00000171109.18	MFN1	chr3	+	179348844_179348963_179348847_179348963_179347691_179347810	47,49,54	7,6,6	44,39,51	16,23,24	1.88421e-06	7.73412e-05	0.868,0.889,0.898	0.729,0.624,0.675	-0.209	A3SS
ENSG00000258388.7	PPT2-EGFL8	chr6	+	32167086_32167257_32167102_32167257_32166909_32167005	29,22,19	0,4,8	19,25,14	2,0,0	0.000562204	0.0135621	1.0,0.825,0.67	0.89,1.0,1.0	0.132	A3SS
ENSG00000133997.11	MED6	chr14	-	70592879_70593009_70592879_70592988_70593295_70593378	4,5,7	120109116	41,45,39	87,83,94	0	0	0.026,0.036,0.047	0.278,0.307,0.253	0.243	A3SS
ENSG00000104529.17	EEF1D	chr8	-	143592646_143592942_143592646_143592893_143597347_143597415	10,15,8	0,1,0	20,14,14	2,3,2	0.000933994	0.0208619	1.0,0.907,1.0	0.867,0.752,0.82	-0.156	A3SS
ENSG00000175066.15	GK5	chr3	-	142177481_142177605_142177481_142177576_142181460_142181565	1,0,3	15,16,18	6,5,8	8,11,12	1.11264e-05	0.000405724	0.048,0.0,0.113	0.363,0.257,0.336	0.265	A3SS
ENSG00000127586.16	CHTF18	chr16	+	794033_794201_794053_794201_793143_793274	4,4,8	158185210	115,97,105	84,76,72	0	0	0.02,0.018,0.03	0.53,0.513,0.546	0.507	A3SS
stringtie.9933	NAGLU	chr17	+	42562295_42562487_42562355_42562487_42562150_42562219	87,67,88	5,2,5	41,32,42	65,54,57	0	0	0.913,0.953,0.914	0.275,0.263,0.307	-0.645	A3SS
ENSG00000204231.10	RXRB	chr6	-	33195362_33195466_33195362_33195454_33195569_33195702	51,46,72	93,96,106	108,83,72	87,83,74	3.62555e-05	0.0011893	0.328,0.299,0.377	0.525,0.471,0.464	0.152	A3SS
ENSG00000171960.10	PPIH	chr1	+	42675732_42676758_42675737_42676758_42667350_42667440	23,16,14	6,0,3	17,26,12	25,23,22	1.73708e-07	7.65095e-06	0.786,1.0,0.817	0.394,0.52,0.343	-0.449	A3SS
stringtie.14991	MMP11	chr22	+	23781787_23782483_23782367_23782483_23781192_23781409	14,7,6	0,1,0	6,8,11	4,1,1	0.000560766	0.0135621	1.0,0.778,1.0	0.429,0.8,0.846	-0.234	A3SS
stringtie.14991	MMP11	chr22	+	23782225_23782483_23782367_23782483_23781192_23781409	20,12,15	0,1,0	9,10,20	4,1,1	0.00129726	0.027811	1.0,0.857,1.0	0.529,0.833,0.909	-0.195	A3SS
stringtie.4907	LARP4	chr12	+	50428916_50429090_50428934_50429090_50427761_50427909	13,16,13	91,101,97	30,26,35	79,64,88	2.55733e-06	0.000102293	0.107,0.117,0.101	0.242,0.254,0.25	0.14	A3SS
ENSG00000119397.16	CNTRL	chr9	+	121173242_121173509_121173356_121173509_121169610_121169816	135124125	0,4,1	104,79,72	19,16,16	9.99201e-16	8.33376e-14	1.0,0.939,0.984	0.732,0.712,0.692	-0.262	A3SS
ENSG00000119397.16	CNTRL	chr9	+	121173242_121173509_121173356_121173509_121171407_121171548	144122140	1,0,2	109,86,74	13,7,10	5.67513e-11	3.42254e-09	0.986,1.0,0.972	0.807,0.86,0.787	-0.168	A3SS
ENSG00000137411.16	VARS2	chr6	+	30917094_30917224_30917104_30917224_30916877_30916959	0,0,1	90,82,98	21,19,21	61,41,24	0	0	0.0,0.0,0.009	0.238,0.296,0.443	0.323	A3SS
stringtie.10591	ENDOV	chr17	+	80422139_80422245_80422205_80422245_80421827_80421962	1,5,3	16,6,10	0,0,1	6,9,12	0.000365856	0.0093127	0.035,0.325,0.148	0.0,0.0,0.046	-0.154	A3SS
stringtie.12638	TMEM214	chr2	+	27037789_27037892_27037814_27037892_27037560_27037702	4,6,8	4,7,3	7,11,11	52,65,48	3.22384e-05	0.00108476	0.441,0.403,0.677	0.096,0.118,0.153	-0.385	A3SS
stringtie.22824	ABCB7	chrX	-	75071508_75071704_75071508_75071683_75073688_75073776	1,3,3	90,81,63	4,8,7	29,24,31	2.19525e-06	8.91749e-05	0.009,0.029,0.037	0.101,0.214,0.156	0.132	A3SS
ENSG00000141644.17	MBD1	chr18	-	50268846_50270085_50268846_50269818_50272676_50272738	76,91,93	30,27,27	49,32,43	32,54,52	2.59153e-07	1.13506e-05	0.559,0.628,0.633	0.434,0.229,0.293	-0.288	A3SS
ENSG00000272752.6	STAG3L5P-PVRIG2P-PILRB	chr7	+	100349730_100349887_100349798_100349887_100345864_100345968	62,67,70	8,11,7	66,57,79	2,0,2	1.81791e-06	7.54097e-05	0.816,0.777,0.851	0.95,1.0,0.958	0.155	A3SS
ENSG00000272752.6	STAG3L5P-PVRIG2P-PILRB	chr7	+	100358219_100358366_100358226_100358366_100356749_100356883	115,80,113	2,0,1	54,55,49	29,34,27	0	0	0.982,1.0,0.991	0.636,0.602,0.63	-0.368	A3SS
ENSG00000028310.17	BRD9	chr5	-	869244_869404_869244_869394_870472_870575	6,6,4	4,3,8	60,46,50	0,1,0	1.27609e-12	8.69961e-11	0.577,0.645,0.312	1.0,0.977,1.0	0.481	A3SS
stringtie.20234	DMTF1	chr7	+	87188038_87188301_87188091_87188301_87185828_87185980	16,13,25	41,47,52	10,10,10	66,69,66	0.000233614	0.00640397	0.198,0.149,0.233	0.087,0.084,0.087	-0.107	A3SS
ENSG00000166441.12	RPL27A	chr11	+	8683862_8684081_8683989_8684081_8683201_8683265	26,15,18	5,3,9	31,19,39	173166149	0	0	0.722,0.714,0.5	0.082,0.054,0.116	-0.561	A3SS
ENSG00000166441.12	RPL27A	chr11	+	8683960_8684081_8683989_8684081_8683201_8683265	8,4,9	5,3,9	11,2,14	173166149	2.26152e-13	1.61185e-11	0.549,0.504,0.432	0.046,0.009,0.067	-0.454	A3SS
stringtie.21018	LETM2	chr8	+	38392541_38392995_38392612_38392995_38387949_38388030	30,21,27	0,0,1	23,24,30	3,3,4	5.06037e-05	0.00161273	1.0,1.0,0.938	0.811,0.817,0.808	-0.167	A3SS
ENSG00000178295.14	GEN1	chr2	+	17759911_17760104_17759928_17760104_17753857_17753967	3,6,4	2,6,6	13,12,15	1,2,0	5.89095e-07	2.53764e-05	0.56,0.459,0.361	0.917,0.836,1.0	0.458	A3SS
ENSG00000169242.11	EFNA1	chr1	+	155133502_155133780_155133729_155133780_155131338_155131634	19,14,27	2,3,7	25,9,25	1,1,1	0.00188943	0.037407	0.826,0.7,0.659	0.926,0.818,0.926	0.162	A3SS
ENSG00000123349.13	PFDN5	chr12	+	53296429_53297924_53297823_53297924_53295838_53295941	32,30,38	0,0,0	35,45,33	13,16,19	6.66134e-16	5.67662e-14	1.0,1.0,1.0	0.574,0.584,0.465	-0.459	A3SS
ENSG00000123349.13	PFDN5	chr12	+	53297702_53297924_53297823_53297924_53296453_53296551	30,24,35	0,0,1	34,41,31	5,3,5	7.55883e-06	0.000282409	1.0,1.0,0.946	0.773,0.872,0.756	-0.182	A3SS
stringtie.22372	NA	chr9	-	136942768_136943003_136942768_136942973_136943348_136943506	5,3,4	1,1,6	13,14,9	0,0,2	9.83884e-05	0.00294414	0.79,0.694,0.335	1.0,1.0,0.772	0.318	A3SS
ENSG00000119446.13	RBM18	chr9	-	122261379_122261508_122261379_122261498_122264714_122264839	121128126	9,6,6	103,76,89	64,71,61	0	0	0.924,0.951,0.95	0.594,0.493,0.57	-0.389	A3SS
ENSG00000101057.15	MYBL2	chr20	+	43673707_43673899_43673805_43673899_43667018_43667303	19,15,13	518475532	159153142	461403430	0	0	0.018,0.016,0.012	0.147,0.16,0.142	0.134	A3SS
ENSG00000116198.12	CEP104	chr1	-	3839607_3842067_3839607_3839776_3844906_3844983	13,8,9	71,77,75	37,35,39	82,73,75	6.58086e-09	3.35025e-07	0.084,0.049,0.057	0.184,0.193,0.206	0.131	A3SS
stringtie.2915	ZDHHC16	chr10	+	97455638_97455783_97455659_97455783_97454713_97454799	7,9,8	62,63,70	67,59,52	39,26,34	0	0	0.084,0.104,0.085	0.584,0.649,0.555	0.505	A3SS
stringtie.2915	ZDHHC16	chr10	+	97455638_97455783_97455713_97455783_97454713_97454799	64,67,89	18,11,13	123129113	0,3,3	3.82083e-12	2.49628e-10	0.66,0.769,0.789	1.0,0.959,0.954	0.232	A3SS
stringtie.2915	ZDHHC16	chr10	+	97455659_97455783_97455713_97455783_97454713_97454799	119121151	18,11,13	95,96,95	0,3,3	1.31513e-06	5.51368e-05	0.806,0.873,0.879	1.0,0.953,0.952	0.116	A3SS
stringtie.4351	FOXRED1	chr11	+	126273315_126273454_126273335_126273454_126272968_126273079	2,4,4	119140137	25,22,24	84,79,71	0	0	0.014,0.023,0.023	0.197,0.187,0.218	0.181	A3SS
stringtie.4351	FOXRED1	chr11	+	126273315_126273454_126273338_126273454_126272968_126273079	6,11,7	8,0,9	27,25,26	2,1,2	0.00158736	0.032923	0.376,1.0,0.384	0.915,0.952,0.912	0.34	A3SS
ENSG00000255769.7	GOLGA2P10	chr15	-	82475477_82475637_82475477_82475615_82476785_82476940	9,15,11	52,48,49	25,22,25	19,18,23	1.8426e-10	1.05445e-08	0.123,0.202,0.154	0.516,0.497,0.468	0.334	A3SS
stringtie.22905	KCNE5	chrX	-	109683135_109683375_109683135_109683372_109733138_109733403	12,11,11	3,9,4	19,19,14	3,1,0	0.000215683	0.00595407	0.796,0.544,0.729	0.861,0.949,1.0	0.247	A3SS
stringtie.11155	CIRBP	chr19	+	1273493_1273715_1273600_1273715_1271980_1272051	80,77,93	0,1,0	64,62,86	5,11,4	5.90402e-08	2.70687e-06	1.0,0.975,1.0	0.865,0.738,0.915	-0.152	A3SS
ENSG00000116062.14	MSH6	chr2	+	47698817_47709833_47708182_47709833_47695529_47696097	20,20,16	110115118	102,93,85	73,82,77	0	0	0.083,0.08,0.063	0.411,0.362,0.356	0.301	A3SS
stringtie.5349	WASHC4	chr12	+	105121088_105121204_105121100_105121204_105120554_105120597	12,10,18	87103130	27,30,28	49,50,62	5.54398e-11	3.39569e-09	0.109,0.08,0.11	0.329,0.348,0.287	0.222	A3SS
stringtie.8342	ERI2	chr16	-	20796343_20799067_20796343_20798211_20799262_20799351	19,12,18	5,4,5	26,23,23	2,0,1	2.92466e-05	0.000996928	0.655,0.6,0.643	0.867,1.0,0.92	0.296	A3SS
stringtie.22014	TGFBR1	chr9	+	99132496_99132739_99132508_99132739_99128854_99129100	1,5,1	23,16,24	9,6,5	13,9,3	3.92697e-05	0.00127448	0.037,0.218,0.036	0.381,0.372,0.597	0.353	A3SS
stringtie.13624	NABP1	chr2	+	191683289_191683804_191683728_191683804_191682491_191682595	3,3,7	1,1,1	0,1,2	4,2,1	0.000166382	0.00470916	0.6,0.6,0.778	0.0,0.2,0.5	-0.426	A3SS
ENSG00000155463.12	OXA1L	chr14	+	22769776_22769934_22769790_22769934_22767957_22768171	4,9,7	358349398	86,87,94	274226256	0	0	0.01,0.022,0.015	0.215,0.251,0.243	0.221	A3SS
ENSG00000213930.11	GALT	chr9	+	34647540_34648171_34648114_34648171_34647088_34647258	14,10,14	0,0,1	6,6,10	5,2,0	0.000176105	0.00493107	1.0,1.0,0.875	0.375,0.6,1.0	-0.3	A3SS
ENSG00000213930.11	GALT	chr9	+	34648047_34648171_34648114_34648171_34647088_34647258	12,5,7	0,0,1	3,5,7	5,2,0	0.000141349	0.0040892	1.0,1.0,0.801	0.256,0.589,1.0	-0.319	A3SS
stringtie.958	SERBP1	chr1	-	67424887_67424977_67424887_67424959_67425082_67425223	149514271498	124311801241	223720112317	609549533	0	0	0.502,0.504,0.503	0.755,0.755,0.785	0.262	A3SS
ENSG00000159069.13	FBXW5	chr9	-	136942768_136942997_136942768_136942943_136943348_136943506	9,7,9	171188177	58,50,51	149136148	0	0	0.032,0.023,0.031	0.196,0.187,0.178	0.158	A3SS
ENSG00000159069.13	FBXW5	chr9	-	136942768_136942997_136942768_136942973_136943348_136943506	5,5,6	1,1,6	39,34,41	0,0,2	9.8187e-06	0.000363107	0.799,0.799,0.443	1.0,1.0,0.942	0.3	A3SS
ENSG00000142046.14	TMEM91	chr19	+	41383560_41384083_41383885_41384083_41382771_41382921	4,9,10	0,1,0	13,13,18	3,1,2	0.00197228	0.0387535	1.0,0.818,1.0	0.684,0.867,0.818	-0.15	A3SS
ENSG00000142046.14	TMEM91	chr19	+	41383714_41384083_41383885_41384083_41382771_41382921	4,7,10	0,1,0	12,10,18	3,1,2	0.00164224	0.0338821	1.0,0.778,1.0	0.667,0.833,0.818	-0.153	A3SS
ENSG00000142046.14	TMEM91	chr19	+	41383862_41384083_41383885_41384083_41382771_41382921	5,5,9	0,1,0	10,7,9	3,1,2	0.00175394	0.0354744	1.0,0.8,1.0	0.728,0.849,0.783	-0.147	A3SS
stringtie.18279	ANKHD1	chr5	+	140438460_140438617_140438493_140438617_140436103_140436257	145110123	2,0,1	77,90,80	33,29,32	0	0	0.982,1.0,0.989	0.632,0.695,0.648	-0.332	A3SS
stringtie.18279	ANKHD1	chr5	+	140438493_140438617_140438502_140438617_140436103_140436257	10,8,14	21,14,20	54,40,39	12,23,13	2.96124e-07	1.28979e-05	0.304,0.344,0.391	0.805,0.615,0.734	0.372	A3SS
ENSG00000125734.15	GPR108	chr19	-	6730986_6731111_6730986_6731054_6731198_6731282	139148149	3,3,4	115109121	17,13,16	7.5733e-09	3.83062e-07	0.966,0.968,0.958	0.806,0.837,0.823	-0.142	A3SS
ENSG00000138382.14	METTL5	chr2	-	169812456_169812524_169812456_169812506_169815476_169815528	6,1,5	219235216	44,29,29	190167200	0	0	0.022,0.004,0.019	0.163,0.127,0.109	0.118	A3SS
ENSG00000058673.16	ZC3H11A	chr1	+	203802568_203803016_203802651_203803016_203801574_203801628	50,49,34	5,5,7	74,61,90	2,0,0	1.11536e-07	5.02554e-06	0.839,0.836,0.717	0.951,1.0,1.0	0.186	A3SS
ENSG00000058673.16	ZC3H11A	chr1	+	203802568_203803016_203802956_203803016_203801574_203801628	177193193	39,36,36	202175193	12,9,8	1.03561e-10	6.05912e-09	0.694,0.728,0.728	0.894,0.907,0.923	0.191	A3SS
ENSG00000058673.16	ZC3H11A	chr1	+	203802651_203803016_203802956_203803016_203801574_203801628	167186191	39,36,36	166142145	12,9,8	4.08251e-08	1.90517e-06	0.682,0.721,0.726	0.874,0.887,0.901	0.178	A3SS
stringtie.7826	TTLL13P	chr15	+	90258037_90258269_90258182_90258269_90257636_90257722	1,2,4	2,0,3	4,4,9	0,0,0	0.000282505	0.00738468	0.2,1.0,0.4	1.0,1.0,1.0	0.467	A3SS
ENSG00000203666.12	EFCAB2	chr1	+	245086732_245086961_245086759_245086961_245083621_245083688	2,4,3	1,2,4	5,2,5	1,1,0	0.000719667	0.0165947	0.608,0.608,0.367	0.795,0.608,1.0	0.273	A3SS
ENSG00000203666.12	EFCAB2	chr1	+	245087244_245087839_245124704_245087839_245083621_245083688	62,65,61	4,0,0	52,29,36	12,25,25	2.49467e-13	1.762e-11	0.886,1.0,1.0	0.684,0.367,0.419	-0.472	A3SS
stringtie.15822	AMT	chr3	-	49424948_49425146_49424948_49425053_49425366_49425438	15,10,6	20,39,27	5,5,1	37,26,46	0.000438652	0.0110225	0.273,0.114,0.1	0.063,0.088,0.011	-0.108	A3SS
ENSG00000228288.6	PCAT6	chr1	+	202811574_202811913_202811688_202811913_202810961_202811370	6,5,8	1,1,0	7,4,4	4,2,1	0.000589425	0.0141751	0.75,0.714,1.0	0.467,0.5,0.667	-0.277	A3SS
ENSG00000100368.13	CSF2RB	chr22	+	36935314_36935441_36935350_36935441_36933831_36933994	11,14,8	65,82,74	26,17,10	62,35,47	0.000728456	0.0167481	0.108,0.109,0.072	0.231,0.258,0.132	0.111	A3SS
ENSG00000001167.14	NFYA	chr6	+	41079004_41079164_41079028_41079164_41072944_41073084	1,2,1	174172190	45,42,48	136113157	0	0	0.005,0.009,0.004	0.208,0.228,0.195	0.204	A3SS
ENSG00000183077.15	AFMID	chr17	+	78197134_78197560_78197145_78197560_78190969_78191060	1,2,0	3,8,3	7,8,13	6,7,11	0.000163532	0.00464526	0.231,0.184,0.0	0.512,0.507,0.515	0.373	A3SS
stringtie.21161	STAU2	chr8	-	73709031_73709177_73709031_73709162_73738283_73738349	2,1,0	13,14,12	12,9,11	12,12,10	1.45348e-08	7.16685e-07	0.117,0.058,0.0	0.464,0.393,0.487	0.39	A3SS
ENSG00000154814.13	OXNAD1	chr3	+	16270928_16271071_16270944_16271071_16269125_16269275	13,7,9	58,49,53	24,23,17	56,42,46	0.000310157	0.00797256	0.161,0.109,0.127	0.268,0.319,0.24	0.143	A3SS
ENSG00000112787.12	FBRSL1	chr12	+	132571067_132571524_132571306_132571524_132570334_132570540	233268203	103,118,98	183148153	189137168	4.78158e-11	2.95178e-09	0.531,0.532,0.509	0.326,0.351,0.313	-0.194	A3SS
ENSG00000204685.6	STARD7-AS1	chr2	+	96239712_96240688_96240443_96240688_96208415_96208979	12,14,25	5,3,4	18,29,28	2,1,1	0.00194261	0.0382664	0.545,0.7,0.758	0.818,0.935,0.933	0.228	A3SS
stringtie.6956	SNRPN	chr15	+	24974287_24974456_24974386_24974456_24967931_24968082	228209233	7,14,6	194138184	60,50,57	0	0	0.942,0.882,0.951	0.618,0.58,0.617	-0.32	A3SS
stringtie.6956	SNRPN	chr15	+	24974310_24974456_24974386_24974456_24967931_24968082	460435430	7,14,6	343271333	60,50,57	0	0	0.973,0.944,0.975	0.756,0.746,0.76	-0.21	A3SS
ENSG00000114346.13	ECT2	chr3	+	172762397_172762546_172762415_172762546_172761609_172761683	0,0,0	132107108	35,21,19	56,61,74	0	0	0.0,0.0,0.0	0.344,0.224,0.177	0.248	A3SS
ENSG00000117543.20	DPH5	chr1	-	100992636_100992754_100992636_100992740_100995109_100995149	2,0,5	102106109	28,28,30	23,26,25	0	0	0.017,0.0,0.038	0.515,0.484,0.511	0.485	A3SS
ENSG00000245694.9	CRNDE	chr16	-	54920297_54920410_54920297_54920327_54923584_54923650	286252263	67,60,52	113,85,95	473326401	0	0	0.69,0.686,0.725	0.111,0.119,0.11	-0.587	A3SS
ENSG00000245694.9	CRNDE	chr16	-	54920297_54920410_54920297_54920338_54923584_54923650	273237247	2,1,4	94,76,74	37,32,41	0	0	0.987,0.992,0.972	0.586,0.569,0.501	-0.432	A3SS
ENSG00000198818.9	SFT2D1	chr6	-	166331384_166332045_166331384_166331407_166342418_166342547	27,27,27	1,0,1	27,17,29	2,6,3	0.000109567	0.00324152	0.931,1.0,0.931	0.871,0.586,0.829	-0.192	A3SS
ENSG00000168970.22	JMJD7-PLA2G4B	chr15	+	41834739_41835223_41834969_41835223_41828115_41828188	43,66,49	0,0,1	55,30,52	7,6,4	1.67813e-07	7.43308e-06	1.0,1.0,0.961	0.797,0.714,0.867	-0.194	A3SS
stringtie.13296	ERCC3	chr2	-	127289336_127289519_127289336_127289501_127289688_127289824	7,7,18	109127105	46,37,58	109,84,84	1.12133e-14	8.70415e-13	0.051,0.044,0.126	0.262,0.27,0.367	0.226	A3SS
ENSG00000004897.11	CDC27	chr17	-	47151805_47151936_47151805_47151918_47154671_47154786	20,25,19	132125140	25,26,23	88,86,51	0.000607346	0.0145171	0.113,0.144,0.102	0.193,0.202,0.275	0.104	A3SS
stringtie.16653	NA	chr3	-	195867168_195867264_195867168_195867258_195867360_195868709	37,25,48	3,7,4	35,32,36	2,1,0	0.000667349	0.0157118	0.921,0.772,0.919	0.943,0.968,1.0	0.1	A3SS
ENSG00000148288.11	GBGT1	chr9	-	133156014_133156102_133156014_133156065_133161466_133161532	0,0,2	7,9,11	6,0,4	4,3,5	0.000205066	0.00568098	0.0,0.0,0.115	0.516,0.0,0.363	0.255	A3SS
stringtie.6659	PTGR2	chr14	+	73893775_73893932_73893796_73893932_73892026_73892208	5,5,1	96116102	29,32,32	76,82,70	0	0	0.041,0.034,0.008	0.238,0.242,0.272	0.223	A3SS
ENSG00000076984.17	MAP2K7	chr19	+	7911414_7911578_7911435_7911578_7911249_7911330	9,7,8	98,89,102	29,20,25	102,91,105	4.5871e-06	0.000178034	0.07,0.06,0.06	0.188,0.152,0.163	0.104	A3SS
ENSG00000281028.1	RP11-717K11.2	chr4	+	25259036_25259190_25259051_25259190_25256542_25256674	172133128	7,7,8	122126111	19,21,20	1.84253e-06	7.60285e-05	0.955,0.943,0.933	0.847,0.838,0.827	-0.106	A3SS
ENSG00000246985.7	SOCS2-AS1	chr12	-	93542462_93556665_93542462_93545398_93565612_93565744	6,3,3	2,0,2	2,0,0	16,6,10	1.01889e-07	4.61739e-06	0.6,1.0,0.429	0.059,0.0,0.0	-0.657	A3SS
ENSG00000246985.7	SOCS2-AS1	chr12	-	93542462_93545398_93542462_93545358_93566743_93566970	10,3,11	20,18,10	54,32,55	1,0,1	0	0	0.258,0.104,0.433	0.974,1.0,0.975	0.718	A3SS
ENSG00000246985.7	SOCS2-AS1	chr12	-	93542462_93556665_93542462_93545358_93566743_93566970	23,13,17	20,18,10	24,20,22	1,0,1	6.76126e-14	5.09695e-12	0.365,0.265,0.459	0.923,1.0,0.917	0.584	A3SS
ENSG00000246985.7	SOCS2-AS1	chr12	-	93542462_93556665_93542462_93545398_93566743_93566970	19,11,13	5,1,6	5,10,4	35,22,37	9.24981e-11	5.45252e-09	0.655,0.846,0.52	0.067,0.185,0.051	-0.573	A3SS
ENSG00000166532.15	RIMKLB	chr12	+	8780574_8780739_8780577_8780739_8780034_8780112	9,2,8	5,3,7	18,9,13	3,0,2	0.000273233	0.00723697	0.638,0.395,0.528	0.854,1.0,0.864	0.386	A3SS
stringtie.10697	THOC1	chr18	-	224083_224200_224083_224179_224923_224994	10,13,12	174153143	54,65,51	112,88,115	0	0	0.045,0.065,0.064	0.282,0.376,0.266	0.25	A3SS
ENSG00000162298.18	SYVN1	chr11	-	65133159_65133269_65133159_65133252_65133469_65133618	0,5,4	234234232	49,57,48	212186217	0	0	0.0,0.018,0.014	0.164,0.206,0.158	0.165	A3SS
ENSG00000130985.16	UBA1	chrX	+	47200409_47201000_47200893_47201000_47199479_47200544	4,5,4	0,1,0	5,1,5	56,42,50	1.36557e-14	1.04962e-12	1.0,0.714,1.0	0.043,0.012,0.048	-0.87	A3SS
ENSG00000133454.15	MYO18B	chr22	+	26028565_26031041_26030442_26031041_26026444_26027690	8,15,18	37,52,41	24,27,26	37,39,39	0.00145163	0.0305114	0.098,0.126,0.18	0.245,0.257,0.25	0.116	A3SS
ENSG00000197530.12	MIB2	chr1	+	1623388_1623482_1623430_1623482_1616507_1616614	5,7,13	9,6,11	16,16,12	4,3,5	0.00149942	0.0312645	0.276,0.444,0.447	0.733,0.785,0.622	0.324	A3SS
ENSG00000106459.14	NRF1	chr7	+	129657342_129657574_129657345_129657574_129641724_129641822	2,0,4	1,4,5	1,7,3	0,0,1	2.22986e-06	9.01139e-05	0.662,0.0,0.439	1.0,1.0,0.746	0.548	A3SS
ENSG00000197136.4	PCNX3	chr11	+	65622223_65622366_65622244_65622366_65620830_65620966	19,22,14	52,59,53	42,28,50	49,42,38	1.79721e-05	0.000643385	0.23,0.233,0.177	0.412,0.352,0.518	0.214	A3SS
ENSG00000092621.11	PHGDH	chr1	+	119735106_119735443_119735294_119735443_119734633_119734766	23,20,26	632692727	97,85,92	209160210	0	0	0.018,0.014,0.018	0.188,0.21,0.18	0.176	A3SS
ENSG00000124593.15	RP11-298J23.10	chr6	+	41786439_41787825_41786761_41787825_41786127_41786332	8,4,10	2,5,5	8,8,10	0,0,1	9.74643e-07	4.15283e-05	0.667,0.286,0.5	1.0,1.0,0.833	0.46	A3SS
stringtie.11393	ZNF559	chr19	+	9380588_9382190_9381147_9382190_9380056_9380139	5,10,4	11,12,5	13,12,6	3,2,3	0.000261049	0.00698507	0.185,0.294,0.286	0.684,0.75,0.5	0.39	A3SS
ENSG00000090661.11	CERS4	chr19	+	8251043_8251249_8251075_8251249_8241340_8241457	3,6,2	1,1,5	6,9,5	1,0,1	0.000926493	0.0207534	0.69,0.817,0.229	0.817,1.0,0.788	0.29	A3SS
ENSG00000154727.10	GABPA	chr21	+	25741560_25741675_25741572_25741675_25735383_25735578	7,4,7	90,93,69	23,24,24	75,70,98	3.98449e-08	1.87056e-06	0.065,0.037,0.083	0.214,0.234,0.179	0.147	A3SS
ENSG00000156970.12	BUB1B	chr15	+	40202389_40202465_40202404_40202465_40200930_40200980	25,17,22	208234229	49,61,41	162158155	3.95495e-12	2.56254e-10	0.094,0.059,0.077	0.207,0.25,0.186	0.138	A3SS
stringtie.15398	SCO2	chr22	-	50526000_50526156_50526000_50526141_50526245_50526476	5,3,4	10,21,21	1,2,0	31,18,20	0.000440666	0.0110378	0.302,0.11,0.141	0.027,0.088,0.0	-0.146	A3SS
ENSG00000188092.14	GPR89B	chr1	+	147968874_147968963_147968894_147968963_147968331_147968428	1,2,3	2,5,3	7,5,13	0,0,1	5.22264e-09	2.67618e-07	0.292,0.248,0.452	1.0,1.0,0.915	0.641	A3SS
stringtie.16557	ABCC5	chr3	-	183985303_183985455_183985303_183985378_183987769_183987917	22,19,28	10,14,4	6,9,9	58,30,45	4.61772e-11	2.87325e-09	0.543,0.423,0.791	0.053,0.139,0.097	-0.489	A3SS
ENSG00000112079.8	STK38	chr6	-	36540071_36545285_36540071_36540207_36547189_36547470	44,39,44	87,93,86	33,42,47	49,44,54	0.00257198	0.048675	0.202,0.173,0.204	0.252,0.323,0.303	0.1	A3SS
ENSG00000153827.13	TRIP12	chr2	-	229792972_229793145_229792972_229793130_229795178_229795330	138142154	30,23,23	105,92,89	59,45,43	8.34863e-10	4.4831e-08	0.799,0.842,0.853	0.606,0.639,0.641	-0.203	A3SS
stringtie.19772	AP5Z1	chr7	+	4790213_4790591_4790458_4790591_4789831_4789929	19,20,14	50,37,63	6,3,7	52,32,50	0.000148518	0.0042808	0.16,0.213,0.1	0.055,0.045,0.065	-0.103	A3SS
ENSG00000278540.4	ACACA	chr17	-	37330172_37330425_37330172_37330335_37339803_37339850	141,113,68	65,50,39	187127148	4,7,3	0	0	0.52,0.531,0.466	0.959,0.901,0.961	0.435	A3SS
ENSG00000135968.20	GCC2	chr2	+	108486498_108486648_108486510_108486648_108485830_108485908	0,0,1	19,22,18	27,18,20	12,8,13	0	0	0.0,0.0,0.047	0.667,0.667,0.578	0.622	A3SS
ENSG00000090905.18	TNRC6A	chr16	+	24805604_24805733_24805673_24805733_24805013_24805151	167149132	7,4,9	85,86,86	10,8,13	0.000961215	0.0213482	0.931,0.955,0.893	0.828,0.859,0.789	-0.101	A3SS
stringtie.7423	SLTM	chr15	-	58916934_58917020_58916934_58916999_58932355_58932443	2,11,7	170154145	49,50,25	99125103	0	0	0.01,0.055,0.038	0.288,0.246,0.165	0.199	A3SS
stringtie.546	ZBTB8OS	chr1	-	32633950_32634110_32633950_32634072_32634767_32634792	30,25,22	83,90,86	41,32,38	52,58,38	1.02831e-05	0.000378495	0.203,0.164,0.153	0.358,0.28,0.414	0.177	A3SS
clu_1243	ATP5F1C	chr10	+	7799590_7799915_7799771_7799915_7798989_7799683	22,19,23	4,0,1	37,45,36	43,32,41	5.4704e-10	3.02028e-08	0.733,1.0,0.92	0.301,0.413,0.305	-0.545	A3SS
ENSG00000130312.6	MRPL34	chr19	+	17296715_17305957_17305830_17305957_17292608_17292854	22,18,24	12,11,17	10,4,13	27,11,18	0.00010121	0.00300562	0.478,0.45,0.414	0.156,0.154,0.265	-0.256	A3SS
ENSG00000169905.12	TOR1AIP2	chr1	-	179859029_179865869_179859029_179865854_179877238_179877373	1,4,1	77,83,94	29,22,23	63,66,50	0	0	0.011,0.04,0.009	0.285,0.224,0.284	0.244	A3SS
stringtie.22398	ARRDC1	chr9	+	137743370_137743528_137743391_137743528_137728348_137728529	30,55,48	92,81,76	81,65,93	64,62,81	5.13234e-05	0.00162905	0.21,0.357,0.34	0.508,0.461,0.484	0.182	A3SS
ENSG00000152253.8	SPC25	chr2	-	168870893_168871555_168870893_168865396_168873584_168873683	209210174	7,5,6	168150126	20,13,13	6.48593e-06	0.000248047	0.937,0.955,0.935	0.808,0.852,0.829	-0.113	A3SS
ENSG00000087266.15	SH3BP2	chr4	+	2831922_2832412_2832330_2832412_2831570_2831679	14,13,10	8,2,3	11,16,5	0,1,1	0.000116679	0.0034133	0.467,0.765,0.625	1.0,0.889,0.714	0.249	A3SS
ENSG00000221978.11	CCNL2	chr1	-	1390765_1392803_1390765_1390865_1393395_1393460	197187209	76,90,100	130131147	90,83,109	0.00124771	0.0270222	0.564,0.51,0.511	0.419,0.441,0.403	-0.107	A3SS
ENSG00000119969.14	HELLS	chr10	+	94546360_94546498_94546376_94546498_94545789_94545907	0,2,2	72,78,64	24,24,49	73,72,75	0	0	0.0,0.021,0.026	0.22,0.222,0.359	0.251	A3SS
ENSG00000119969.14	HELLS	chr10	+	94546360_94546498_94546376_94546498_94545921_94545952	0,2,4	72,92,102	13,12,26	116,82,109	1.9489e-09	1.01862e-07	0.0,0.018,0.032	0.088,0.111,0.17	0.106	A3SS
stringtie.5494	FBXO21	chr12	-	117157872_117158084_117157872_117158063_117165484_117165617	14,22,23	32,32,46	43,34,28	21,14,13	8.54786e-09	4.29585e-07	0.263,0.36,0.29	0.626,0.665,0.638	0.339	A3SS
ENSG00000121892.14	PDS5A	chr4	-	39866860_39867015_39866860_39866997_39869393_39869462	6,5,1	227216237	29,23,16	124122135	0	0	0.022,0.019,0.004	0.164,0.137,0.091	0.116	A3SS
ENSG00000196367.12	TRRAP	chr7	+	98983239_98983492_98983263_98983492_98981768_98981960	10,6,7	106101102	37,38,42	64,46,64	0	0	0.07,0.045,0.052	0.315,0.396,0.343	0.296	A3SS
ENSG00000133265.10	HSPBP1	chr19	-	55265277_55265389_55265277_55265378_55265885_55265982	135179156	23,12,9	113104148	54,53,54	1.88738e-15	1.54136e-13	0.841,0.931,0.94	0.653,0.638,0.711	-0.237	A3SS
stringtie.2086	RP11-285F7.2	chr1	-	225865896_225866050_225865896_225865967_225867111_225867163	7,9,7	0,0,0	6,11,9	2,0,6	1.68572e-05	0.000609033	1.0,1.0,1.0	0.61,1.0,0.438	-0.317	A3SS
stringtie.3232	NAP1L4	chr11	-	2972101_2972279_2972101_2972243_2976023_2976123	25,26,46	371400355	87,76,104	355306301	6.66134e-16	5.67662e-14	0.046,0.045,0.085	0.15,0.151,0.199	0.108	A3SS
ENSG00000135451.12	TROAP	chr12	+	49330144_49331407_49331213_49331407_49329394_49329454	43,43,42	1,5,6	30,26,42	0,1,1	0.00033041	0.0084654	0.956,0.811,0.778	1.0,0.929,0.955	0.113	A3SS
ENSG00000121481.10	RNF2	chr1	+	185091564_185091739_185091578_185091739_185087551_185087640	7,4,7	72,70,81	28,22,31	77,58,62	1.5475e-10	8.98695e-09	0.078,0.047,0.07	0.241,0.249,0.304	0.2	A3SS
stringtie.3414	ZDHHC13	chr11	+	19166301_19170568_19170410_19170568_19165051_19165145	65,62,76	2,0,0	77,54,49	2,5,7	2.81718e-05	0.000964483	0.942,1.0,1.0	0.951,0.844,0.778	-0.123	A3SS
ENSG00000135596.17	MICAL1	chr6	-	109445770_109445952_109445770_109445862_109446135_109446772	30,27,18	58,68,61	37,31,33	12,19,15	1.04042e-11	6.686e-10	0.205,0.166,0.129	0.607,0.449,0.524	0.36	A3SS
ENSG00000182552.14	RWDD4	chr4	-	183655880_183655974_183655880_183655961_183658928_183659225	11,3,15	109126133	57,46,45	112,83,90	0	0	0.082,0.021,0.09	0.31,0.328,0.306	0.25	A3SS
stringtie.14267	ERGIC3	chr20	+	35556876_35557109_35556954_35557109_35556206_35556271	18,16,14	3,3,3	16,9,24	140,90,123	0	0	0.763,0.741,0.714	0.058,0.051,0.095	-0.671	A3SS
stringtie.14267	ERGIC3	chr20	+	35556954_35557109_35556972_35557109_35556206_35556271	22,10,16	447441484	189126156	431341393	0	0	0.04,0.019,0.027	0.269,0.237,0.25	0.223	A3SS
ENSG00000155229.20	MMS19	chr10	-	97459361_97459505_97459361_97459475_97459658_97459741	101101106	3,1,0	82,68,88	30,8,22	6.88338e-15	5.50671e-13	0.962,0.987,1.0	0.673,0.865,0.751	-0.22	A3SS
ENSG00000006125.17	AP2B1	chr17	+	35600936_35601071_35600985_35601071_35598229_35598335	5,1,6	1,0,1	2,1,5	1,3,3	0.000266479	0.00710609	0.765,1.0,0.796	0.565,0.178,0.52	-0.433	A3SS
ENSG00000063241.7	ISOC2	chr19	-	55455259_55455378_55455259_55455330_55456348_55456489	31,43,43	54,57,67	23,26,17	72,71,67	0.000170595	0.00481102	0.273,0.331,0.296	0.173,0.193,0.142	-0.131	A3SS
ENSG00000110075.14	PPP6R3	chr11	+	68566998_68567166_68567013_68567166_68564302_68564432	13,9,7	228229211	24,15,34	126109141	5.8144e-11	3.47977e-09	0.047,0.033,0.028	0.141,0.106,0.172	0.104	A3SS
ENSG00000110075.14	PPP6R3	chr11	+	68600320_68600494_68600340_68600494_68596096_68596218	1,0,0	245277274	34,19,19	157136156	0	0	0.003,0.0,0.0	0.151,0.103,0.091	0.114	A3SS
ENSG00000263001.5	GTF2I	chr7	+	74718860_74718941_74718878_74718941_74716893_74716950	6,10,11	199156140	65,59,60	85122135	0	0	0.025,0.051,0.062	0.391,0.289,0.272	0.271	A3SS
ENSG00000196312.12	MFSD14C	chr9	-	96942602_96943154_96942602_96942752_96949554_96949585	3,5,4	13,19,24	22,16,10	19,14,9	1.03345e-06	4.35605e-05	0.103,0.116,0.077	0.367,0.364,0.357	0.264	A3SS
stringtie.23097	FAM3A	chrX	-	154508473_154508652_154508473_154508597_154511847_154511871	3,5,6	66,78,69	13,19,10	58,37,43	1.01435e-06	4.29863e-05	0.028,0.038,0.051	0.122,0.242,0.126	0.124	A3SS
ENSG00000152520.13	PAN3	chr13	+	28239578_28256539_28256291_28256539_28177864_28177935	2,1,0	3,4,4	3,3,4	2,1,3	0.00109723	0.0240286	0.25,0.111,0.0	0.429,0.6,0.4	0.356	A3SS
ENSG00000134748.12	PRPF38A	chr1	+	52414740_52414859_52414761_52414859_52414620_52414647	19,16,11	278280267	68,80,74	230155202	0	0	0.053,0.045,0.033	0.194,0.296,0.23	0.196	A3SS
ENSG00000085788.13	DDHD2	chr8	+	38238088_38238209_38238106_38238209_38237537_38237627	232257284	9,10,5	163163177	55,59,42	0	0	0.956,0.956,0.979	0.713,0.699,0.78	-0.233	A3SS
stringtie.4557	CLEC2D	chr12	+	9693415_9693948_9693824_9693948_9693033_9693115	18,9,10	0,3,5	13,13,20	1,0,0	9.51589e-05	0.00285841	1.0,0.6,0.5	0.867,1.0,1.0	0.256	A3SS
stringtie.12951	ARHGAP25	chr2	+	68807272_68807480_68807275_68807480_68782232_68782320	6,4,4	0,0,0	3,2,2	2,1,1	0.000906177	0.0203565	1.0,1.0,1.0	0.595,0.662,0.662	-0.36	A3SS
stringtie.4307	TBCEL	chr11	+	121053550_121053732_121053629_121053732_121047527_121047667	33,18,17	4,5,0	24,22,26	0,0,1	0.000101174	0.00300562	0.815,0.657,1.0	1.0,1.0,0.933	0.154	A3SS
ENSG00000075711.20	DLG1	chr3	-	197065275_197065464_197065275_197065448_197065707_197065809	7,3,9	115111143	25,20,17	33,41,36	0	0	0.05,0.023,0.051	0.393,0.295,0.288	0.284	A3SS
ENSG00000125991.19	ERGIC3	chr20	+	35556876_35557109_35556990_35557109_35556206_35556271	134128142	0,1,4	160139162	28,20,27	9.99201e-16	8.33376e-14	1.0,0.985,0.947	0.741,0.777,0.75	-0.221	A3SS
ENSG00000125991.19	ERGIC3	chr20	+	35556954_35557109_35556990_35557109_35556206_35556271	126119136	0,1,4	288221264	28,20,27	5.79055e-10	3.17468e-08	1.0,0.988,0.961	0.881,0.888,0.875	-0.102	A3SS
ENSG00000132305.20	IMMT	chr2	-	86171207_86171345_86171207_86171312_86173649_86173761	262246215	147166151	362340340	99112110	5.9862e-10	3.25916e-08	0.567,0.522,0.512	0.729,0.691,0.695	0.171	A3SS
ENSG00000132305.20	IMMT	chr2	-	86171207_86171381_86171207_86171312_86173649_86173761	72,69,53	147166151	84,90,88	99112110	2.96599e-06	0.000118037	0.217,0.191,0.166	0.325,0.313,0.312	0.125	A3SS
stringtie.18260	MZB1	chr5	-	139388460_139388601_139388460_139388585_139389326_139389420	36,33,42	8,20,21	185158179	1,2,2	0	0	0.794,0.585,0.631	0.994,0.985,0.987	0.319	A3SS
stringtie.18260	MZB1	chr5	-	139388460_139388667_139388460_139388585_139389326_139389420	128131132	8,20,21	126103138	1,2,2	4.49941e-10	2.51967e-08	0.893,0.774,0.767	0.985,0.964,0.973	0.163	A3SS
stringtie.18260	MZB1	chr5	-	139388460_139388667_139388460_139388601_139389326_139389420	92,98,90	0,0,0	46,36,50	105,91,91	0	0	1.0,1.0,1.0	0.202,0.186,0.241	-0.79	A3SS
ENSG00000163374.19	YY1AP1	chr1	-	155659442_155660933_155659442_155660913_155661306_155661423	15,5,13	73,91,88	55,35,33	92,69,99	1.74642e-08	8.50429e-07	0.145,0.043,0.109	0.33,0.295,0.215	0.181	A3SS
ENSG00000048740.18	CELF2	chr10	+	11321188_11321386_11321206_11321386_11314138_11314258	8,6,12	40,44,36	22,17,18	25,47,36	0.00257655	0.048675	0.144,0.103,0.219	0.425,0.233,0.296	0.163	A3SS
ENSG00000167604.13	NFKBID	chr19	-	35896912_35897103_35896912_35897058_35897650_35897856	2,0,0	8,6,6	4,2,4	9,8,12	0.00141492	0.0298198	0.143,0.0,0.0	0.229,0.143,0.182	0.137	A3SS
ENSG00000161996.18	WDR90	chr16	+	658509_658653_658524_658653_658182_658344	4,1,3	58,56,54	35,19,37	30,29,38	0	0	0.056,0.015,0.046	0.502,0.361,0.457	0.401	A3SS
ENSG00000165458.13	INPPL1	chr11	+	72228646_72228847_72228726_72228847_72228347_72228498	14,13,34	139175153	53,44,44	60,64,51	0	0	0.051,0.038,0.105	0.319,0.267,0.314	0.235	A3SS
stringtie.544	BSDC1	chr1	-	32383829_32384048_32383829_32383939_32386778_32386895	68,68,79	0,1,1	89,72,59	4,4,7	3.18092e-05	0.00107959	1.0,0.971,0.975	0.918,0.9,0.808	-0.107	A3SS
ENSG00000114982.17	KANSL3	chr2	-	96619671_96619776_96619671_96619762_96631311_96631543	1,4,3	54,76,71	15,25,23	33,32,38	0	0	0.016,0.044,0.036	0.284,0.405,0.346	0.313	A3SS
ENSG00000127481.14	UBR4	chr1	-	19153767_19153954_19153767_19153939_19154917_19155075	6,5,5	79,39,58	25,11,19	54,65,56	3.21464e-05	0.00108476	0.062,0.1,0.069	0.286,0.128,0.227	0.137	A3SS
ENSG00000130254.11	SAFB2	chr19	-	5595360_5595510_5595360_5595497_5598792_5598884	2,3,1	312247310	42,42,25	203167193	0	0	0.006,0.011,0.003	0.154,0.181,0.102	0.139	A3SS
ENSG00000125354.22	2022-09-06	chrX	-	119625334_119625396_119625334_119625379_119629317_119629508	11,32,21	414350403	271277269	168142173	0	0	0.022,0.072,0.042	0.578,0.623,0.569	0.545	A3SS
ENSG00000121753.12	ADGRB2	chr1	-	31727117_31728081_31727117_31727605_31728181_31728280	5,1,3	1,2,6	4,6,7	1,0,1	7.91765e-05	0.00245353	0.714,0.2,0.2	0.667,1.0,0.778	0.444	A3SS
ENSG00000160360.12	GPSM1	chr9	+	136357310_136359605_136358013_136359605_136356341_136356550	119115154	79100103	62,38,57	22,14,22	0.000269986	0.00717523	0.43,0.365,0.428	0.585,0.576,0.564	0.167	A3SS
ENSG00000160360.12	GPSM1	chr9	+	136357330_136359605_136358013_136359605_136356341_136356550	155160200	79100103	85,45,69	22,14,22	0.000447219	0.0111662	0.495,0.444,0.493	0.659,0.616,0.611	0.151	A3SS
ENSG00000160360.12	GPSM1	chr9	+	136357333_136359605_136358013_136359605_136356341_136356550	121125164	79100103	60,40,53	22,14,22	0.00134233	0.02852	0.434,0.385,0.443	0.577,0.588,0.546	0.15	A3SS
ENSG00000134744.13	ZCCHC11	chr1	-	52436754_52436975_52436754_52436963_52438219_52438335	26,17,24	48,36,40	42,40,35	27,30,30	2.54686e-05	0.000875761	0.325,0.296,0.348	0.581,0.543,0.509	0.221	A3SS
ENSG00000180376.16	CCDC66	chr3	+	56615903_56616053_56615921_56616053_56615127_56615272	3,5,6	25,27,20	14,30,30	9,7,10	3.54494e-13	2.4595e-11	0.092,0.135,0.201	0.566,0.783,0.716	0.546	A3SS
ENSG00000215068.7	AC025171.1	chr5	+	43044392_43045268_43044698_43045268_43042132_43043567	4,6,4	0,0,1	4,3,10	2,4,3	1.55574e-05	0.000564677	1.0,1.0,0.667	0.5,0.273,0.625	-0.423	A3SS
ENSG00000093010.13	COMT	chr22	+	19962232_19962815_19962658_19962815_19961198_19961289	204227273	0,0,0	217193254	11,18,23	1.11022e-16	1.00048e-14	1.0,1.0,1.0	0.908,0.843,0.847	-0.134	A3SS
ENSG00000170476.15	MZB1	chr5	-	139388460_139389436_139388460_139388601_139389679_139390081	110,123,94	10,16,10	184150160	336313362	0	0	0.846,0.794,0.825	0.215,0.193,0.181	-0.625	A3SS
ENSG00000173848.18	NET1	chr10	+	5456064_5456273_5456086_5456273_5454947_5455118	1,2,1	197205201	49,24,34	174153173	0	0	0.004,0.008,0.004	0.186,0.113,0.137	0.14	A3SS
ENSG00000116213.15	WRAP73	chr1	-	3632212_3632338_3632212_3632317_3633397_3633503	88,92,122	1,1,4	97,84,83	40,24,28	0	0	0.986,0.987,0.961	0.664,0.741,0.708	-0.274	A3SS
ENSG00000172375.12	C2CD2L	chr11	+	119113610_119113712_119113636_119113712_119112699_119112874	46,37,49	5,8,7	61,63,76	5,2,2	0.00168799	0.0345953	0.878,0.783,0.845	0.905,0.961,0.967	0.109	A3SS
ENSG00000101079.20	NDRG3	chr20	-	36651765_36653723_36651765_36653701_36656359_36656411	0,0,1	54,81,74	36,17,26	59,44,56	0	0	0.0,0.0,0.011	0.331,0.238,0.273	0.277	A3SS
stringtie.7799	POLG	chr15	-	89320765_89321260_89320765_89321012_89321735_89321853	150169170	12,11,17	78,77,92	10,15,19	0.00199537	0.0391093	0.862,0.885,0.833	0.796,0.72,0.708	-0.119	A3SS
stringtie.7799	POLG	chr15	-	89326911_89327079_89326911_89327063_89327166_89327349	9,14,9	172175177	31,24,28	122124124	2.72918e-09	1.40768e-07	0.043,0.064,0.042	0.179,0.142,0.162	0.111	A3SS
ENSG00000155256.17	ZFYVE27	chr10	+	97744711_97744915_97744728_97744915_97737120_97737321	2,5,1	3,5,1	11,6,2	0,0,3	0.00129089	0.0278038	0.361,0.459,0.459	1.0,1.0,0.361	0.361	A3SS
ENSG00000155256.17	ZFYVE27	chr10	+	97744711_97744915_97744728_97744915_97738476_97738674	2,5,1	14,14,10	19,11,14	7,5,4	1.21189e-09	6.37667e-08	0.108,0.232,0.078	0.697,0.651,0.748	0.559	A3SS
ENSG00000155256.17	ZFYVE27	chr10	+	97744711_97744915_97744728_97744915_97743093_97743164	2,5,1	92,84,82	27,24,23	46,47,42	0	0	0.018,0.048,0.01	0.332,0.302,0.317	0.292	A3SS
ENSG00000261373.1	VPS9D1-AS1	chr16	+	89712673_89712818_89712688_89712818_89711855_89712222	8,7,3	75,74,64	38,36,49	22,17,23	0	0	0.084,0.076,0.039	0.599,0.647,0.648	0.565	A3SS
ENSG00000107672.14	NSMCE4A	chr10	-	121974003_121974100_121974003_121974081_121974305_121974754	2,4,6	4,2,5	18,15,12	0,0,1	1.92804e-08	9.33078e-07	0.294,0.625,0.5	1.0,1.0,0.909	0.497	A3SS
ENSG00000107672.14	NSMCE4A	chr10	-	121974003_121974100_121974003_121974081_121974389_121974807	2,7,8	11,7,12	22,24,18	4,3,1	1.46276e-08	7.16751e-07	0.131,0.454,0.357	0.821,0.869,0.937	0.562	A3SS
ENSG00000107672.14	NSMCE4A	chr10	-	121974003_121974100_121974003_121974081_121974873_121975217	3,4,7	193240192	50,29,37	35,55,46	0	0	0.013,0.014,0.029	0.543,0.305,0.401	0.398	A3SS
ENSG00000205339.9	IPO7	chr11	+	9433720_9433846_9433782_9433846_9430874_9431003	264311335	0,0,1	261228266	27,25,27	0	0	1.0,1.0,0.995	0.852,0.844,0.854	-0.148	A3SS
ENSG00000128159.11	TUBGCP6	chr22	-	50222453_50222588_50222453_50222554_50224140_50224256	39,38,38	13,12,13	35,25,25	30,23,25	3.33129e-05	0.00111137	0.686,0.698,0.681	0.46,0.442,0.422	-0.247	A3SS
ENSG00000128159.11	TUBGCP6	chr22	-	50222453_50222592_50222453_50222554_50224140_50224256	126113117	13,12,13	109,85,102	30,23,25	3.30359e-05	0.00110684	0.873,0.869,0.864	0.72,0.723,0.742	-0.14	A3SS
stringtie.21925	CARD19	chr9	+	93107673_93107827_93107673_93107816_93111878_93111938	9,8,9	2,2,3	11,8,16	0,1,0	0.000285001	0.0324835	0.802,0.782,0.73	1.0,0.878,1.0	0.188	A5SS
ENSG00000134291.11	TMEM106C	chr12	+	47964208_47964462_47964208_47964423_47966682_47966732	6,2,6	1,1,0	11,3,5	3,7,6	0.000139569	0.0201185	0.808,0.584,1.0	0.72,0.231,0.369	-0.357	A5SS
ENSG00000068745.14	IP6K2	chr3	-	48694693_48695421_48695089_48695421_48694458_48694525	45,35,25	2,4,6	24,30,27	0,0,1	2.6533e-05	0.00541826	0.918,0.814,0.676	1.0,1.0,0.931	0.174	A5SS
stringtie.14295	DSN1	chr20	-	36770872_36771473_36771424_36771473_36767968_36768042	127139160	2,1,5	159140168	15,14,8	1.01281e-05	0.0023637	0.969,0.986,0.941	0.841,0.833,0.913	-0.103	A5SS
ENSG00000160087.20	UBE2J2	chr1	-	1267732_1267992_1267861_1267992_1266097_1266290	18,11,13	3,2,2	8,16,12	1,0,0	0.000323744	0.0339868	0.75,0.733,0.765	0.8,1.0,1.0	0.184	A5SS
stringtie.5588	OGFOD2	chr12	+	122976870_122977166_122976870_122976963_122978324_122978569	22,15,19	2,2,3	18,19,26	0,0,0	0.000132804	0.0197234	0.846,0.789,0.76	1.0,1.0,1.0	0.202	A5SS
ENSG00000072756.16	TRNT1	chr3	+	3127019_3128018_3127019_3127289_3129013_3129188	8,7,12	5,5,4	13,18,15	0,0,1	1.68033e-08	1.17647e-05	0.444,0.412,0.6	1.0,1.0,0.882	0.475	A5SS
ENSG00000197603.13	C5orf42	chr5	-	37139339_37142480_37142309_37142480_37138719_37138848	10,19,18	1,0,0	8,18,11	1,6,1	1.66433e-05	0.00354647	0.833,1.0,1.0	0.8,0.6,0.846	-0.196	A5SS
stringtie.10768	NDUFV2	chr18	+	9208656_9208803_9208656_9208797_9211583_9211784	43,28,24	0,1,0	28,13,20	6,2,2	4.76431e-05	0.00932064	1.0,0.964,1.0	0.815,0.86,0.904	-0.128	A5SS
stringtie.9515	DRG2	chr17	+	18099016_18099093_18099016_18099077_18100362_18100435	10,9,10	0,3,5	4,11,5	1,0,0	0.000161778	0.0220243	1.0,0.72,0.631	0.774,1.0,1.0	0.141	A5SS
ENSG00000163472.18	TMEM79	chr1	+	156285183_156285983_156285183_156285267_156286259_156286473	33,34,25	0,1,0	21,20,15	2,1,4	0.000385016	0.0356031	1.0,0.944,1.0	0.84,0.909,0.652	-0.181	A5SS
ENSG00000163138.18	PACRGL	chr4	+	20700458_20700747_20700458_20700617_20701757_20701884	21,25,19	1,0,0	22,31,18	6,3,3	6.99859e-06	0.00190556	0.913,1.0,1.0	0.647,0.838,0.75	-0.226	A5SS
stringtie.19226	MTO1	chr6	+	73479935_73480367_73479935_73480126_73480674_73480805	40,31,40	53,67,59	83,65,73	49,35,60	1.38481e-06	0.000565581	0.274,0.188,0.253	0.459,0.481,0.378	0.201	A5SS
ENSG00000127586.16	CHTF18	chr16	+	790524_790671_790524_790666_791160_791370	18,4,9	55,74,76	14,21,12	36,41,32	0.000349887	0.0342959	0.238,0.049,0.102	0.271,0.329,0.264	0.158	A5SS
stringtie.13073	ELMOD3	chr2	+	85371085_85371562_85371085_85371209_85377343_85377474	21,14,14	1,1,1	23,10,19	6,4,5	0.000559233	0.0472552	0.913,0.875,0.875	0.657,0.556,0.655	-0.265	A5SS
ENSG00000133739.15	LRRCC1	chr8	+	85141381_85141522_85141381_85141517_85145388_85146076	17,26,24	29,32,27	0,0,0	60,42,72	0	0	0.359,0.437,0.46	0.0,0.0,0.0	-0.419	A5SS
ENSG00000162910.18	MRPL55	chr1	-	228108436_228109021_228108954_228109021_228108234_228108318	59,59,77	61,61,78	49,36,46	99,73,73	0.000325929	0.0339868	0.326,0.326,0.33	0.198,0.198,0.24	-0.115	A5SS
stringtie.6828	TCL1A	chr14	-	95711748_95711802_95711753_95711802_95710055_95710549	98,107,97	2,0,4	122109127	25,17,23	4.02889e-12	4.9364e-09	0.979,1.0,0.959	0.824,0.86,0.841	-0.138	A5SS
stringtie.21888	CDK20	chr9	-	87970567_87970897_87970775_87970897_87969795_87969919	17,32,17	7,10,12	28,33,29	5,2,1	8.87769e-05	0.0138048	0.548,0.615,0.415	0.737,0.892,0.935	0.329	A5SS
stringtie.22218	CIZ1	chr9	-	128178988_128179415_128179072_128179415_128178708_128178904	174178173	42,51,63	164131135	87,68,67	0.000261065	0.0312069	0.682,0.644,0.587	0.494,0.499,0.51	-0.137	A5SS
stringtie.15880	PPM1M	chr3	+	52248152_52248453_52248152_52248237_52248636_52248700	27,23,24	0,0,1	22,33,22	4,0,6	6.89922e-05	0.0116597	1.0,1.0,0.923	0.733,1.0,0.647	-0.181	A5SS
ENSG00000059145.18	UNKL	chr16	-	1367091_1367349_1367241_1367349_1363204_1366395	43,47,43	2,1,5	29,43,26	10,6,11	0.000161336	0.0220243	0.915,0.959,0.811	0.592,0.782,0.542	-0.256	A5SS
stringtie.9875	PGAP3	chr17	-	39673513_39674054_39673992_39674054_39671122_39672866	2,4,4	3,1,1	4,1,10	0,0,2	0.0002689	0.0313781	0.25,0.667,0.667	1.0,1.0,0.714	0.377	A5SS
ENSG00000163166.14	IWS1	chr2	-	127526382_127526489_127526410_127526489_127523675_127523791	4,6,8	1,0,1	2,4,5	2,5,1	0.000211868	0.0273254	0.754,1.0,0.86	0.434,0.38,0.793	-0.336	A5SS
stringtie.5838	NAA16	chr13	+	41362030_41362873_41362030_41362159_41367438_41367652	4,17,19	31,25,32	11,22,15	6,11,6	6.1218e-06	0.00176488	0.061,0.254,0.229	0.478,0.5,0.556	0.33	A5SS
ENSG00000166801.15	FAM111A	chr11	+	59143082_59145419_59143082_59143304_59148796_59148983	12,20,11	0,6,2	11,10,21	0,1,0	9.01353e-05	0.0138048	1.0,0.625,0.733	1.0,0.833,1.0	0.158	A5SS
ENSG00000254685.6	FPGT	chr1	+	74199663_74199845_74199663_74199831_74201317_74201410	0,0,0	16,16,19	6,4,5	13,21,21	3.66013e-07	0.000163075	0.0,0.0,0.0	0.287,0.143,0.172	0.201	A5SS
stringtie.5241	MRPL42	chr12	+	93470485_93470590_93470485_93470505_93476953_93477017	7,6,5	1,2,3	2,3,5	0,1,0	0.000346942	0.0342959	0.783,0.607,0.462	1.0,0.607,1.0	0.252	A5SS
ENSG00000183426.16	NPIPA1	chr16	+	14929250_14930031_14929250_14929421_14930165_14930322	45,62,37	6,1,7	53,41,65	1,0,2	0.000321911	0.0339868	0.789,0.969,0.725	0.964,1.0,0.942	0.141	A5SS
ENSG00000160326.13	SLC2A6	chr9	-	133473414_133474088_133473979_133474088_133473104_133473250	1,0,3	1,1,3	6,3,1	0,0,1	5.64727e-06	0.00172983	0.333,0.0,0.333	1.0,1.0,0.333	0.556	A5SS
ENSG00000122406.12	RPL5	chr1	+	92832024_92832360_92832024_92832117_92833544_92833660	173168201	80115108	216189210	200150190	0.000575291	0.0477881	0.52,0.422,0.482	0.351,0.387,0.356	-0.11	A5SS
stringtie.4969	LINC01598	chr12	-	54188510_54188596_54188514_54188596_54183655_54183959	1,0,2	5,3,2	1,4,4	0,0,4	0.000243776	0.0298686	0.162,0.0,0.492	1.0,1.0,0.492	0.613	A5SS
ENSG00000178904.18	DPY19L3	chr19	+	32453144_32453276_32454938_32455040_32439775_32439910_32458099_32458173	19,34,17	39,39,49	46,36,49	30,29,22	5.64304e-05	0.0114709	0.328,0.466,0.258	0.605,0.554,0.69	0.266	MXE
ENSG00000228315.11	GUSBP11	chr22	-	23694118_23695517_23700725_23700845_23683724_23683867_23705428_23705541	8,8,8	28,37,35	20,17,29	13,23,14	3.45974e-07	0.000234427	0.222,0.178,0.186	0.606,0.425,0.674	0.373	MXE
ENSG00000228315.11	GUSBP11	chr22	-	23695172_23695517_23700725_23700845_23683724_23683867_23705428_23705541	8,8,8	28,34,38	20,17,29	14,24,15	6.55095e-07	0.000426126	0.222,0.19,0.174	0.588,0.415,0.659	0.359	MXE
ENSG00000228315.11	GUSBP11	chr22	-	23705428_23705541_23709129_23709241_23694118_23695517_23709785_23709867	53,47,59	34,37,34	71,73,68	20,29,13	0.000121825	0.0202155	0.609,0.56,0.634	0.78,0.716,0.84	0.178	MXE
ENSG00000185475.10	TMEM179B	chr11	+	62789022_62789210_62789291_62789426_62787414_62787527_62789885_62790246	89,118,84	10,10,9	66,61,88	26,17,17	4.56819e-05	0.0101764	0.899,0.922,0.903	0.717,0.782,0.838	-0.129	MXE
ENSG00000187953.10	PMS2CL	chr7	+	6741684_6741852_6746087_6746188_6735304_6735389_6747035_6747205	2,0,1	9,28,23	5,1,6	19,4,20	0.000309024	0.0436987	0.182,0.0,0.042	0.208,0.2,0.231	0.138	MXE
ENSG00000139644.12	TMBIM6	chr12	+	49742437_49742607_49744412_49744542_49741956_49742115_49752463_49752549	5,5,2	2,1,3	1,1,3	8,8,7	0.000358526	0.0474012	0.714,0.833,0.4	0.111,0.111,0.3	-0.475	MXE
ENSG00000254462.1	TMX2-CTNND1	chr11	+	57737607_57737668_57789036_57789155_57712604_57712807_57791384_57791586	186164197	37,33,22	201155188	5,3,1	0	0	0.857,0.856,0.915	0.98,0.984,0.996	0.111	MXE
ENSG00000189171.14	S100A13	chr1	-	153628120_153628237_153630449_153630656_153626319_153627598_153631010_153631360	4,0,4	6,15,13	0,1,0	8,14,10	0.000351889	0.0469051	0.4,0.0,0.235	0.0,0.067,0.0	-0.189	MXE
ENSG00000137822.12	TUBGCP4	chr15	+	43401715_43401850_43403682_43403799_43400043_43400221_43404412_43404552	49,56,77	128144165	140114133	102105133	6.43263e-13	1.16231e-09	0.277,0.28,0.318	0.579,0.521,0.5	0.242	MXE
ENSG00000137822.12	TUBGCP4	chr15	+	43401715_43401850_43404412_43404552_43400043_43400221_43405201_43405319	46,50,69	106100100	130103115	118112119	7.42905e-05	0.0139509	0.303,0.333,0.408	0.524,0.479,0.491	0.15	MXE
ENSG00000137822.12	TUBGCP4	chr15	+	43401715_43403799_43404412_43404552_43400043_43400221_43405201_43405323	46,50,69	106100100	130102116	118112119	7.45547e-05	0.0139509	0.303,0.333,0.408	0.524,0.477,0.494	0.15	MXE
ENSG00000137822.12	TUBGCP4	chr15	+	43403682_43403799_43404412_43404552_43400043_43400221_43405201_43405319	38,46,33	106100100	2,0,5	118112119	0	0	0.264,0.315,0.248	0.017,0.0,0.04	-0.257	MXE
ENSG00000171307.18	ZDHHC16	chr10	+	97455638_97455783_97455973_97456044_97454713_97454799_97456776_97457249	1,6,1	100107103	55,49,38	91,96,74	0	0	0.009,0.048,0.009	0.351,0.313,0.314	0.304	MXE
ENSG00000154832.14	CXXC1	chr18	-	50284731_50284839_50285001_50285247_50284384_50284562_50285748_50285928	23,30,19	288253235	114,94,103	294257281	0	0	0.074,0.106,0.075	0.279,0.268,0.268	0.187	MXE
ENSG00000032389.12	TSSC1	chr2	-	3261714_3261827_3274338_3274419_3214148_3214248_3338016_3338149	4,3,3	1,0,0	0,6,4	4,3,1	5.02114e-05	0.0105842	0.808,1.0,1.0	0.0,0.678,0.808	-0.441	MXE
ENSG00000137210.13	TMEM14B	chr6	+	10749201_10749268_10751132_10751234_10747758_10747881_10755141_10755232	71,79,74	395383386	152,95,187	407377339	3.43247e-05	0.00858751	0.171,0.192,0.18	0.3,0.224,0.388	0.123	MXE
ENSG00000137210.13	TMEM14B	chr6	+	10749201_10749268_10755141_10755232_10747758_10747881_10756466_10756971	62,74,75	352395367	151,87,182	391378337	8.78525e-05	0.0160523	0.168,0.177,0.19	0.307,0.209,0.383	0.121	MXE
ENSG00000137210.13	TMEM14B	chr6	+	10749201_10749268_10755141_10755232_10747830_10747881_10758938_10759684	62,74,71	66,46,51	149,87,184	45,43,47	1.12051e-05	0.00387695	0.519,0.649,0.615	0.792,0.699,0.818	0.175	MXE
ENSG00000168958.19	MFF	chr2	+	227347225_227347384_227352513_227352573_227342744_227342819_227355676_227355761	18,20,19	39,56,61	10,4,13	74,53,79	5.07666e-05	0.0105842	0.277,0.229,0.206	0.101,0.059,0.12	-0.144	MXE
ENSG00000058673.16	ZC3H11A	chr1	+	203802956_203803016_203816925_203817124_203801574_203801628_203818569_203818665	31,30,31	147143142	12,8,5	117,90,110	1.07766e-05	0.00380976	0.202,0.201,0.208	0.11,0.097,0.052	-0.117	MXE
ENSG00000106723.16	SPIN1	chr9	+	88416643_88416766_88418777_88418951_88388430_88388538_88426381_88426591	3,6,3	29,22,24	0,1,0	31,20,10	5.07361e-05	0.0105842	0.094,0.214,0.111	0.0,0.048,0.0	-0.124	MXE
ENSG00000117543.20	DPH5	chr1	-	100995109_100995149_101001466_101001587_100992636_100992740_101021640_101021765	5,3,5	53,52,48	8,5,8	11,13,11	2.25341e-06	0.0011821	0.064,0.04,0.07	0.343,0.217,0.343	0.243	MXE
ENSG00000117543.20	DPH5	chr1	-	101001466_101001544_101021640_101021765_100995109_100995149_101025682_101025815	3,1,16	101112128	19,9,12	75,50,56	4.18808e-06	0.00189185	0.027,0.008,0.104	0.191,0.144,0.167	0.121	MXE
ENSG00000117543.20	DPH5	chr1	-	101021640_101021765_101025308_101025466_100995109_100995149_101025664_101025755	18,18,18	1,0,4	10,5,6	7,3,5	3.64991e-05	0.00885892	0.947,1.0,0.818	0.588,0.625,0.545	-0.336	MXE
ENSG00000071889.16	FAM3A	chrX	-	154508288_154508347_154508473_154508652_154507810_154507861_154511847_154511871	1,1,2	17,29,22	7,9,6	18,18,14	3.63159e-06	0.00168734	0.046,0.028,0.07	0.243,0.292,0.261	0.217	MXE
ENSG00000135341.17	MAP3K7	chr6	-	90561621_90561667_90568557_90568623_90560075_90560214_90571696_90571807	69,95,108	75,71,67	41,33,55	7,11,19	2.06945e-05	0.0059041	0.445,0.538,0.584	0.836,0.723,0.716	0.236	MXE
ENSG00000132676.15	DAP3	chr1	+	155689094_155689174_155709772_155709824_155687966_155688192_155721516_155721618	7,3,5	10,15,20	1,0,0	15,13,19	2.01248e-06	0.0010909	0.368,0.143,0.172	0.053,0.0,0.0	-0.21	MXE
ENSG00000132676.15	DAP3	chr1	+	155721516_155721618_155725381_155725411_155689101_155689174_155725991_155726019	4,1,2	5,3,3	0,0,0	3,5,1	6.23068e-05	0.0125091	0.347,0.181,0.306	0.0,0.0,0.0	-0.278	MXE
ENSG00000172766.18	NAA16	chr13	+	41373767_41373880_41374741_41374839_41372814_41372830_41375404_41376182	3,3,0	52,37,35	12,9,15	21,16,37	5.05934e-10	6.85625e-07	0.055,0.075,0.0	0.364,0.36,0.288	0.294	MXE
ENSG00000165810.16	BTNL9	chr5	+	181053468_181053501_181055432_181055453_181053199_181053316_181055988_181056015	2,1,7	0,0,0	8,5,9	3,3,3	2.35396e-06	0.00119625	1.0,1.0,1.0	0.706,0.6,0.73	-0.321	MXE
ENSG00000131778.18	CHD1L	chr1	+	147270931_147271005_147272170_147272281_147268781_147268878_147275353_147275468	116100111	170153160	62,66,57	165151144	0.000154796	0.0242048	0.428,0.418,0.433	0.292,0.324,0.303	-0.12	MXE
ENSG00000137073.21	UBAP2	chr9	-	33960825_33960878_33998786_33998864_33948373_33948587_34048824_34048887	3,0,3	4,4,3	6,7,3	3,0,0	7.46361e-05	0.0139509	0.389,0.0,0.459	0.629,1.0,1.0	0.594	MXE
ENSG00000183077.15	AFMID	chr17	+	78205092_78205190_78205602_78205753_78204827_78204900_78205945_78206050	4,2,5	0,0,0	7,8,10	6,4,0	1.01177e-05	0.0036563	1.0,1.0,1.0	0.538,0.667,1.0	-0.265	MXE
ENSG00000183077.15	AFMID	chr17	+	78205439_78205518_78205602_78205753_78204827_78204900_78205945_78206050	4,6,5	0,0,0	9,11,12	6,4,0	1.91068e-05	0.00554849	1.0,1.0,1.0	0.615,0.746,1.0	-0.213	MXE
ENSG00000123352.17	SPATS2	chr12	+	49387053_49387137_49441729_49441816_49371227_49371290_49460769_49461037	7,3,2	1,1,5	0,1,2	6,4,5	0.000321379	0.0445126	0.877,0.753,0.289	0.0,0.203,0.289	-0.476	MXE
ENSG00000120992.17	LYPLA1	chr8	-	54065747_54065813_54100907_54100939_54062253_54062324_54101349_54101554	3,4,4	0,0,4	4,1,1	5,8,5	0.000208626	0.0314138	1.0,1.0,0.562	0.507,0.138,0.204	-0.571	MXE
ENSG00000180376.16	CCDC66	chr3	+	56613588_56613750_56615127_56615272_56593943_56594028_56615921_56616053	36,41,31	25,27,24	44,27,35	9,7,10	4.40217e-05	0.0100828	0.59,0.603,0.564	0.83,0.794,0.778	0.215	MXE
ENSG00000164073.9	MFSD8	chr4	-	127938782_127938838_127939852_127939997_127932984_127933093_127943751_127943992	0,2,0	18,16,22	4,3,2	8,11,13	0.000273666	0.0393837	0.0,0.092,0.0	0.288,0.181,0.111	0.163	MXE
ENSG00000101019.21	UQCC1	chr20	-	35314687_35314765_35347163_35347272_35306665_35306779_35366556_35366614	117127122	97,84,109	173139154	53,46,46	1.38984e-10	2.26015e-07	0.529,0.585,0.511	0.753,0.738,0.757	0.208	MXE
ENSG00000101019.21	UQCC1	chr20	-	35347163_35347272_35366556_35366614_35314687_35314765_35374183_35374256	59,52,66	107108120	83,73,72	60,38,61	3.12953e-09	3.25773e-06	0.402,0.37,0.401	0.628,0.701,0.59	0.249	MXE
ENSG00000161813.21	LARP4	chr12	+	50428916_50429090_50430494_50430570_50427761_50427909_50435487_50435624	10,15,9	102107124	24,21,32	101,87,98	1.40694e-05	0.00457594	0.083,0.114,0.063	0.18,0.182,0.231	0.111	MXE
ENSG00000146856.14	AGBL3	chr7	+	134989249_134989310_134993492_134993678_134987888_134987996_135010041_135012511	3,6,1	0,1,0	11,2,7	2,3,3	0.000328872	0.0445677	1.0,0.878,1.0	0.868,0.443,0.736	-0.277	MXE
ENSG00000145725.19	PPIP5K2	chr5	+	103186319_103186439_103187313_103187376_103184671_103184744_103190841_103190982	74,82,90	23,14,23	63,53,67	7,6,2	9.68974e-05	0.0171277	0.732,0.832,0.768	0.884,0.882,0.966	0.133	MXE
ENSG00000159788.18	RGS12	chr4	+	3342936_3343053_3386415_3386437_3316067_3318051_3414071_3414241	33,36,38	8,11,16	9,13,8	1,0,1	2.65962e-05	0.00697592	0.718,0.669,0.595	0.848,1.0,0.832	0.233	MXE
ENSG00000128739.21	SNRPN	chr15	+	24962113_24962209_24967931_24968082_24954934_24955062_24974386_24974456	344319340	8,14,6	298218338	60,50,57	0	0	0.977,0.958,0.983	0.832,0.813,0.856	-0.139	MXE
ENSG00000128739.21	SNRPN	chr15	+	24967028_24967152_24967931_24968082_24962113_24962209_24974310_24974456	11,15,18	575512532	122,105,95	346304380	0	0	0.019,0.028,0.033	0.261,0.257,0.2	0.213	MXE
ENSG00000128739.21	SNRPN	chr15	+	24974386_24974456_24975357_24975509_24967931_24968082_24976304_24976416	9,12,9	286274294	54,45,43	275170224	0	0	0.034,0.047,0.033	0.181,0.23,0.178	0.158	MXE
ENSG00000100150.16	DEPDC5	chr22	+	31758526_31758633_31760655_31760702_31754861_31754979_31764974_31765060	1,0,0	11,16,17	6,5,10	10,14,10	9.182e-09	7.85882e-06	0.065,0.0,0.0	0.313,0.213,0.431	0.297	MXE
ENSG00000108423.14	TUBD1	chr17	-	59866608_59866749_59878102_59878334_59859481_59860424_59880893_59881110	26,37,27	2,6,3	29,34,31	0,0,0	4.94951e-05	0.0105842	0.929,0.86,0.9	1.0,1.0,1.0	0.104	MXE
ENSG00000108423.14	TUBD1	chr17	-	59866608_59866749_59886082_59886230_59859481_59860424_59890830_59891041	26,31,28	2,5,3	38,36,24	0,0,0	0.000103543	0.0181055	0.929,0.861,0.903	1.0,1.0,1.0	0.102	MXE
ENSG00000127586.16	CHTF18	chr16	+	790346_790399_790524_790666_790176_790269_791160_791370	71,87,74	55,75,76	69,83,82	36,41,32	0.000125225	0.0205699	0.62,0.594,0.551	0.708,0.719,0.764	0.142	MXE
ENSG00000127586.16	CHTF18	chr16	+	794053_794201_795131_795356_793143_793274_795684_795834	162187213	168196180	85,77,73	169137149	6.96086e-08	5.14534e-05	0.491,0.488,0.542	0.335,0.36,0.329	-0.166	MXE
ENSG00000250903.8	GMDS-AS1	chr6	+	2269697_2269799_2271815_2273417_2263600_2263684_2283498_2283774	3,1,7	1,3,3	6,2,5	0,1,0	0.000182392	0.0282482	0.75,0.25,0.7	1.0,0.667,1.0	0.322	MXE
ENSG00000152223.12	EPG5	chr18	-	45870566_45870742_45876235_45876342_45860103_45860346_45878375_45878448	20,25,24	0,1,0	17,24,17	1,7,4	1.23015e-05	0.0040826	1.0,0.962,1.0	0.944,0.774,0.81	-0.145	MXE
ENSG00000119689.14	DLST	chr14	+	74882590_74882624_74885585_74885634_74881915_74882016_74889094_74889147	74,68,61	96,97,122	31,42,53	117111142	0.000120089	0.0201328	0.464,0.44,0.36	0.229,0.298,0.295	-0.147	MXE
ENSG00000119689.14	DLST	chr14	+	74885585_74885634_74889094_74889147_74881924_74882016_74889274_74889349	8,12,11	129131126	36,28,44	137116130	3.20524e-09	3.25773e-06	0.06,0.086,0.082	0.213,0.199,0.258	0.147	MXE
ENSG00000119689.14	DLST	chr14	+	74885585_74885634_74889094_74889147_74882590_74882624_74889274_74889349	64,74,72	125134123	32,40,36	121108121	0.000265133	0.0388432	0.345,0.362,0.376	0.214,0.276,0.234	-0.12	MXE
ENSG00000119689.14	DLST	chr14	+	74885585_74885634_74889094_74889147_74882590_74882624_74889276_74889349	64,73,72	1,2,1	32,39,34	13,5,10	4.21936e-10	6.23776e-07	0.985,0.974,0.987	0.717,0.889,0.778	-0.187	MXE
ENSG00000188428.19	BLOC1S5	chr6	-	8027206_8027399_8054269_8054372_8026366_8026425_8062533_8062616	2,4,1	2,1,3	0,0,1	3,7,5	3.23944e-06	0.0015494	0.5,0.8,0.25	0.0,0.0,0.167	-0.461	MXE
ENSG00000108509.20	CAMTA2	chr17	-	4981677_4981831_4982088_4982175_4981224_4981359_4982756_4982892	6,4,5	48,45,41	8,10,19	35,28,40	0.000345042	0.0463725	0.113,0.083,0.11	0.189,0.266,0.326	0.158	MXE
ENSG00000105483.17	CARD8	chr19	-	48240961_48241063_48249522_48249633_48234277_48234543_48249750_48249826	90,87,107	66,51,69	72,74,85	101,99,97	7.36823e-06	0.00307236	0.577,0.63,0.608	0.416,0.428,0.467	-0.168	MXE
ENSG00000105372.6	RPS19	chr19	+	41863870_41863985_41864173_41864899_41861111_41861212_41869030_41869192	4,2,1	1,5,1	0,0,0	3,5,5	1.83285e-06	0.00102779	0.8,0.286,0.5	0.0,0.0,0.0	-0.529	MXE
ENSG00000164548.10	TRA2A	chr7	-	23522131_23522432_23531180_23531270_23521706_23521840_23531788_23532041	45,50,39	68,78,78	106,76,104	77,81,69	2.5258e-05	0.00673354	0.398,0.391,0.333	0.579,0.484,0.601	0.181	MXE
ENSG00000011304.19	PTBP1	chr19	+	805491_805569_806407_806556_805012_805187_808359_808452	559638535	534522574	464420435	660640666	1.53141e-06	0.000922365	0.529,0.567,0.5	0.43,0.413,0.412	-0.114	MXE
ENSG00000121940.15	CLCC1	chr1	-	108941404_108941498_108943835_108943907_108939635_108939782_108947610_108947718	0,1,0	4,0,6	6,2,2	1,2,2	0.000131774	0.0212169	0.0,1.0,0.0	0.87,0.527,0.527	0.308	MXE
ENSG00000068120.14	COASY	chr17	+	42562150_42562487_42562150_42562219_42562355_42562487	211204226	5,2,5	90,96,124	65,54,57	0	0	0.955,0.981,0.958	0.409,0.471,0.521	-0.498	RI
ENSG00000227372.11	TP73-AS1	chr1	-	3735983_3740387_3735983_3737854_3740232_3740387	4,7,4	0,0,1	21,13,18	0,3,6	0.000473506	0.0263761	1.0,1.0,0.667	1.0,0.684,0.6	-0.128	RI
ENSG00000163472.18	TMEM79	chr1	+	156285183_156286473_156285183_156285267_156286259_156286473	22,24,21	0,1,0	16,19,11	2,1,4	0.000239215	0.0181316	1.0,0.923,1.0	0.8,0.905,0.579	-0.213	RI
ENSG00000167380.16	ZNF226	chr19	+	44165587_44165807_44165587_44165613_44165756_44165807	18,16,15	3,0,5	18,19,16	0,0,0	2.15616e-05	0.00275786	0.75,1.0,0.6	1.0,1.0,1.0	0.217	RI
ENSG00000179029.14	TMEM107	chr17	-	8175756_8176026_8175756_8175875_8175958_8176026	7,3,4	1,1,0	2,4,7	2,2,3	0.000834294	0.037117	0.785,0.61,1.0	0.342,0.51,0.548	-0.332	RI
ENSG00000162004.16	CCDC78	chr16	-	724321_724806_724321_724509_724680_724806	8,12,10	3,3,1	5,6,5	0,0,1	0.000326605	0.0208874	0.571,0.667,0.833	1.0,1.0,0.714	0.214	RI
ENSG00000103253.17	HAGHL	chr16	+	728793_729715_728793_728895_729287_729715	13,11,12	0,0,2	15,6,11	5,2,2	0.000292917	0.0203205	1.0,1.0,0.75	0.6,0.6,0.733	-0.272	RI
ENSG00000141258.12	SGSM2	chr17	+	2362837_2363134_2362837_2362905_2362988_2363134	53,55,69	49,62,62	54,60,54	29,30,21	0.000143101	0.0130158	0.36,0.316,0.367	0.492,0.51,0.572	0.177	RI
ENSG00000110719.9	TCIRG1	chr11	+	68042945_68043497_68042945_68043031_68043370_68043497	121106110	44,42,27	59,47,71	60,51,55	1.8927e-08	4.84176e-06	0.579,0.558,0.671	0.33,0.315,0.392	-0.257	RI
ENSG00000058673.16	ZC3H11A	chr1	+	203801574_203803016_203801574_203801628_203802956_203803016	262283306	39,36,36	219210215	12,9,8	3.06594e-07	6.60467e-05	0.771,0.797,0.81	0.901,0.921,0.931	0.125	RI
ENSG00000139625.12	MAP3K12	chr12	-	53486946_53487428_53486946_53487155_53487254_53487428	21,21,29	2,2,2	20,12,16	8,7,4	0.00047687	0.0263761	0.84,0.84,0.879	0.556,0.462,0.667	-0.291	RI
ENSG00000103876.11	FAH	chr15	+	80152793_80153135_80152793_80152841_80153025_80153135	10,9,13	1,5,5	21,19,14	2,1,0	0.000442966	0.0259008	0.833,0.474,0.565	0.84,0.905,1.0	0.291	RI
ENSG00000204351.11	SKIV2L	chr6	+	31969279_31969751_31969279_31969420_31969514_31969751	86,63,56	86,105,79	75,77,78	70,46,48	0.000552375	0.0282609	0.333,0.231,0.262	0.349,0.456,0.448	0.142	RI
ENSG00000256223.5	ZNF10	chr12	+	133130610_133131014_133130610_133130754_133130836_133131014	20,22,18	4,5,3	2,6,3	17,17,15	1.33227e-15	1.09059e-12	0.724,0.697,0.759	0.058,0.156,0.095	-0.624	RI
ENSG00000185189.17	NRBP2	chr8	-	143839508_143839825_143839508_143839549_143839735_143839825	1,7,1	1,1,0	2,4,2	8,5,5	0.000314661	0.0207727	0.333,0.778,1.0	0.111,0.286,0.167	-0.516	RI
ENSG00000174080.10	CTSF	chr11	-	66565670_66565927_66565670_66565751_66565830_66565927	5,2,2	7,6,6	0,0,2	9,6,7	0.00092301	0.0391238	0.276,0.151,0.151	0.0,0.0,0.132	-0.149	RI
ENSG00000115286.19	NDUFS7	chr19	+	1388524_1388938_1388524_1388593_1388742_1388938	9,12,17	0,0,0	13,11,16	2,2,3	4.73143e-05	0.00553307	1.0,1.0,1.0	0.765,0.733,0.727	-0.258	RI
ENSG00000013573.16	DDX11	chr12	+	31089043_31090094_31089043_31089151_31089885_31090094	39,48,40	7,9,20	39,35,63	3,2,5	0.000457003	0.0259794	0.736,0.727,0.5	0.867,0.897,0.863	0.221	RI
ENSG00000117266.15	CDK18	chr1	+	205523146_205523625_205523146_205523297_205523482_205523625	14,11,9	16,27,15	0,3,3	11,9,17	0.000720041	0.0331726	0.304,0.169,0.231	0.0,0.143,0.081	-0.16	RI
ENSG00000155463.12	OXA1L	chr14	+	22770192_22770625_22770192_22770278_22770460_22770625	105114121	359318366	228227290	279243294	0	0	0.128,0.152,0.142	0.29,0.318,0.33	0.172	RI
ENSG00000169733.11	RFNG	chr17	-	82049676_82050006_82049676_82049842_82049917_82050006	54,52,68	40,39,34	3,2,7	58,54,56	0	0	0.424,0.421,0.522	0.027,0.02,0.064	-0.419	RI
ENSG00000169733.11	RFNG	chr17	-	82049676_82050555_82049676_82050006_82050401_82050555	50,51,43	32,27,30	17,12,14	31,30,40	5.0105e-09	1.709e-06	0.439,0.486,0.417	0.215,0.167,0.149	-0.27	RI
ENSG00000107551.20	RASSF4	chr10	+	44970164_44971848_44970164_44970264_44971772_44971848	0,0,0	3,5,9	4,1,1	2,1,2	0.000377236	0.0227224	0.0,0.0,0.0	0.5,0.333,0.2	0.344	RI
ENSG00000164828.17	SUN1	chr7	+	852608_852952_852608_852667_852809_852952	36,39,48	70,62,68	37,30,49	40,21,37	0.00123626	0.047736	0.205,0.239,0.261	0.316,0.417,0.398	0.142	RI
ENSG00000163728.10	TTC14	chr3	+	180608700_180610003_180608700_180608810_180609629_180610003	54,61,64	41,25,36	127105101	34,29,28	0.000549188	0.0282609	0.397,0.55,0.471	0.651,0.644,0.643	0.173	RI
ENSG00000205250.8	E2F4	chr16	+	67192760_67193170_67192760_67192870_67193008_67193170	86,91,54	345356351	159157186	322267327	2.79776e-14	1.90854e-11	0.111,0.113,0.071	0.198,0.227,0.221	0.117	RI
ENSG00000100258.17	LMF2	chr22	-	50504339_50504727_50504339_50504451_50504558_50504727	31,27,30	58,79,65	4,11,8	93,75,93	2.07319e-11	9.42839e-09	0.211,0.146,0.188	0.021,0.068,0.041	-0.138	RI
ENSG00000102312.21	PORCN	chrX	+	48511891_48512507_48511891_48511935_48512325_48512507	3,6,2	6,8,9	0,0,3	10,10,11	0.00103625	0.0432795	0.2,0.273,0.1	0.0,0.0,0.12	-0.151	RI
ENSG00000213339.8	QTRT1	chr19	+	10712160_10712628_10712160_10712299_10712552_10712628	104,84,96	78,83,77	82,65,73	177111133	1.56164e-08	4.56556e-06	0.4,0.336,0.384	0.188,0.226,0.215	-0.164	RI
ENSG00000039650.11	PNKP	chr19	-	49864178_49864403_49864178_49864236_49864323_49864403	27,17,15	54,62,87	31,33,25	39,28,54	0.000274829	0.0197346	0.203,0.122,0.081	0.288,0.375,0.191	0.149	RI
ENSG00000065357.19	DGKA	chr12	+	55951622_55952431_55951622_55951783_55952340_55952431	1,0,2	2,6,1	7,6,5	3,1,3	0.000490066	0.0266325	0.2,0.0,0.5	0.538,0.75,0.455	0.348	RI
ENSG00000136286.14	MYO1G	chr7	-	44966072_44966838_44966072_44966280_44966671_44966838	2,1,1	13,14,16	6,3,7	9,11,8	0.000189623	0.0161693	0.071,0.034,0.03	0.25,0.12,0.304	0.18	RI
ENSG00000067048.16	DDX3Y	chrY	+	12914883_12915227_12914883_12914982_12915066_12915227	104,85,111	162170191	40,39,58	194189172	2.87748e-09	1.17775e-06	0.249,0.206,0.231	0.096,0.096,0.149	-0.115	RI
ENSG00000163161.12	ERCC3	chr2	-	127289336_127289824_127289336_127289519_127289688_127289824	34,43,49	5,3,14	27,36,42	34,30,45	3.34662e-09	1.24525e-06	0.773,0.878,0.636	0.284,0.375,0.318	-0.437	RI
ENSG00000087088.19	BAX	chr19	+	48960809_48961798_48960809_48960914_48961531_48961798	149139151	93126111	158150153	76,76,62	0.000615848	0.0306806	0.445,0.355,0.405	0.51,0.497,0.552	0.118	RI
ENSG00000060971.17	ACAA1	chr3	-	38126161_38126700_38126161_38126341_38126509_38126700	48,57,63	76,86,81	67,60,69	49,51,59	0.000494519	0.0266325	0.24,0.249,0.28	0.406,0.37,0.369	0.125	RI
ENSG00000115524.15	SF3B1	chr2	-	197418795_197420542_197418795_197418951_197420427_197420542	151141161	10,14,8	143109125	18,24,18	0.000649058	0.0308907	0.883,0.834,0.91	0.799,0.694,0.776	-0.119	RI
ENSG00000005238.19	FAM214B	chr9	-	35107380_35108349_35107380_35107568_35108127_35108349	16,23,19	0,0,0	12,21,17	1,3,3	0.000113534	0.0110642	1.0,1.0,1.0	0.857,0.778,0.739	-0.209	RI
ENSG00000115970.18	THADA	chr2	-	43291695_43292222_43291695_43291768_43292103_43292222	15,8,19	39,35,31	32,18,20	22,12,19	1.346e-05	0.00196757	0.161,0.103,0.235	0.421,0.429,0.345	0.232	RI
ENSG00000135596.17	MICAL1	chr6	-	109446135_109446772_109446135_109446412_109446695_109446772	12,14,15	73,65,79	19,32,13	44,39,43	0.000212459	0.0170509	0.076,0.097,0.087	0.178,0.291,0.131	0.113	RI
ENSG00000102901.12	CENPT	chr16	-	67829764_67830548_67829764_67830088_67830389_67830548	191154170	45,54,69	202170241	36,35,35	0.000362054	0.0224528	0.68,0.588,0.552	0.737,0.708,0.775	0.133	RI
ENSG00000213930.11	GALT	chr9	+	34647491_34647961_34647491_34647705_34647831_34647961	37,53,47	54,49,59	28,28,33	57,69,85	0.000313806	0.0207727	0.255,0.351,0.285	0.197,0.169,0.163	-0.121	RI
ENSG00000213930.11	GALT	chr9	+	34647088_34648171_34647088_34647258_34648114_34648171	20,14,16	0,0,1	9,9,15	5,2,0	0.000291669	0.0203205	1.0,1.0,0.889	0.474,0.692,1.0	-0.241	RI
ENSG00000213930.11	GALT	chr9	+	34648761_34649081_34648761_34648894_34648997_34649081	46,42,38	49,50,51	17,28,28	54,55,64	0.000451777	0.0259794	0.319,0.296,0.271	0.136,0.203,0.179	-0.123	RI
ENSG00000114626.17	ABTB1	chr3	+	127677464_127677843_127677464_127677563_127677675_127677843	12,11,6	13,16,21	1,2,2	18,26,15	4.98492e-06	0.000850137	0.316,0.256,0.125	0.027,0.037,0.063	-0.19	RI
ENSG00000243708.10	PLA2G4B	chr15	+	41841230_41841949_41841230_41841273_41841818_41841949	2,6,10	1,1,4	5,10,10	0,0,0	4.03777e-05	0.00486076	0.5,0.75,0.556	1.0,1.0,1.0	0.398	RI
ENSG00000171863.12	RPS7	chr2	+	3575324_3575684_3575324_3575448_3575591_3575684	186196216	33,29,28	206193223	62,82,92	6.42456e-09	2.02275e-06	0.738,0.772,0.794	0.624,0.541,0.548	-0.197	RI
ENSG00000124593.15	RP11-298J23.10	chr6	+	41783461_41784238_41783461_41783605_41783733_41784238	23,12,8	3,1,3	6,12,4	0,0,1	0.000857856	0.0376577	0.793,0.857,0.571	1.0,1.0,0.667	0.149	RI
ENSG00000149499.11	EML3	chr11	-	62602758_62603247_62602758_62602889_62603148_62603247	44,37,43	65,75,61	52,42,52	38,34,47	0.000204632	0.0170509	0.253,0.198,0.261	0.406,0.382,0.356	0.144	RI
ENSG00000115268.9	RPS15	chr19	+	1438806_1440253_1438806_1438892_1439960_1440253	15,25,25	4,3,0	18,15,22	10,22,13	1.54329e-05	0.00217817	0.652,0.806,1.0	0.474,0.254,0.458	-0.424	RI
ENSG00000115268.9	RPS15	chr19	+	1438806_1440253_1438806_1438892_1439967_1440253	15,24,26	3,6,4	19,16,20	20,13,14	1.96604e-05	0.00259581	0.714,0.667,0.765	0.322,0.381,0.417	-0.342	RI
ENSG00000100722.18	ZC3H14	chr14	+	88567857_88568153_88567857_88567916_88568038_88568153	6,4,9	0,0,0	2,8,2	3,3,0	7.49255e-05	0.00786334	1.0,1.0,1.0	0.25,0.571,1.0	-0.393	RI
ENSG00000100911.15	PSME2	chr14	-	24144399_24145273_24144399_24144468_24145242_24145273	73,60,83	3,2,1	68,60,87	8,7,6	0.00106569	0.0436705	0.924,0.938,0.976	0.81,0.811,0.879	-0.113	RI
ENSG00000100911.15	PSME2	chr14	-	24145709_24146240_24145709_24145896_24146207_24146240	120,96,104	23,21,40	107,92,119	79,47,64	6.23472e-05	0.00689694	0.723,0.696,0.565	0.404,0.495,0.482	-0.201	RI
ENSG00000225151.10	GOLGA2P7	chr15	-	84199310_84203020_84199310_84201208_84202869_84203020	6,6,6	6,0,4	6,4,1	0,0,1	0.000324065	0.0208874	0.333,1.0,0.429	1.0,1.0,0.333	0.19	RI
ENSG00000197343.10	ZNF655	chr7	+	99561887_99562494_99561887_99561973_99562348_99562494	36,29,29	3,3,4	29,26,21	0,0,2	0.000864848	0.0376577	0.857,0.829,0.784	1.0,1.0,0.84	0.123	RI
ENSG00000141425.17	RPRD1A	chr18	-	36025598_36027075_36025598_36025678_36026899_36027075	32,33,24	1,2,1	14,17,16	83,74,57	0	0	0.941,0.892,0.923	0.078,0.103,0.123	-0.817	RI
ENSG00000143224.17	PPOX	chr1	+	161167099_161167486_161167099_161167234_161167338_161167486	20,14,12	0,1,2	13,7,10	5,6,8	3.18898e-06	0.000593296	1.0,0.875,0.75	0.565,0.368,0.385	-0.436	RI
ENSG00000061656.9	SPAG4	chr20	+	35618449_35618720_35618449_35618475_35618611_35618720	1,2,4	2,1,5	3,4,3	1,0,1	0.000268113	0.0195962	0.2,0.5,0.286	0.6,1.0,0.6	0.405	RI
ENSG00000068120.14	COASY	chr17	+	42562295_42562487_42562150_42562219_42562611_42562919	4,2,3	16,28,17	13,10,8	12,7,12	2.05399e-06	0.000986346	0.111,0.034,0.081	0.351,0.417,0.25	0.264	SE
ENSG00000068120.14	COASY	chr17	+	42562355_42562487_42562150_42562219_42562611_42563322	9,4,8	16,28,17	78,64,65	12,7,12	0	0	0.22,0.067,0.19	0.765,0.821,0.73	0.613	SE
ENSG00000133961.19	NUMB	chr14	-	73316389_73316422_73297210_73297285_73323129_73323204	22,18,16	60,65,64	4,6,8	73,75,90	4.27141e-07	0.000266067	0.212,0.169,0.155	0.039,0.056,0.061	-0.127	SE
ENSG00000167889.12	MGAT5B	chr17	+	76932644_76932775_76926596_76926730_76937987_76938143	2,0,0	6,6,5	6,1,2	2,3,0	0.000350272	0.043334	0.143,0.0,0.0	0.6,0.143,1.0	0.533	SE
ENSG00000108953.16	YWHAE	chr17	-	1361091_1361298_1344271_1345499_1400046_1400220	2,6,6	0,0,1	6,4,2	2,1,3	7.62023e-06	0.00273998	1.0,1.0,0.75	0.6,0.667,0.25	-0.411	SE
ENSG00000122417.15	ODF2L	chr1	-	86355344_86355383_86354773_86354859_86356443_86356602	1,1,0	6,9,1	5,3,4	8,5,3	8.55913e-05	0.0164407	0.105,0.072,0.0	0.305,0.296,0.483	0.302	SE
ENSG00000064489.22	BORCS8-MEF2B	chr19	-	19146272_19146384_19145571_19146022_19146554_19146648	23,32,24	0,0,1	36,35,25	6,4,0	0.000127601	0.0226759	1.0,1.0,0.923	0.75,0.814,1.0	-0.12	SE
ENSG00000102890.14	ELMO3	chr16	+	67202626_67202790_67202396_67202533_67203118_67203223	8,9,8	2,6,2	12,18,11	0,1,0	1.12966e-06	0.000615343	0.667,0.429,0.667	1.0,0.9,1.0	0.379	SE
ENSG00000066827.15	ZFAT	chr8	-	134674729_134674888_134657560_134657737_134712844_134713038	0,0,4	8,9,13	9,6,3	8,9,9	0.000410316	0.0472527	0.0,0.0,0.133	0.36,0.25,0.143	0.207	SE
ENSG00000151470.12	C4orf33	chr4	+	129100666_129100732_129096128_129096209_129102601_129102791	0,1,0	11,11,12	4,0,5	7,6,5	6.48628e-05	0.0136834	0.0,0.05,0.0	0.248,0.0,0.366	0.188	SE
ENSG00000237499.6	RP11-356I2.4	chr6	-	137862815_137862925_137860981_137861011_137866582_137866884	31,24,26	0,0,2	36,25,16	3,3,6	8.4338e-05	0.0163272	1.0,1.0,0.867	0.857,0.806,0.571	-0.211	SE
ENSG00000237499.6	RP11-356I2.4	chr6	-	137865158_137865320_137860981_137861011_137866582_137866884	11,8,12	0,0,2	6,10,8	3,3,6	1.878e-05	0.00527227	1.0,1.0,0.75	0.5,0.625,0.4	-0.408	SE
ENSG00000149564.11	ESAM	chr11	-	124756206_124756362_124754629_124754763_124762084_124762290	197194207	28,17,21	147101128	33,24,30	0.000108877	0.0199313	0.779,0.851,0.831	0.69,0.678,0.681	-0.137	SE
ENSG00000117155.16	SSX2IP	chr1	-	84680337_84680387_84670645_84670815_84690370_84690545	3,6,3	13,11,7	0,1,1	7,11,8	0.000212279	0.0315465	0.13,0.26,0.217	0.0,0.055,0.075	-0.159	SE
ENSG00000092377.13	TBL1Y	chrY	+	6978212_6978243_6912087_6912172_6995803_6995898	2,6,5	1,4,2	8,8,6	0,0,0	2.88912e-06	0.00128895	0.599,0.529,0.652	1.0,1.0,1.0	0.407	SE
ENSG00000130714.15	POMT1	chr9	+	131504188_131504340_131502924_131503073_131506402_131506453	4,6,5	0,0,1	4,5,3	1,2,2	0.000328241	0.0416212	1.0,1.0,0.714	0.667,0.556,0.429	-0.354	SE
ENSG00000206562.11	METTL6	chr3	-	15414729_15414914_15413668_15413945_15415497_15415583	1,2,5	5,4,2	1,0,0	4,8,6	0.00028935	0.0383126	0.091,0.2,0.556	0.111,0.0,0.0	-0.245	SE
ENSG00000113456.18	RAD1	chr5	-	34913469_34913578_34911553_34911812_34914694_34914961	126139129	36,49,53	93,86,115	71,63,58	0.000227119	0.0330895	0.636,0.586,0.549	0.396,0.406,0.498	-0.157	SE
ENSG00000178904.18	DPY19L3	chr19	+	32453144_32453276_32439775_32439910_32454938_32455040	35,51,31	14,9,21	81,63,75	0,0,0	0	0	0.556,0.739,0.425	1.0,1.0,1.0	0.427	SE
ENSG00000178904.18	DPY19L3	chr19	+	32453144_32453276_32439775_32439910_32458099_32458173	19,34,17	4,7,1	46,36,49	0,0,0	8.15298e-08	6.57591e-05	0.704,0.708,0.895	1.0,1.0,1.0	0.231	SE
ENSG00000178904.18	DPY19L3	chr19	+	32454938_32455040_32439775_32439910_32458099_32458173	39,39,49	4,7,1	30,29,22	0,0,0	8.96703e-06	0.00305851	0.83,0.736,0.961	1.0,1.0,1.0	0.158	SE
ENSG00000280828.1	RP11-274B21.1	chr7	+	128577963_128578033_128574719_128574791_128591849_128592017	0,1,2	6,2,2	7,11,7	3,1,1	3.20262e-06	0.00139146	0.0,0.22,0.36	0.568,0.861,0.798	0.549	SE
ENSG00000155393.12	HEATR3	chr16	+	50072604_50072714_50070177_50070290_50075570_50075711	162152181	2,2,2	144103144	10,14,7	2.75571e-07	0.000186245	0.976,0.974,0.978	0.878,0.786,0.911	-0.118	SE
ENSG00000243725.6	TTC4	chr1	+	54717491_54717653_54716598_54716717_54721162_54721240	220197185	2,0,2	173125164	12,20,8	2.63332e-11	4.36843e-08	0.982,1.0,0.979	0.878,0.758,0.911	-0.138	SE
ENSG00000101974.14	ATP11C	chrX	-	139731650_139731755_139726348_139728962_139737730_139737796	22,19,20	0,1,0	6,9,5	2,3,4	1.88253e-07	0.000134715	1.0,0.905,1.0	0.6,0.6,0.385	-0.44	SE
ENSG00000101974.14	ATP11C	chrX	-	139731650_139731755_139726348_139728962_139737915_139738069	38,40,27	64,44,47	16,10,12	52,61,57	8.7388e-07	0.000490663	0.229,0.313,0.223	0.133,0.076,0.095	-0.154	SE
ENSG00000228315.11	GUSBP11	chr22	-	23700725_23700845_23694118_23695517_23705428_23705541	25,25,20	26,34,32	52,46,74	13,23,11	1.94451e-07	0.0001378	0.325,0.269,0.238	0.667,0.5,0.771	0.369	SE
ENSG00000113658.16	SMAD5	chr5	+	136147831_136147906_136132844_136132962_136153591_136153763	24,25,12	40,37,24	54,22,60	28,18,34	1.09711e-05	0.00357502	0.247,0.27,0.214	0.513,0.4,0.491	0.224	SE
ENSG00000092978.10	GPATCH2	chr1	-	217491679_217491750_217449248_217449337_217514821_217514889	8,8,5	0,0,0	10,6,10	1,4,1	0.000402306	0.0467598	1.0,1.0,1.0	0.848,0.456,0.848	-0.283	SE
ENSG00000156026.14	MCU	chr10	+	72715110_72715226_72692142_72692301_72715853_72715902	5,10,10	2,2,3	22,6,8	1,0,0	3.4639e-05	0.0083999	0.556,0.714,0.625	0.917,1.0,1.0	0.341	SE
ENSG00000170946.14	DNAJC24	chr11	+	31414810_31414949_31370715_31370859_31426286_31426355	117106107	0,2,5	112,109,93	8,7,12	9.18708e-05	0.0174178	1.0,0.964,0.915	0.875,0.886,0.795	-0.108	SE
ENSG00000124831.18	LRRFIP1	chr2	+	237772080_237772198_237769942_237769992_237772865_237772945	34,47,47	0,0,0	47,48,35	4,5,1	3.07136e-05	0.00754831	1.0,1.0,1.0	0.855,0.828,0.946	-0.124	SE
ENSG00000163472.18	TMEM79	chr1	+	156285524_156285983_156285183_156285267_156286259_156286473	16,12,10	0,1,0	7,4,5	2,1,4	1.33084e-06	0.000693861	1.0,0.857,1.0	0.636,0.667,0.385	-0.39	SE
ENSG00000138709.17	LARP1B	chr4	+	128176871_128176907_128162193_128162317_128178430_128178642	3,3,3	8,5,2	0,0,0	4,5,7	2.45799e-06	0.00115009	0.212,0.301,0.518	0.0,0.0,0.0	-0.344	SE
ENSG00000167380.16	ZNF226	chr19	+	44165587_44165613_44165083_44165142_44165756_44165807	3,0,5	10,6,15	0,0,0	8,14,11	0.000183457	0.029366	0.19,0.0,0.206	0.0,0.0,0.0	-0.132	SE
ENSG00000237298.9	TTN-AS1	chr2	+	178531313_178531578_178523166_178523636_178535731_178535828	20,34,21	8,7,9	10,10,16	14,12,15	0.000212638	0.0315465	0.556,0.708,0.538	0.263,0.294,0.348	-0.299	SE
ENSG00000237298.9	TTN-AS1	chr2	+	178542221_178542361_178523291_178523636_178571299_178571449	4,5,3	0,0,1	4,2,1	5,2,1	1.2911e-06	0.000682899	1.0,1.0,0.6	0.286,0.333,0.333	-0.549	SE
ENSG00000131558.14	EXOC4	chr7	+	133274981_133275171_133253072_133253187_133288921_133289116	146136163	0,0,0	97,74,104	6,7,13	4.10327e-12	7.48765e-09	1.0,1.0,1.0	0.89,0.841,0.8	-0.156	SE
ENSG00000102606.17	ARHGEF7	chr13	+	111159026_111159089_111153904_111153991_111217678_111217880	3,0,0	16,13,15	3,5,4	12,10,10	0.000378578	0.0456008	0.1,0.0,0.0	0.128,0.228,0.191	0.149	SE
ENSG00000152942.18	RAD17	chr5	+	69371453_69371557_69369811_69369933_69372033_69372217	2,1,1	1,6,1	10,4,5	0,0,0	2.24496e-11	3.81079e-08	0.5,0.077,0.333	1.0,1.0,1.0	0.697	SE
ENSG00000138435.15	CHRNA1	chr2	-	174757945_174758020_174757565_174757675_174759330_174759375	4,6,3	9,6,11	0,1,0	3,2,3	0.0001914	0.0298814	0.195,0.353,0.13	0.0,0.214,0.0	-0.155	SE
ENSG00000123636.17	BAZ2B	chr2	-	159427940_159428042_159412334_159412545_159428310_159428419	5,8,7	0,1,1	7,11,6	2,3,5	0.000342494	0.0428071	1.0,0.8,0.778	0.636,0.647,0.375	-0.307	SE
ENSG00000111843.13	TMEM14C	chr6	+	10724555_10724633_10722914_10723241_10728639_10728727	12,7,6	4,4,7	168153147	4,11,2	1.47926e-08	1.43965e-05	0.617,0.484,0.315	0.957,0.882,0.975	0.466	SE
ENSG00000165689.16	SDCCAG3	chr9	-	136410089_136410239_136408998_136409067_136410327_136410527	37,31,50	4,5,7	31,27,26	16,15,7	0.000418624	0.0477454	0.822,0.756,0.781	0.492,0.474,0.65	-0.248	SE
ENSG00000074370.17	ATP2A3	chr17	-	3928226_3928327_3925345_3925438_3928662_3928780	8,5,1	56,61,50	16,27,29	51,53,40	5.59978e-10	7.56924e-07	0.067,0.039,0.01	0.136,0.203,0.266	0.163	SE
ENSG00000074370.17	ATP2A3	chr17	-	3928226_3928327_3927980_3928038_3928662_3928780	11,7,1	7,0,1	15,27,27	0,0,0	0.000399731	0.0466089	0.44,1.0,0.333	1.0,1.0,1.0	0.409	SE
ENSG00000074370.17	ATP2A3	chr17	-	3928239_3928327_3927980_3928038_3928662_3928780	10,6,1	7,0,1	16,27,29	0,0,0	0.00032739	0.0416212	0.419,1.0,0.336	1.0,1.0,1.0	0.415	SE
ENSG00000139644.12	TMBIM6	chr12	+	49744412_49744542_49741956_49742115_49752463_49752549	2,1,3	25,19,19	8,8,7	18,11,22	0.000161736	0.0267697	0.038,0.026,0.073	0.182,0.267,0.137	0.15	SE
ENSG00000213024.11	NUP62	chr19	-	49927693_49927815_49907542_49909884_49929349_49929763	115138137	38,27,38	158119138	16,13,18	4.74317e-05	0.0107855	0.602,0.719,0.643	0.832,0.821,0.793	0.161	SE
ENSG00000213024.11	NUP62	chr19	-	49927693_49927848_49908104_49909884_49929349_49929763	106126128	38,27,38	142102131	16,13,18	8.13953e-05	0.0158432	0.582,0.7,0.627	0.816,0.797,0.784	0.163	SE
ENSG00000154582.16	ELOC	chr8	-	73964486_73964625_73959764_73959818_73969559_73969673	76,66,61	1,7,1	67,49,46	15,8,9	2.33993e-05	0.00616591	0.974,0.825,0.968	0.691,0.754,0.719	-0.201	SE
ENSG00000141076.17	UTP4	chr16	+	69155870_69155993_69153583_69153680_69160355_69160462	4,4,5	0,2,5	9,3,3	0,0,0	1.81402e-05	0.00512811	1.0,0.5,0.333	1.0,1.0,1.0	0.389	SE
ENSG00000065882.15	TBC1D1	chr4	+	38051898_38052060_38049617_38049898_38053105_38053225	5,3,4	0,0,0	2,0,2	0,3,2	1.49566e-05	0.00440397	1.0,1.0,1.0	1.0,0.0,0.333	-0.556	SE
ENSG00000068650.18	ATP11A	chr13	+	112878216_112878303_112875775_112875941_112880545_112880649	40,29,23	0,0,2	21,15,26	3,5,2	8.00608e-05	0.0156981	1.0,1.0,0.854	0.781,0.604,0.869	-0.2	SE
ENSG00000068650.18	ATP11A	chr13	+	112880545_112880649_112875808_112875941_112881815_112887168	0,0,3	14,13,20	3,11,2	13,17,16	0.000243705	0.0346755	0.0,0.0,0.07	0.103,0.244,0.059	0.112	SE
ENSG00000187860.10	CCDC157	chr22	+	30372074_30372286_30370325_30371727_30373596_30373764	8,9,14	1,1,7	7,10,11	1,0,0	4.00766e-05	0.00949763	0.8,0.818,0.5	0.778,1.0,1.0	0.22	SE
ENSG00000152556.15	PFKM	chr12	+	48108071_48108194_48105922_48106137_48122766_48122859	3,4,2	1,0,0	0,2,3	1,6,0	0.000282384	0.037959	0.6,1.0,1.0	0.0,0.143,1.0	-0.486	SE
ENSG00000040341.17	STAU2	chr8	-	73709031_73709177_73688653_73688813_73738283_73738349	15,11,15	72,68,71	26,27,38	61,61,42	1.16087e-05	0.00372432	0.094,0.075,0.096	0.176,0.181,0.311	0.134	SE
ENSG00000099331.13	MYO9B	chr19	+	17210332_17210380_17209585_17209709_17210714_17210848	89,95,122	38,43,36	44,36,50	72,73,73	1.11022e-16	3.2415e-13	0.605,0.591,0.689	0.286,0.244,0.31	-0.348	SE
ENSG00000067365.14	METTL22	chr16	+	8644556_8644725_8642462_8642565_8646107_8646191	103,89,120	13,5,5	94,85,82	21,16,13	0.000398317	0.0465929	0.798,0.899,0.923	0.691,0.726,0.759	-0.148	SE
ENSG00000251669.5	FAM86EP	chr4	-	3947143_3948220_3941759_3943372_3953110_3953173	10,6,4	4,3,5	3,3,4	1,0,0	2.17351e-05	0.00587588	0.556,0.5,0.286	0.6,1.0,1.0	0.419	SE
ENSG00000079387.13	SENP1	chr12	-	48101468_48101516_48097736_48098124_48105401_48105834	30,34,19	0,1,0	28,34,47	7,3,1	0.000130542	0.0230158	1.0,0.957,1.0	0.724,0.881,0.969	-0.128	SE
ENSG00000185246.17	PRPF39	chr14	+	45096423_45096492_45096102_45096228_45096595_45096758	18,16,28	12,5,11	23,22,13	1,1,3	0.000190744	0.0298772	0.46,0.645,0.591	0.929,0.926,0.711	0.29	SE
ENSG00000126804.13	ZBTB1	chr14	+	64516599_64516751_64511248_64511384_64521486_64521606	7,10,13	5,1,1	12,12,10	0,0,0	4.45106e-05	0.0102814	0.412,0.833,0.867	1.0,1.0,1.0	0.296	SE
ENSG00000105640.12	RPL18A	chr19	+	17861292_17861307_17859931_17859974_17862093_17862223	9,13,19	22,22,24	25,29,32	15,18,18	0.000211313	0.0315465	0.261,0.338,0.406	0.59,0.582,0.606	0.258	SE
ENSG00000167987.10	VPS37C	chr11	-	61138736_61138835_61134035_61134207_61161390_61161453	30,28,40	0,1,0	36,40,36	3,2,7	2.11605e-05	0.00580658	1.0,0.933,1.0	0.857,0.909,0.72	-0.149	SE
ENSG00000114346.13	ECT2	chr3	+	172755482_172755575_172755294_172755374_172756982_172757009	9,14,16	95107119	89,70,92	43,34,38	0	0	0.045,0.061,0.063	0.509,0.507,0.548	0.465	SE
ENSG00000114982.17	KANSL3	chr2	-	96619671_96619762_96619358_96619544_96631311_96631482	125172167	14,14,6	139114130	1,1,3	2.02672e-06	0.000979697	0.817,0.86,0.933	0.986,0.983,0.956	0.105	SE
ENSG00000136731.12	UGGT1	chr2	+	128156391_128156415_128155488_128155587_128157251_128157346	50,49,42	34,56,53	25,25,22	63,56,78	6.49819e-06	0.00241998	0.539,0.41,0.386	0.24,0.262,0.183	-0.217	SE
ENSG00000144468.16	RHBDD1	chr2	+	226838072_226838154_226837547_226837770_226864603_226865065	2,3,6	3,5,1	1,6,7	0,0,0	4.70527e-09	5.20374e-06	0.259,0.239,0.759	1.0,1.0,1.0	0.581	SE
ENSG00000105793.15	GTPBP10	chr7	+	90354457_90354549_90352815_90353009_90372154_90372228	66,50,65	1,1,1	63,53,72	9,5,4	3.87835e-05	0.00925126	0.971,0.962,0.97	0.778,0.841,0.9	-0.128	SE
ENSG00000105793.15	GTPBP10	chr7	+	90355085_90355230_90352815_90353009_90372154_90372228	24,35,33	1,1,1	33,40,40	9,5,4	0.000223697	0.0327873	0.923,0.946,0.943	0.647,0.8,0.833	-0.177	SE
ENSG00000166411.13	IDH3A	chr15	+	78156907_78157162_78155212_78155275_78157572_78157631	3,5,7	0,0,0	3,9,5	4,0,2	0.000143281	0.0244927	1.0,1.0,1.0	0.273,1.0,0.556	-0.39	SE
ENSG00000137822.12	TUBGCP4	chr15	+	43401715_43401850_43400043_43400221_43403682_43403799	102112123	38,46,33	231171194	2,0,4	0	0	0.573,0.549,0.651	0.983,1.0,0.96	0.39	SE
ENSG00000011566.14	MAP4K3	chr2	-	39303073_39303117_39299742_39299801_39307942_39308005	5,0,4	2,11,13	0,0,0	5,5,9	0.000281757	0.0379447	0.628,0.0,0.172	0.0,0.0,0.0	-0.267	SE
ENSG00000134744.13	ZCCHC11	chr1	-	52465069_52465173_52446589_52446667_52471951_52472102	7,1,4	0,0,0	2,0,4	3,1,1	2.03128e-05	0.00559498	1.0,1.0,1.0	0.25,0.0,0.667	-0.694	SE
ENSG00000114062.18	UBE3A	chr15	-	25408619_25408684_25407066_25407137_25409087_25409207	6,4,0	1,2,2	2,2,6	1,0,0	0.000304266	0.0398725	0.777,0.538,0.0	0.538,1.0,1.0	0.408	SE
ENSG00000155085.15	AK9	chr6	-	109564079_109564280_109563596_109563712_109564755_109564845	1,3,1	0,3,2	5,1,3	1,0,0	0.000142008	0.02436	1.0,0.333,0.2	0.714,1.0,1.0	0.394	SE
ENSG00000143437.20	ARNT	chr1	-	150842423_150842468_150839398_150839654_150846262_150846307	110132108	16,17,19	74,76,83	20,23,32	0.000277902	0.0377614	0.821,0.839,0.792	0.712,0.689,0.634	-0.139	SE
ENSG00000106462.10	EZH2	chr7	-	148832633_148832750_148829727_148829848_148846469_148846598	379366373	33,38,28	338318325	49,72,76	3.0468e-07	0.000204029	0.852,0.828,0.869	0.775,0.688,0.681	-0.135	SE
ENSG00000268614.1	CTD-2207O23.10	chr19	+	7534378_7534446_7534167_7534239_7534749_7534902	6,2,4	1,0,0	2,4,3	1,2,2	6.72331e-05	0.0140615	0.774,1.0,1.0	0.533,0.533,0.461	-0.416	SE
ENSG00000133678.13	TMEM254	chr10	+	80086230_80086258_80082144_80082204_80090379_80090412	3,2,2	0,1,1	0,1,0	6,6,2	4.0455e-09	4.54291e-06	1.0,0.605,0.605	0.0,0.113,0.0	-0.699	SE
ENSG00000133678.13	TMEM254	chr10	+	80090379_80090431_80082144_80082204_80090796_80090938	2,2,1	33,44,40	14,8,6	46,45,21	4.81263e-06	0.00191958	0.037,0.028,0.016	0.162,0.102,0.154	0.112	SE
ENSG00000174123.10	TLR10	chr4	-	38775774_38775963_38772238_38775652_38776109_38776426	1,5,2	0,1,0	7,3,2	2,2,1	0.000288706	0.0383126	1.0,0.714,1.0	0.636,0.429,0.5	-0.383	SE
ENSG00000197619.13	ZNF615	chr19	-	52000258_52000378_51991337_51994837_52001812_52001908	13,9,3	1,0,1	2,4,4	2,2,4	2.31913e-05	0.00613991	0.867,1.0,0.6	0.333,0.5,0.333	-0.434	SE
ENSG00000197619.13	ZNF615	chr19	-	52000357_52000378_51994807_51994837_52001812_52001908	7,3,2	1,0,1	2,4,2	2,2,4	0.000229889	0.0331621	0.851,1.0,0.62	0.449,0.62,0.29	-0.371	SE
ENSG00000197619.13	ZNF615	chr19	-	52003696_52003900_52002154_52002281_52008140_52008163	23,15,11	0,0,1	10,18,11	1,3,6	1.06762e-05	0.00351024	1.0,1.0,0.846	0.833,0.75,0.478	-0.262	SE
ENSG00000154832.14	CXXC1	chr18	-	50285324_50285351_50285001_50285247_50285748_50285928	288288330	23,30,19	212183206	112,94,103	0	0	0.906,0.881,0.931	0.594,0.601,0.608	-0.305	SE
ENSG00000168958.19	MFF	chr2	+	227347225_227347384_227342744_227342819_227352513_227352573	42,55,44	0,2,0	32,27,36	7,0,4	9.98956e-05	0.0185536	1.0,0.932,1.0	0.696,1.0,0.818	-0.139	SE
ENSG00000214114.8	MYCBP	chr1	-	38867561_38867610_38866879_38866999_38873017_38873090	162191179	36,32,25	138138139	108,97,70	1.55431e-15	4.05187e-12	0.745,0.795,0.823	0.454,0.48,0.563	-0.289	SE
ENSG00000165209.18	STRBP	chr9	-	123122192_123122326_123115928_123116098_123128213_123128258	4,4,4	3,1,2	7,11,9	0,0,2	0.000367051	0.0445787	0.4,0.667,0.5	1.0,1.0,0.692	0.375	SE
ENSG00000134291.11	TMEM106C	chr12	+	47966682_47966732_47964208_47964423_47968132_47968171	1,1,0	11,14,10	5,6,6	26,11,14	4.96797e-05	0.0111234	0.055,0.044,0.0	0.11,0.26,0.217	0.163	SE
ENSG00000127419.16	TMEM175	chr4	+	952366_952450_951645_951717_953189_953303	42,39,31	3,2,5	20,23,36	0,1,0	0.000160443	0.026616	0.879,0.91,0.762	1.0,0.922,1.0	0.124	SE
ENSG00000204642.13	HLA-F	chr6	+	29726010_29726043_29725446_29725563_29726882_29727296	19,24,17	0,0,1	22,16,26	7,5,2	3.65188e-06	0.00154976	1.0,1.0,0.926	0.698,0.702,0.905	-0.207	SE
ENSG00000204642.13	HLA-F	chr6	+	29726010_29726043_29725446_29725563_29738121_29738188	19,24,17	0,0,1	22,16,25	5,9,10	5.81626e-09	6.15276e-06	1.0,1.0,0.926	0.764,0.567,0.648	-0.316	SE
ENSG00000129675.15	ARHGEF6	chrX	-	136677935_136677956_136676623_136676717_136679534_136679660	91,88,94	6,3,3	96,67,91	14,14,18	1.78675e-06	0.000899438	0.925,0.96,0.962	0.848,0.796,0.805	-0.133	SE
ENSG00000120802.13	TMPO	chr12	+	98544950_98545061_98537474_98537572_98546358_98546447	702709697	88,59,79	720577605	134100136	7.31142e-07	0.000420217	0.8,0.857,0.815	0.729,0.743,0.69	-0.103	SE
ENSG00000186364.11	NUDT17	chr1	+	145846012_145846196_145845628_145845832_145846432_145846458	3,5,4	1,3,1	2,5,3	0,1,0	0.000326771	0.0416212	0.6,0.455,0.667	1.0,0.714,1.0	0.331	SE
ENSG00000106723.16	SPIN1	chr9	+	88415606_88415699_88388430_88388538_88416643_88416766	27,20,24	3,6,3	20,22,20	0,0,0	3.35322e-07	0.000218534	0.818,0.625,0.8	1.0,1.0,1.0	0.252	SE
ENSG00000212694.8	LINC01089	chr12	-	121802630_121802784_121801706_121801808_121802878_121802933	8,5,5	3,2,5	5,8,8	2,0,0	0.000229467	0.0331621	0.571,0.556,0.333	0.556,1.0,1.0	0.365	SE
ENSG00000212694.8	LINC01089	chr12	-	121802630_121802806_121801706_121801808_121802878_121802945	6,3,5	3,2,5	4,6,5	2,0,0	0.000279578	0.0377907	0.5,0.429,0.333	0.5,1.0,1.0	0.413	SE
ENSG00000069424.14	KCNAB2	chr1	+	6041830_6041872_6040516_6040645_6072754_6072790	46,43,29	113,89,100	58,65,63	83,66,100	0.000173885	0.0283942	0.218,0.249,0.166	0.324,0.403,0.301	0.132	SE
ENSG00000080298.15	RFX3	chr9	-	3490278_3490345_3395471_3395596_3525746_3525983	0,0,0	5,2,3	1,2,3	2,2,1	0.000209557	0.0314732	0.0,0.0,0.0	0.223,0.365,0.633	0.407	SE
ENSG00000160326.13	SLC2A6	chr9	-	133473414_133473600_133473104_133473250_133473979_133474088	4,2,6	1,1,3	6,4,3	0,0,1	0.00037923	0.0456008	0.667,0.5,0.5	1.0,1.0,0.6	0.311	SE
ENSG00000165948.10	IFI27L1	chr14	+	94094749_94094899_94088247_94088303_94096886_94096965	5,1,6	0,0,0	13,3,4	5,4,2	7.88534e-10	1.00977e-06	1.0,1.0,1.0	0.565,0.273,0.5	-0.554	SE
ENSG00000169062.14	UPF3A	chr13	+	114282836_114282943_114281924_114282127_114286518_114286629	137131124	2,5,4	253202217	25,21,25	1.43517e-06	0.00073772	0.972,0.929,0.939	0.835,0.828,0.813	-0.121	SE
ENSG00000169062.14	UPF3A	chr13	+	114286301_114286400_114282020_114282127_114286518_114286629	82,98,81	2,5,4	140125112	25,21,25	9.71382e-08	7.62399e-05	0.953,0.907,0.91	0.737,0.749,0.691	-0.198	SE
ENSG00000197037.10	ZSCAN25	chr7	+	99619047_99619132_99618524_99618651_99619560_99619816	51,51,59	2,2,4	35,47,43	12,5,8	0.000411226	0.0472527	0.929,0.929,0.884	0.6,0.829,0.734	-0.193	SE
ENSG00000139324.11	TMTC3	chr12	+	88153290_88153509_88148287_88148504_88154287_88154324	19,20,24	0,0,0	10,15,15	3,1,3	4.31402e-05	0.0100604	1.0,1.0,1.0	0.625,0.882,0.714	-0.26	SE
ENSG00000064545.14	TMEM161A	chr19	-	19133129_19133210_19121758_19121819_19138425_19138462	3,5,6	0,0,1	4,3,0	2,1,5	1.85508e-06	0.000927436	1.0,1.0,0.76	0.513,0.612,0.0	-0.545	SE
ENSG00000075568.16	TMEM131	chr2	-	97844144_97844261_97841814_97841937_97859303_97859427	43,37,27	0,0,2	35,27,37	4,4,4	7.41058e-05	0.0151093	1.0,1.0,0.871	0.814,0.771,0.822	-0.155	SE
ENSG00000137312.14	FLOT1	chr6	-	30741661_30741704_30741189_30741333_30742146_30742203	2,5,7	20,25,11	0,1,2	25,18,21	0.000345826	0.0430027	0.064,0.12,0.302	0.0,0.036,0.061	-0.13	SE
ENSG00000121753.12	ADGRB2	chr1	-	31728024_31728081_31727116_31727605_31728181_31728277	7,4,2	1,2,6	7,5,8	1,0,1	0.000228598	0.0331621	0.811,0.551,0.17	0.811,1.0,0.831	0.37	SE
ENSG00000157954.14	WIPI2	chr7	+	5193117_5193171_5190187_5190493_5214534_5214704	28,29,31	10,5,9	30,37,38	2,1,4	0.000332629	0.0420784	0.637,0.784,0.683	0.904,0.959,0.856	0.205	SE
ENSG00000112293.14	GPLD1	chr6	-	24472581_24472636_24467166_24467274_24475120_24475231	6,6,5	0,0,0	2,6,0	2,1,2	7.65335e-05	0.015305	1.0,1.0,1.0	0.384,0.789,0.0	-0.609	SE
ENSG00000233593.8	RP4-665J23.1	chr1	-	90837549_90837765_90831868_90832196_90851482_90851600	0,0,0	7,5,9	2,3,3	11,9,4	0.000406455	0.047092	0.0,0.0,0.0	0.083,0.143,0.273	0.166	SE
ENSG00000131791.7	PRKAB2	chr1	-	147166845_147166939_147162439_147162573_147171988_147172167	2,2,2	3,1,1	8,4,2	1,0,1	0.000402008	0.0467598	0.25,0.5,0.5	0.8,1.0,0.5	0.35	SE
ENSG00000167613.15	LAIR1	chr19	-	54360021_54360072_54356711_54356966_54361009_54361193	80,98,86	19,30,21	60,63,59	3,7,3	2.38913e-06	0.00112508	0.729,0.677,0.724	0.928,0.852,0.926	0.192	SE
ENSG00000106772.17	PRUNE2	chr9	-	76625022_76625058_76619339_76619387_76629191_76629290	3,4,1	4,5,8	0,0,1	7,6,2	0.000361721	0.0443743	0.35,0.365,0.082	0.0,0.0,0.264	-0.178	SE
ENSG00000223745.7	CCDC18-AS1	chr1	-	93339648_93339679_93338937_93339536_93340457_93340472	0,2,0	6,2,1	8,13,5	6,7,6	0.000109225	0.0199313	0.0,0.428,0.0	0.499,0.581,0.384	0.345	SE
ENSG00000076067.12	RBMS2	chr12	+	56588931_56589018_56588293_56588374_56589139_56589503	20,16,22	0,0,0	13,15,10	2,2,2	0.000257288	0.036046	1.0,1.0,1.0	0.768,0.792,0.718	-0.241	SE
ENSG00000167965.17	MLST8	chr16	+	2207856_2208024_2207196_2207345_2208209_2208328	2,3,5	244214227	58,48,37	90,81,99	0	0	0.004,0.007,0.011	0.244,0.229,0.157	0.203	SE
ENSG00000167965.17	MLST8	chr16	+	2207856_2208024_2207196_2207345_2208449_2209412	0,1,3	19,9,16	17,16,12	7,9,4	2.51243e-13	5.5572e-10	0.0,0.053,0.086	0.548,0.471,0.6	0.493	SE
ENSG00000090905.18	TNRC6A	chr16	+	24730252_24730300_24729694_24729846_24776932_24777027	16,21,15	3,3,2	19,16,17	0,1,0	0.000221444	0.0325224	0.777,0.821,0.831	1.0,0.913,1.0	0.161	SE
ENSG00000090905.18	TNRC6A	chr16	+	24758338_24758360_24729694_24729846_24776932_24777358	13,10,8	3,3,2	5,4,10	0,1,0	0.00032405	0.0414239	0.778,0.73,0.764	1.0,0.764,1.0	0.164	SE
ENSG00000146426.17	TIAM2	chr6	+	154860737_154860998_154832696_154833409_154944115_154944206	5,12,6	0,0,0	10,5,17	4,1,2	1.73831e-05	0.0049473	1.0,1.0,1.0	0.556,0.714,0.81	-0.307	SE
ENSG00000028203.17	VEZT	chr12	+	95224179_95224236_95217809_95217886_95243940_95244009	6,5,5	0,0,0	8,3,4	0,2,4	0.00020912	0.0314724	1.0,1.0,1.0	1.0,0.479,0.38	-0.38	SE
ENSG00000101972.18	STAG2	chrX	+	124090853_124090964_124090574_124090764_124094017_124094144	152153186	305356328	296257262	317293263	7.44291e-09	7.76104e-06	0.199,0.177,0.221	0.318,0.305,0.332	0.119	SE
ENSG00000005889.15	ZFX	chrX	+	24152719_24152830_24149728_24149794_24161714_24161842	6,4,3	2,3,2	4,4,7	0,0,0	1.53162e-07	0.000112925	0.6,0.4,0.429	1.0,1.0,1.0	0.524	SE
ENSG00000265681.7	RPL17	chr18	-	49491735_49491833_49491531_49491584_49492257_49492409	133142106	166152195	62,63,82	230197195	1.77949e-08	1.68686e-05	0.286,0.318,0.214	0.119,0.138,0.174	-0.129	SE
ENSG00000013573.16	DDX11	chr12	+	31077944_31078288_31074263_31074327_31078389_31078537	8,9,7	1,3,3	2,3,6	11,10,4	0.000310488	0.0403977	0.8,0.6,0.538	0.083,0.13,0.429	-0.432	SE
ENSG00000090487.10	SPG21	chr15	-	64988618_64988816_64983506_64983593_64989405_64989496	2,1,2	2,2,2	6,5,5	0,0,0	2.73071e-08	2.43074e-05	0.333,0.2,0.333	1.0,1.0,1.0	0.711	SE
ENSG00000126453.9	BCL2L12	chr19	+	49667018_49667161_49666684_49666799_49668850_49668937	589542564	84,84,75	705629715	24,18,22	0	0	0.778,0.763,0.79	0.936,0.946,0.942	0.164	SE
ENSG00000126453.9	BCL2L12	chr19	+	49667021_49667161_49666684_49666799_49668850_49668937	290291289	84,84,75	361310367	24,18,22	0	0	0.633,0.634,0.658	0.883,0.896,0.893	0.249	SE
ENSG00000115568.15	ZNF142	chr2	-	218651700_218651822_218650358_218650526_218656149_218656463	51,65,44	8,7,5	19,29,19	13,10,17	4.52499e-06	0.00184519	0.761,0.823,0.815	0.422,0.592,0.358	-0.342	SE
ENSG00000115568.15	ZNF142	chr2	-	218651700_218652300_218650500_218650526_218656149_218656403	59,82,58	8,7,5	28,35,27	13,10,17	3.71647e-06	0.00155904	0.787,0.854,0.853	0.519,0.636,0.443	-0.299	SE
ENSG00000005483.20	KMT2E	chr7	+	105062163_105062278_105040838_105041023_105063350_105063377	197191219	1,1,0	149143143	7,9,13	2.02343e-10	2.89597e-07	0.99,0.99,1.0	0.914,0.888,0.846	-0.111	SE
ENSG00000185219.16	ZNF445	chr3	-	44451313_44451482_44450867_44450962_44455120_44455696	61,55,72	2,2,2	30,36,16	8,4,8	8.11632e-06	0.00290405	0.938,0.932,0.947	0.652,0.818,0.5	-0.282	SE
ENSG00000172766.18	NAA16	chr13	+	41362730_41362873_41362125_41362159_41367438_41367652	15,33,33	31,25,32	22,31,19	6,11,6	6.78002e-05	0.0141323	0.195,0.398,0.34	0.647,0.585,0.613	0.304	SE
ENSG00000076043.9	REXO2	chr11	+	114443855_114443933_114439581_114439675_114449845_114450039	4,2,5	0,0,0	2,2,2	3,1,2	1.85932e-07	0.000134372	1.0,1.0,1.0	0.263,0.517,0.349	-0.624	SE
ENSG00000076043.9	REXO2	chr11	+	114445978_114446087_114439510_114439675_114449845_114449917	4,2,9	0,0,0	4,8,4	3,1,2	2.24761e-05	0.00600943	1.0,1.0,1.0	0.4,0.8,0.5	-0.433	SE
ENSG00000108474.16	PIGL	chr17	+	16342572_16342720_16326484_16326905_16347544_16347674	8,9,17	0,0,0	10,10,8	2,3,2	1.14862e-05	0.00372432	1.0,1.0,1.0	0.714,0.625,0.667	-0.331	SE
ENSG00000169592.14	INO80E	chr16	+	30004567_30004657_30001211_30001530_30005367_30005435	26,32,30	3,0,4	28,21,26	45,36,37	2.22045e-16	6.23365e-13	0.813,1.0,0.789	0.237,0.226,0.26	-0.626	SE
ENSG00000185043.10	CIB1	chr15	-	90232218_90232447_90231094_90231213_90233668_90233703	7,10,13	4,6,4	7,6,4	2,0,0	0.000334578	0.0421788	0.467,0.455,0.619	0.636,1.0,1.0	0.365	SE
ENSG00000251022.6	THAP9-AS1	chr4	-	82899712_82899737_82897792_82898062_82900076_82900223	14,13,19	106,99,103	41,20,48	121,85,103	4.94582e-05	0.0111234	0.094,0.094,0.127	0.211,0.156,0.268	0.107	SE
ENSG00000204463.12	BAG6	chr6	-	31644306_31644414_31644081_31644194_31644524_31644602	527562533	187194190	670752717	116,104,84	5.55112e-16	1.50069e-12	0.585,0.592,0.584	0.743,0.783,0.81	0.192	SE
ENSG00000170633.16	RNF34	chr12	+	121404848_121405113_121402741_121402807_121416158_121416377	0,3,0	29,30,27	9,6,10	25,19,38	5.42841e-07	0.000322139	0.0,0.048,0.0	0.153,0.136,0.116	0.119	SE
ENSG00000048707.13	VPS13D	chr1	+	12338230_12338305_12335704_12335827_12341782_12341885	3,2,1	20,23,24	9,12,3	16,19,14	6.10538e-05	0.0130513	0.076,0.045,0.022	0.235,0.256,0.105	0.151	SE
ENSG00000182986.12	ZNF320	chr19	-	52893778_52893927_52890240_52890328_52897519_52897654	2,2,4	1,0,0	0,1,3	1,0,4	0.000328444	0.0416212	0.5,1.0,1.0	0.0,1.0,0.273	-0.409	SE
ENSG00000206341.7	HLA-H	chr6	+	29889706_29889823_29889327_29889604_29890263_29890296	12,6,16	0,0,0	5,8,12	1,2,6	6.46206e-08	5.35999e-05	1.0,1.0,1.0	0.714,0.667,0.5	-0.373	SE
ENSG00000136699.19	SMPD4	chr2	-	130161185_130161272_130157250_130157396_130164373_130164445	109116120	75,55,71	67,75,81	94,88,91	1.24646e-06	0.000668984	0.425,0.518,0.462	0.266,0.302,0.312	-0.175	SE
ENSG00000111596.11	CNOT2	chr12	+	70294236_70294294_70285399_70285586_70310894_70311017	3,4,5	4,2,2	2,3,6	0,1,0	2.30658e-05	0.00613991	0.314,0.549,0.604	1.0,0.646,1.0	0.393	SE
ENSG00000115129.13	TP53I3	chr2	-	24079443_24079640_24077432_24077761_24080818_24081031	39,28,29	2,0,0	37,29,29	3,2,6	0.000190194	0.0298772	0.907,1.0,1.0	0.86,0.879,0.707	-0.154	SE
ENSG00000156521.13	TYSND1	chr10	-	70143841_70143972_70137980_70140141_70145420_70146586	26,26,19	7,0,2	26,20,29	1,0,0	0.000138399	0.0239384	0.65,1.0,0.826	0.929,1.0,1.0	0.151	SE
ENSG00000234771.3	SLC25A25-AS1	chr9	-	128117709_128117835_128115073_128115289_128117922_128118693	37,41,38	2,4,4	37,32,49	0,0,0	2.72446e-05	0.006905	0.902,0.837,0.826	1.0,1.0,1.0	0.145	SE
ENSG00000112941.13	PAPD7	chr5	+	6743711_6743840_6742489_6742597_6746213_6746427	92,96,107	4,5,7	62,61,62	13,9,18	6.45038e-06	0.00241449	0.92,0.906,0.884	0.705,0.772,0.633	-0.2	SE
ENSG00000097033.14	SH3GLB1	chr1	+	86730087_86730111_86728402_86728489_86734601_86734691	1,1,4	2,1,4	0,0,0	1,5,8	7.83449e-05	0.0155015	0.284,0.443,0.443	0.0,0.0,0.0	-0.39	SE
ENSG00000171302.16	CANT1	chr17	-	79000099_79000270_78998147_78998286_79009663_79009764	3,1,5	3,5,7	20,15,16	2,7,1	5.99433e-05	0.0129449	0.333,0.091,0.263	0.833,0.517,0.889	0.517	SE
ENSG00000113758.13	DBN1	chr5	-	177472118_177472397_177468843_177468899_177472775_177473198	1,5,7	5,4,10	0,1,0	3,10,6	1.27675e-05	0.00396564	0.091,0.385,0.259	0.0,0.048,0.0	-0.229	SE
ENSG00000239883.8	PARGP1	chr10	-	45963884_45964871_45962810_45962994_45971937_45972154	5,4,5	1,6,0	3,4,3	0,0,0	0.000315071	0.0408484	0.714,0.25,1.0	1.0,1.0,1.0	0.345	SE
ENSG00000028310.17	BRD9	chr5	-	868606_869119_865413_865581_869244_869404	8,9,5	3,3,4	16,13,12	44,36,22	0.000220531	0.0324536	0.571,0.6,0.385	0.154,0.153,0.214	-0.345	SE
ENSG00000028310.17	BRD9	chr5	-	869244_869394_865413_865581_870472_870575	7,6,12	116117142	44,37,22	44,36,37	0	0	0.029,0.025,0.041	0.333,0.339,0.229	0.269	SE
ENSG00000028310.17	BRD9	chr5	-	869244_869404_865413_865581_870472_870553	9,7,7	116117142	95,73,68	44,36,37	0	0	0.037,0.029,0.024	0.519,0.503,0.479	0.47	SE
ENSG00000055917.15	PUM2	chr2	-	20278582_20278819_20263192_20263460_20282946_20283231	368382352	45,63,60	297258276	85,65,77	2.13007e-05	0.00582315	0.803,0.752,0.746	0.636,0.665,0.642	-0.119	SE
ENSG00000123349.13	PFDN5	chr12	+	53295838_53295941_53295290_53295639_53297849_53297924	139915761496	194182155	157314641529	334294333	9.78513e-09	9.91995e-06	0.783,0.812,0.828	0.702,0.713,0.697	-0.104	SE
ENSG00000123349.13	PFDN5	chr12	+	53296243_53296275_53295290_53295639_53297849_53297924	558525548	194182155	627603564	334294333	1.34487e-06	0.000696202	0.681,0.681,0.724	0.582,0.603,0.557	-0.115	SE
ENSG00000075413.17	MARK3	chr14	+	103451917_103451983_103428386_103428440_103462404_103462461	10,7,5	1,0,0	11,5,8	2,4,1	3.04109e-05	0.00752459	0.852,1.0,1.0	0.761,0.419,0.822	-0.283	SE
ENSG00000089022.13	MAPKAPK5	chr12	+	111867571_111867669_111841977_111842769_111871084_111871180	8,15,4	3,5,0	3,6,8	0,1,0	0.000102254	0.0188954	0.571,0.6,1.0	1.0,0.75,1.0	0.193	SE
ENSG00000105750.14	ZNF85	chr19	+	20934023_20934150_20923221_20923403_20948743_20950302	36,35,35	1,0,1	42,25,37	4,7,6	2.7088e-06	0.00123801	0.947,1.0,0.946	0.84,0.641,0.755	-0.219	SE
ENSG00000213923.11	CSNK1E	chr22	-	38295386_38295447_38294341_38294534_38298785_38298934	60,61,61	224267221	95,98,89	193137158	2.41589e-09	2.93902e-06	0.138,0.12,0.142	0.227,0.299,0.252	0.126	SE
ENSG00000183060.15	LYSMD4	chr15	-	99731717_99732007_99727404_99729731_99733344_99733437	6,13,8	0,0,0	15,10,9	2,2,2	0.000229312	0.0331621	1.0,1.0,1.0	0.789,0.714,0.692	-0.268	SE
ENSG00000130204.12	TOMM40	chr19	+	44901207_44901452_44893960_44894066_44903029_44903132	4,3,7	2,3,2	6,4,7	0,1,0	2.39572e-05	0.00626769	0.5,0.333,0.636	1.0,0.667,1.0	0.399	SE
ENSG00000213742.6	ZNF337-AS1	chr20	+	25645530_25645648_25634728_25634827_25673851_25673908	2,6,3	2,1,3	3,6,3	0,0,0	4.2378e-06	0.00173778	0.333,0.75,0.333	1.0,1.0,1.0	0.528	SE
ENSG00000164088.17	PPM1M	chr3	+	52246973_52247228_52246445_52246812_52247681_52247794	25,35,44	4,4,2	33,24,25	15,8,11	5.03857e-05	0.011247	0.758,0.814,0.917	0.524,0.6,0.532	-0.278	SE
ENSG00000164088.17	PPM1M	chr3	+	52248334_52248453_52248152_52248237_52248636_52248700	47,49,49	0,0,1	55,45,36	4,0,6	0.000142171	0.02436	1.0,1.0,0.961	0.873,1.0,0.75	-0.113	SE
ENSG00000105223.19	PLD3	chr19	+	40365552_40365585_40348703_40348768_40366418_40366510	5,12,18	1,3,5	13,6,2	12,9,13	4.67293e-05	0.0106924	0.786,0.746,0.726	0.443,0.329,0.102	-0.461	SE
ENSG00000105223.19	PLD3	chr19	+	40365552_40365930_40348689_40348768_40366418_40366464	63,60,78	1,3,5	58,67,72	12,9,13	4.9429e-05	0.0111234	0.969,0.909,0.886	0.707,0.788,0.735	-0.178	SE
ENSG00000105223.19	PLD3	chr19	+	40365661_40365930_40348699_40348768_40366418_40366510	42,36,46	1,3,5	32,51,46	12,9,13	0.000318199	0.0410694	0.955,0.857,0.821	0.571,0.739,0.639	-0.228	SE
ENSG00000105223.19	PLD3	chr19	+	40365717_40365930_40348684_40348768_40366418_40366464	45,40,45	1,3,5	34,53,48	12,9,13	0.000293454	0.0385249	0.957,0.87,0.818	0.586,0.746,0.649	-0.221	SE
ENSG00000157445.14	CACNA2D3	chr3	+	54885488_54885586_54885280_54885326_54887958_54888024	10,17,19	0,0,0	10,10,17	1,3,4	1.91115e-06	0.000942561	1.0,1.0,1.0	0.833,0.625,0.68	-0.287	SE
ENSG00000126214.21	KLC1	chr14	+	103684985_103685036_103679383_103679545_103687080_103687211	33,46,32	19,19,29	25,24,31	44,37,48	0.000121656	0.0218718	0.527,0.608,0.414	0.267,0.293,0.293	-0.232	SE
ENSG00000172775.16	FAM192A	chr16	-	57174168_57174286_57173727_57173869_57185544_57185822	6,7,5	8,4,9	16,11,24	4,3,2	0.00010995	0.0199639	0.273,0.467,0.217	0.667,0.647,0.857	0.405	SE
ENSG00000131778.18	CHD1L	chr1	+	147270931_147271005_147268781_147268878_147272170_147272281	245223240	26,15,24	169155142	34,36,19	0.000208513	0.031465	0.838,0.891,0.846	0.732,0.703,0.804	-0.112	SE
ENSG00000128000.15	ZNF780B	chr19	-	40055415_40055576_40050323_40050377_40056100_40056175	7,5,2	0,0,1	3,5,4	4,1,4	1.49631e-05	0.00440397	1.0,1.0,0.5	0.273,0.714,0.333	-0.393	SE
ENSG00000050426.15	LETMD1	chr12	+	51052091_51052207_51048342_51049185_51053811_51053860	35,34,20	9,12,6	47,22,28	33,35,21	0.000131632	0.023152	0.66,0.586,0.625	0.416,0.239,0.4	-0.272	SE
ENSG00000099889.13	ARVCF	chr22	-	20010454_20010508_19990584_19990812_20016588_20016808	31,29,30	6,3,1	25,12,9	1,0,0	0.000266082	0.0367838	0.764,0.858,0.95	0.94,1.0,1.0	0.123	SE
ENSG00000129535.12	NRL	chr14	-	24084519_24084745_24082653_24082875_24114721_24115010	0,4,2	1,5,7	5,7,6	0,2,2	0.000193227	0.0298814	0.0,0.286,0.125	1.0,0.636,0.6	0.608	SE
ENSG00000213999.15	MEF2B	chr19	-	19146272_19146405_19145568_19146022_19146554_19146648	17,24,17	0,0,1	22,23,19	6,4,0	8.02196e-05	0.0156981	1.0,1.0,0.895	0.647,0.742,1.0	-0.169	SE
ENSG00000147677.10	EIF3H	chr8	-	116655855_116656005_116646470_116646603_116726015_116726160	2,5,4	0,0,0	1,2,2	0,2,5	2.95234e-06	0.00129818	1.0,1.0,1.0	1.0,0.333,0.167	-0.5	SE
ENSG00000131504.15	DIAPH1	chr5	-	141588223_141588250_141587041_141587197_141618797_141618999	64,66,50	86108128	37,34,26	158143163	6.27149e-08	5.26171e-05	0.365,0.321,0.232	0.153,0.155,0.11	-0.167	SE
ENSG00000107672.14	NSMCE4A	chr10	-	121959500_121959595_121959323_121959410_121960357_121960406	414439354	17,12,18	156119141	20,16,13	2.10697e-06	0.00100518	0.924,0.948,0.908	0.796,0.788,0.844	-0.117	SE
ENSG00000182179.12	UBA7	chr3	-	49812647_49812738_49812407_49812543_49813061_49813168	109,98,101	5,2,6	46,36,49	10,6,11	3.29634e-06	0.0014237	0.916,0.961,0.894	0.697,0.75,0.69	-0.211	SE
ENSG00000204138.12	PHACTR4	chr1	+	28457831_28457859_28407409_28407463_28459084_28459239	22,12,16	28,19,15	6,3,7	21,26,30	2.43046e-05	0.00633585	0.376,0.326,0.45	0.18,0.081,0.152	-0.246	SE
ENSG00000204120.14	GIGYF2	chr2	+	232724573_232724691_232697330_232697392_232735154_232735237	5,5,5	2,4,4	0,2,0	2,4,7	1.17582e-05	0.00373154	0.556,0.385,0.385	0.0,0.2,0.0	-0.375	SE
ENSG00000204120.14	GIGYF2	chr2	+	232731121_232731234_232724573_232724691_232735154_232735238	0,7,5	4,4,3	3,1,5	0,0,0	4.02194e-11	6.38194e-08	0.0,0.467,0.455	1.0,1.0,1.0	0.693	SE
ENSG00000204120.14	GIGYF2	chr2	+	232734416_232734486_232724573_232724691_232735154_232735238	13,15,6	4,4,3	14,17,23	0,0,0	2.0075e-08	1.83165e-05	0.647,0.679,0.53	1.0,1.0,1.0	0.381	SE
ENSG00000170049.9	KCNAB3	chr17	-	7923455_7923544_7921858_7923179_7923710_7923831	23,27,40	4,2,2	34,28,33	0,0,0	0.000155593	0.0261684	0.743,0.872,0.91	1.0,1.0,1.0	0.158	SE
ENSG00000163539.16	CLASP2	chr3	-	33563963_33563966_33560807_33560971_33570726_33570790	40,28,34	43,40,29	20,23,21	63,41,63	0.000290413	0.0383126	0.476,0.406,0.534	0.237,0.354,0.246	-0.193	SE
ENSG00000137802.13	MAPKBP1	chr15	+	41815258_41815405_41814549_41814739_41815623_41815799	52,57,56	2,0,1	45,34,54	4,2,14	8.33536e-06	0.00293445	0.929,1.0,0.966	0.849,0.895,0.659	-0.164	SE
ENSG00000196268.11	ZNF493	chr19	+	21405128_21405255_21397118_21397267_21422912_21423040	14,24,15	12,15,13	24,24,30	4,8,5	0.000267493	0.0368393	0.368,0.444,0.366	0.75,0.6,0.75	0.307	SE
ENSG00000163870.14	TPRA1	chr3	-	127595451_127595690_127594799_127594933_127598006_127598204	1,2,3	1,5,4	5,7,2	1,1,0	4.73347e-06	0.00190887	0.333,0.167,0.273	0.714,0.778,1.0	0.573	SE
ENSG00000161912.17	ADCY10P1	chr6	+	41111222_41111321_41109712_41109904_41117297_41117382	8,10,12	1,0,0	2,12,12	0,3,4	3.52885e-05	0.00852908	0.8,1.0,1.0	1.0,0.667,0.6	-0.178	SE
ENSG00000163170.11	BOLA3	chr2	-	74142271_74142360_74135397_74135658_74145188_74145303	339392377	101111129	495488487	97,92,91	7.56955e-05	0.015305	0.628,0.64,0.595	0.72,0.727,0.729	0.104	SE
ENSG00000030419.16	IKZF2	chr2	-	213150143_213150247_213148595_213148644_213151412_213151603	16,15,22	11,8,15	34,33,27	5,4,6	4.19969e-05	0.00985672	0.421,0.484,0.423	0.773,0.805,0.692	0.314	SE
ENSG00000188785.11	ZNF548	chr19	+	57390721_57390845_57390004_57390114_57392800_57392948	3,3,3	0,0,0	6,0,2	2,3,2	5.57193e-09	5.98098e-06	1.0,1.0,1.0	0.6,0.0,0.333	-0.689	SE
ENSG00000106692.13	FKTN	chr9	+	105619933_105620061_105607818_105607951_105635050_105635148	13,14,32	3,0,0	13,7,13	5,3,3	0.000290596	0.0383126	0.684,1.0,1.0	0.565,0.538,0.684	-0.299	SE
ENSG00000105176.17	URI1	chr19	+	29971192_29971227_29942250_29942664_29985222_29985301	73,78,96	54,42,49	179132136	19,37,25	9.48657e-09	9.75273e-06	0.494,0.573,0.586	0.872,0.721,0.797	0.246	SE
ENSG00000091073.19	DTX2	chr7	+	76463444_76463709_76461696_76461836_76480420_76480584	3,4,4	3,6,3	2,1,0	4,3,18	0.000265693	0.0367838	0.333,0.25,0.4	0.2,0.143,0.0	-0.213	SE
ENSG00000198625.12	MDM4	chr1	+	204537429_204537497_204532190_204532246_204538208_204538308	31,26,23	18,10,14	56,59,46	7,1,7	3.79558e-07	0.000243024	0.496,0.597,0.484	0.82,0.971,0.789	0.334	SE
ENSG00000198625.12	MDM4	chr1	+	204537458_204537497_204532190_204532246_204538208_204538308	15,7,8	18,10,14	26,23,10	7,1,7	0.00020864	0.031465	0.369,0.329,0.286	0.722,0.942,0.5	0.393	SE
ENSG00000012660.13	ELOVL5	chr6	-	53295641_53295707_53291775_53291963_53348816_53348926	172196217	74,74,62	133129136	84,87,71	0.000349792	0.043334	0.573,0.605,0.669	0.478,0.461,0.525	-0.128	SE
ENSG00000156042.17	CFAP70	chr10	-	73272927_73273017_73269613_73269715_73274432_73274550	5,2,1	0,1,0	9,4,3	2,4,3	6.64622e-05	0.0139403	1.0,0.5,1.0	0.692,0.333,0.333	-0.381	SE
ENSG00000120539.14	MASTL	chr10	+	27180952_27181066_27169943_27171083_27186378_27186919	6,9,10	0,0,1	12,8,10	4,0,3	6.07791e-05	0.0130482	1.0,1.0,0.833	0.6,1.0,0.625	-0.203	SE
ENSG00000116731.22	PRDM2	chr1	+	13715540_13715614_13700197_13700300_13730999_13731117	0,0,2	6,1,2	2,1,5	1,1,1	0.000140554	0.0242537	0.0,0.0,0.355	0.524,0.355,0.733	0.419	SE
ENSG00000105327.17	BBC3	chr19	-	47226563_47226754_47220823_47221918_47230928_47231194	30,31,33	3,1,6	12,19,10	0,0,0	2.18996e-05	0.00589851	0.833,0.939,0.733	1.0,1.0,1.0	0.165	SE
ENSG00000129559.12	NEDD8	chr14	-	24231651_24231737_24226604_24228712_24232249_24232325	32,34,32	7,3,8	28,23,30	0,1,1	5.82518e-06	0.00223785	0.7,0.853,0.672	1.0,0.922,0.939	0.212	SE
ENSG00000120899.17	PTK2B	chr8	+	27445793_27445919_27444205_27444271_27450748_27450895	271295286	65,69,61	247217254	116110115	1.8571e-08	1.73786e-05	0.676,0.681,0.701	0.516,0.497,0.525	-0.173	SE
ENSG00000072756.16	TRNT1	chr3	+	3127945_3128018_3126979_3127289_3129013_3129188	7,2,8	5,5,4	6,15,12	0,0,1	1.34279e-08	1.34265e-05	0.436,0.181,0.525	1.0,1.0,0.869	0.576	SE
ENSG00000174775.16	HRAS	chr11	-	533276_533358_532241_532630_533452_533595	23,37,34	9,5,7	43,30,32	1,1,0	1.33472e-07	9.94119e-05	0.572,0.795,0.718	0.957,0.94,1.0	0.271	SE
ENSG00000167220.11	HDHD2	chr18	-	47137234_47137296_47136301_47136449_47149048_47149108	11,6,10	1,0,0	10,12,18	3,0,4	0.000211367	0.0315465	0.867,1.0,1.0	0.664,1.0,0.728	-0.158	SE
ENSG00000070610.14	GBA2	chr9	-	35743275_35743326_35740824_35741064_35744296_35744391	2,1,1	5,4,3	6,4,8	5,0,1	0.000263142	0.0365157	0.204,0.138,0.176	0.434,1.0,0.837	0.584	SE
ENSG00000070610.14	GBA2	chr9	-	35743275_35743326_35741319_35741890_35744296_35744391	2,3,3	38,30,31	14,7,13	41,41,33	0.000196775	0.0302379	0.033,0.06,0.058	0.179,0.099,0.201	0.109	SE
ENSG00000087266.15	SH3BP2	chr4	+	2831922_2831978_2831570_2831679_2832330_2832412	24,14,22	8,2,3	22,22,9	0,1,1	8.51357e-05	0.0163964	0.65,0.812,0.819	1.0,0.931,0.848	0.166	SE
ENSG00000105072.8	C19orf44	chr19	+	16513013_16513109_16509498_16509988_16514496_16514663	6,6,5	4,1,3	10,9,11	0,0,1	3.16835e-06	0.00138481	0.429,0.75,0.455	1.0,1.0,0.846	0.404	SE
ENSG00000198561.13	CTNND1	chr11	+	57791384_57791673_57761796_57762046_57794009_57794081	26,28,36	3,6,3	7,7,7	0,0,0	5.50555e-06	0.00212625	0.813,0.7,0.857	1.0,1.0,1.0	0.21	SE
ENSG00000198561.13	CTNND1	chr11	+	57791493_57791673_57761796_57762046_57794009_57794081	25,28,35	3,6,3	7,7,7	0,0,0	4.97748e-06	0.00196053	0.806,0.7,0.854	1.0,1.0,1.0	0.213	SE
ENSG00000198561.13	CTNND1	chr11	+	57794009_57794081_57761796_57762046_57795576_57795729	33,44,40	4,4,4	5,6,8	0,0,0	4.2423e-05	0.00992481	0.821,0.86,0.848	1.0,1.0,1.0	0.157	SE
ENSG00000080200.9	CRYBG3	chr3	+	97892859_97892993_97889354_97889390_97895958_97896085	19,8,21	0,0,0	21,23,17	4,4,1	4.99588e-06	0.00196053	1.0,1.0,1.0	0.724,0.742,0.895	-0.213	SE
ENSG00000262246.5	CORO7	chr16	-	4407561_4407684_4405490_4405567_4412355_4412430	3,1,3	2,3,0	4,3,4	0,0,1	0.000399659	0.0466089	0.429,0.143,1.0	1.0,1.0,0.667	0.365	SE
ENSG00000132640.14	BTBD3	chr20	+	11919085_11919176_11917777_11918601_11919717_11919836	72,91,82	20,15,15	62,67,60	31,26,29	0.000290248	0.0383126	0.643,0.752,0.732	0.5,0.563,0.508	-0.185	SE
ENSG00000166348.18	USP54	chr10	-	73504849_73504990_73500654_73500838_73505322_73505426	20,16,30	3,4,5	10,9,22	0,1,1	0.000392707	0.0460844	0.769,0.667,0.75	1.0,0.818,0.917	0.183	SE
ENSG00000166435.15	XRRA1	chr11	-	74851087_74851203_74848114_74848462_74851988_74852082	9,10,21	0,0,0	16,9,12	6,1,0	0.000227686	0.0331061	1.0,1.0,1.0	0.571,0.818,1.0	-0.204	SE
ENSG00000166435.15	XRRA1	chr11	-	74940784_74940882_74936883_74937068_74945017_74945085	3,4,3	1,0,1	0,0,2	1,5,3	7.30931e-08	5.99462e-05	0.6,1.0,0.6	0.0,0.0,0.25	-0.65	SE
ENSG00000065457.10	ADAT1	chr16	-	75618585_75618640_75617141_75617272_75620265_75620334	44,30,55	2,7,4	48,33,30	0,1,0	2.70179e-05	0.00689542	0.932,0.727,0.895	1.0,0.954,1.0	0.133	SE
ENSG00000065457.10	ADAT1	chr16	-	75618585_75618698_75617141_75617272_75620265_75620334	19,10,24	2,7,4	21,19,20	0,1,0	2.75294e-06	0.00124809	0.826,0.417,0.75	1.0,0.905,1.0	0.304	SE
ENSG00000119185.12	ITGB1BP1	chr2	-	9414177_9414256_9408001_9408205_9423372_9423522	26,25,17	0,0,1	22,12,23	2,4,4	1.52393e-05	0.00446725	1.0,1.0,0.901	0.854,0.615,0.754	-0.226	SE
ENSG00000162604.12	TM2D1	chr1	-	61686791_61686921_61683451_61683546_61694696_61694770	19,37,32	112109144	49,49,69	106,67,118	3.17647e-07	0.000210779	0.078,0.145,0.1	0.188,0.268,0.226	0.12	SE
ENSG00000054277.13	OPN3	chr1	-	241604259_241604579_241600379_241600653_241639881_241640361	40,31,24	2,4,3	17,19,19	0,0,0	4.62901e-05	0.0106252	0.909,0.795,0.8	1.0,1.0,1.0	0.165	SE
ENSG00000156384.14	SFR1	chr10	+	104123713_104124124_104122964_104123086_104125512_104126385	193191163	0,0,0	100,82,98	8,26,13	0	0	1.0,1.0,1.0	0.862,0.612,0.79	-0.245	SE
ENSG00000231584.8	FAHD2CP	chr2	+	96015108_96015325_96010613_96010732_96021124_96021233	2,5,5	0,0,1	3,4,3	2,2,3	1.00975e-05	0.00335017	1.0,1.0,0.714	0.429,0.5,0.333	-0.484	SE
ENSG00000136754.16	ABI1	chr10	-	26759061_26759238_26751597_26751783_26765217_26765318	215191215	85,83,82	158188190	123117121	6.59671e-05	0.0138763	0.558,0.535,0.567	0.391,0.445,0.44	-0.128	SE
ENSG00000124275.14	MTRR	chr5	+	7873372_7873526_7870769_7870923_7875257_7875310	103125121	51,64,67	91,67,81	73,71,90	3.43746e-05	0.00836356	0.502,0.494,0.475	0.384,0.321,0.31	-0.152	SE
ENSG00000006837.11	CDKL3	chr5	-	134359896_134360091_134350248_134350427_134370997_134371041	5,5,2	3,0,0	0,1,2	4,2,1	6.13519e-05	0.0130513	0.455,1.0,1.0	0.0,0.2,0.5	-0.585	SE
ENSG00000102897.9	LYRM1	chr16	+	20902485_20902717_20900449_20900535_20920121_20920214	5,9,5	2,2,2	1,2,2	5,4,4	0.000136524	0.0237833	0.556,0.692,0.556	0.091,0.2,0.2	-0.438	SE
ENSG00000106701.11	FSD1L	chr9	+	105479353_105479376_105471903_105472005_105484380_105484502	10,16,22	0,2,0	13,20,15	4,5,1	0.000382573	0.0456008	1.0,0.865,1.0	0.723,0.762,0.923	-0.152	SE
ENSG00000054392.12	HHAT	chr1	+	210400467_210400662_210387467_210387581_210404463_210404679	9,15,12	0,0,1	15,15,12	6,1,2	4.74196e-05	0.0107855	1.0,1.0,0.857	0.556,0.882,0.75	-0.223	SE
ENSG00000130803.14	ZNF317	chr19	+	9157979_9158075_9156611_9157394_9158825_9158908	137122127	8,14,10	121,96,145	26,19,23	0.000337822	0.0424411	0.895,0.813,0.864	0.699,0.716,0.759	-0.133	SE
ENSG00000143458.11	GABPB2	chr1	+	151117391_151117516_151107036_151107222_151117956_151118671	45,56,34	5,3,4	65,54,62	2,0,1	0.000418636	0.0477454	0.818,0.903,0.81	0.942,1.0,0.969	0.127	SE
ENSG00000149636.15	DSN1	chr20	-	36770872_36770977_36767968_36768042_36771424_36771473	114126150	2,1,5	147128148	15,14,8	9.49054e-06	0.00317768	0.966,0.984,0.938	0.831,0.821,0.902	-0.111	SE
ENSG00000149636.15	DSN1	chr20	-	36770872_36771024_36767968_36768042_36771424_36771473	112129146	2,1,5	148131148	15,14,8	1.16011e-05	0.00372432	0.966,0.985,0.936	0.831,0.824,0.902	-0.11	SE
ENSG00000263961.6	C1orf186	chr1	+	206061344_206061397_206060400_206060449_206061661_206061924	30,22,31	0,2,1	14,25,30	1,3,9	0.000417472	0.0477454	1.0,0.874,0.951	0.898,0.84,0.678	-0.136	SE
ENSG00000243789.10	JMJD7	chr15	+	41834739_41834893_41828084_41828188_41834969_41835223	47,82,60	0,0,1	67,37,68	7,6,4	3.72655e-07	0.000240715	1.0,1.0,0.968	0.827,0.755,0.895	-0.164	SE
ENSG00000078304.19	PPP2R5C	chr14	+	101831700_101831804_101762904_101762970_101856685_101856885	2,11,6	1,1,1	0,2,1	1,4,1	1.89216e-05	0.00529167	0.5,0.846,0.75	0.0,0.2,0.333	-0.521	SE
ENSG00000078304.19	PPP2R5C	chr14	+	101831700_101831804_101824013_101824169_101856685_101856885	3,11,5	1,2,1	0,2,1	2,3,3	9.47343e-06	0.00317768	0.6,0.733,0.714	0.0,0.25,0.143	-0.551	SE
ENSG00000178075.19	GRAMD1C	chr3	+	113936265_113936442_113934431_113934535_113938085_113938143	8,4,2	1,0,0	5,5,2	1,2,2	0.000322395	0.0414083	0.8,1.0,1.0	0.714,0.556,0.333	-0.399	SE
ENSG00000186001.12	LRCH3	chr3	+	197858833_197858905_197852327_197852620_197865422_197865471	30,24,24	0,5,3	34,32,35	0,0,1	0.000381598	0.0456008	1.0,0.728,0.817	1.0,1.0,0.951	0.135	SE
ENSG00000146856.14	AGBL3	chr7	+	134989249_134989310_134987874_134987996_135017051_135017207	3,6,1	0,0,1	10,2,7	3,3,4	0.000109219	0.0199313	1.0,1.0,0.374	0.666,0.285,0.511	-0.304	SE
ENSG00000165490.12	DDIAS	chr11	+	82913286_82913386_82901454_82901822_82914722_82914851	116100132	12,2,4	128126128	24,15,19	7.61492e-05	0.015305	0.829,0.962,0.943	0.727,0.808,0.771	-0.143	SE
ENSG00000163482.11	STK36	chr2	+	218679167_218679261_218676028_218676278_218679559_218679617	19,18,18	1,0,0	22,17,7	1,3,3	0.000276832	0.0376988	0.905,1.0,1.0	0.917,0.739,0.538	-0.237	SE
ENSG00000148516.21	ZEB1	chr10	+	31373017_31373173_31319215_31319292_31387123_31387266	1,0,1	1,4,7	8,4,2	2,2,0	2.52766e-06	0.00117515	0.333,0.0,0.067	0.667,0.5,1.0	0.589	SE
ENSG00000148700.14	ADD3	chr10	+	110116258_110116410_110112776_110112915_110117341_110117359	143116183	7,2,11	131107132	16,16,12	0.000304917	0.0398862	0.911,0.967,0.893	0.804,0.77,0.846	-0.117	SE
ENSG00000022277.12	RTFDC1	chr20	+	56470599_56470751_56468685_56468766_56471613_56471669	1,7,2	0,1,1	2,2,1	5,3,4	2.72127e-05	0.006905	1.0,0.778,0.5	0.167,0.25,0.111	-0.583	SE
ENSG00000022277.12	RTFDC1	chr20	+	56470599_56470941_56468657_56468766_56471613_56471669	1,7,2	0,1,1	3,3,2	5,3,4	0.000160118	0.026616	1.0,0.778,0.5	0.231,0.333,0.2	-0.505	SE
ENSG00000165533.18	TTC8	chr14	+	88875025_88875109_88872329_88872452_88877293_88877951	45,41,39	6,3,8	37,32,29	0,1,2	0.000259335	0.0361248	0.795,0.876,0.716	1.0,0.943,0.882	0.146	SE
ENSG00000226686.7	LINC01535	chr19	+	37262354_37262434_37255898_37255982_37262541_37262655	1,0,0	1,3,5	9,0,5	2,9,3	0.000213727	0.0316438	0.346,0.0,0.0	0.704,0.0,0.469	0.276	SE
ENSG00000075702.16	WDR62	chr19	+	36071555_36071716_36067827_36068010_36073341_36073531	122,114,84	0,4,1	70,59,73	17,13,5	2.14957e-09	2.65934e-06	1.0,0.934,0.977	0.673,0.694,0.88	-0.221	SE
ENSG00000059377.16	TBXAS1	chr7	+	139782487_139782564_139780739_139780824_139782665_139782729	0,0,2	4,1,2	4,8,2	2,2,2	7.51784e-05	0.0152853	0.0,0.0,0.35	0.519,0.683,0.35	0.401	SE
ENSG00000138303.17	ASCC1	chr10	-	72102849_72102967_72102333_72102412_72128081_72128167	24,15,20	1,4,4	17,16,13	1,0,0	9.61428e-05	0.0180867	0.923,0.652,0.714	0.895,1.0,1.0	0.202	SE
ENSG00000197969.11	VPS13A	chr9	+	77344152_77344281_77340403_77340550_77345008_77345142	125127123	0,0,0	67,68,58	15,20,18	0	0	1.0,1.0,1.0	0.691,0.63,0.617	-0.354	SE
ENSG00000160991.15	ORAI2	chr7	+	102436201_102436333_102433529_102433661_102438943_102439181	159138142	42,45,44	238176244	32,34,20	1.39389e-05	0.00425703	0.654,0.605,0.617	0.788,0.721,0.859	0.164	SE
ENSG00000108848.15	LUC7L3	chr17	+	50751296_50751362_50750746_50750852_50752199_50752585	6,5,3	24,22,12	22,9,17	22,15,11	8.39647e-05	0.0162999	0.126,0.116,0.126	0.366,0.257,0.472	0.242	SE
ENSG00000122566.20	HNRNPA2B1	chr7	-	26190992_26191128_26190124_26190460_26192494_26192577	369378398	38,40,26	389383426	88,63,90	4.16912e-08	3.66071e-05	0.829,0.825,0.884	0.688,0.752,0.703	-0.132	SE
ENSG00000214922.9	HLA-F-AS1	chr6	-	29745472_29745727_29738550_29738886_29748899_29748993	2,2,5	0,0,0	1,5,7	2,1,2	0.000429526	0.0486831	1.0,1.0,1.0	0.2,0.714,0.636	-0.483	SE
ENSG00000237296.9	SMG1P1	chr16	+	22451619_22451658_22437584_22437737_22454701_22454865	9,15,11	0,0,1	9,4,13	1,3,3	0.00018529	0.0295349	1.0,1.0,0.885	0.863,0.483,0.752	-0.262	SE
ENSG00000152749.7	GPR180	chr13	+	94619149_94619330_94605390_94605549_94619467_94619517	20,45,29	0,0,0	37,28,39	4,1,4	6.11534e-05	0.0130513	1.0,1.0,1.0	0.822,0.933,0.83	-0.138	SE
ENSG00000171097.13	KYAT1	chr9	-	128846679_128846859_128845352_128845411_128847432_128847643	3,4,7	0,0,1	3,5,2	1,2,2	0.000148781	0.0251384	1.0,1.0,0.778	0.6,0.556,0.333	-0.43	SE
ENSG00000124406.16	ATP8A1	chr4	-	42594288_42594362_42590810_42590884_42600477_42600518	22,28,18	7,5,0	10,14,9	0,1,0	0.0001274	0.0226759	0.633,0.755,1.0	1.0,0.885,1.0	0.166	SE
ENSG00000176261.15	ZBTB8OS	chr1	-	32634767_32634792_32620819_32621948_32650428_32650550	2,2,1	5,2,0	2,2,7	0,0,1	8.95941e-05	0.0170748	0.24,0.441,1.0	1.0,1.0,0.846	0.388	SE
ENSG00000111665.11	CDCA3	chr12	-	6849322_6849413_6849153_6849198_6849564_6849858	188215199	33,48,49	259199199	22,17,17	2.66181e-07	0.00018158	0.74,0.691,0.67	0.855,0.854,0.854	0.154	SE
ENSG00000169241.17	SLC50A1	chr1	+	155137578_155137722_155136298_155136376_155137978_155138098	131132113	29,34,27	155111150	15,17,17	0.000432941	0.0489184	0.693,0.66,0.677	0.838,0.766,0.815	0.13	SE
ENSG00000256771.3	ZNF253	chr19	+	19878480_19878607_19865904_19865999_19880050_19880146	27,29,35	2,0,2	11,23,22	6,3,6	0.000186526	0.0295976	0.871,1.0,0.897	0.478,0.793,0.647	-0.283	SE
ENSG00000080815.18	PSEN1	chr14	+	73137124_73137223_73136517_73136579_73147794_73147876	0,0,0	10,8,9	3,4,1	4,5,4	3.57223e-05	0.00860543	0.0,0.0,0.0	0.273,0.286,0.111	0.223	SE
ENSG00000077713.18	SLC25A43	chrX	+	119426181_119426354_119410189_119410362_119451849_119452143	0,0,2	8,6,5	3,6,1	4,2,1	3.05789e-05	0.00754059	0.0,0.0,0.167	0.273,0.6,0.333	0.346	SE
ENSG00000279457.4	RP11-34P13.18	chr1	-	187754_187890_187375_187577_188129_188266	15,11,8	2,1,3	11,9,8	0,0,0	0.000408576	0.047188	0.789,0.846,0.571	1.0,1.0,1.0	0.265	SE
ENSG00000038945.14	MSR1	chr8	-	16214812_16214894_16177885_16177992_16383278_16383328	3,1,9	0,0,1	7,3,9	1,1,4	0.000287143	0.0383126	1.0,1.0,0.825	0.786,0.611,0.541	-0.296	SE
ENSG00000038945.14	MSR1	chr8	-	16265172_16265331_16177885_16177992_16383278_16383327	5,3,7	0,0,1	8,8,4	1,1,4	0.000138271	0.0239384	1.0,1.0,0.778	0.8,0.8,0.333	-0.282	SE
ENSG00000132541.10	RIDA	chr8	-	98113637_98113825_98108645_98108768_98117031_98117114	2,2,5	0,0,0	5,2,6	20,18,15	4.9016e-11	7.61229e-08	1.0,1.0,1.0	0.111,0.053,0.167	-0.89	SE
ENSG00000204387.12	C6orf48	chr6	+	31836294_31836517_31835410_31835451_31837235_31837435	227242213	377373390	390349399	297284299	1.77192e-13	4.04174e-10	0.231,0.245,0.215	0.396,0.381,0.4	0.162	SE
ENSG00000204387.12	C6orf48	chr6	+	31836298_31836517_31835410_31835451_31837235_31837435	235253218	377373390	403358415	297284299	1.65534e-13	3.89764e-10	0.238,0.253,0.218	0.404,0.387,0.41	0.164	SE
ENSG00000204387.12	C6orf48	chr6	+	31836423_31836517_31835410_31835451_31837235_31837435	474462457	377373390	847754883	297284299	0	0	0.386,0.382,0.369	0.588,0.57,0.596	0.206	SE
ENSG00000196295.11	AC005154.6	chr7	-	30561465_30562128_30550635_30550781_30563730_30563998	8,10,5	1,3,3	8,13,16	0,0,2	0.00018702	0.0296117	0.8,0.625,0.455	1.0,1.0,0.8	0.307	SE
ENSG00000161203.13	AP2M1	chr3	+	184178856_184179122_184174688_184174959_184180848_184180881	4,7,3	0,1,1	3,1,3	1,1,6	8.93987e-05	0.0170748	1.0,0.778,0.6	0.6,0.333,0.2	-0.415	SE
ENSG00000164953.15	TMEM67	chr8	+	93780873_93780982_93780592_93780747_93781657_93781744	30,27,36	0,2,0	21,18,25	3,0,6	0.000391848	0.0460576	1.0,0.871,1.0	0.778,1.0,0.676	-0.139	SE
ENSG00000119397.16	CNTRL	chr9	+	121080305_121080478_121075011_121075067_121088295_121088543	36,32,33	5,7,6	28,25,31	23,15,15	3.64694e-05	0.00875649	0.783,0.696,0.733	0.378,0.455,0.508	-0.29	SE
ENSG00000119777.18	TMEM214	chr2	+	27037789_27037892_27037560_27037702_27038145_27038237	9,13,13	153149143	53,64,50	77,89,71	0	0	0.029,0.042,0.043	0.256,0.264,0.26	0.222	SE
ENSG00000119777.18	TMEM214	chr2	+	27037814_27037892_27037560_27037702_27038145_27038237	11,17,11	153149143	98,118,87	77,89,71	0	0	0.037,0.058,0.04	0.406,0.415,0.396	0.361	SE
ENSG00000144306.14	SCRN3	chr2	+	174397335_174397404_174395794_174396293_174398274_174398442	7,3,2	1,1,0	7,2,2	3,2,3	0.000411726	0.0472527	0.799,0.63,1.0	0.569,0.362,0.274	-0.408	SE
ENSG00000175029.16	CTBP2	chr10	-	125088190_125088319_125039045_125039155_125110989_125111093	3,2,3	24,29,24	18,17,14	22,22,17	3.8393e-09	4.44823e-06	0.059,0.033,0.059	0.29,0.279,0.292	0.237	SE
ENSG00000175029.16	CTBP2	chr10	-	125088190_125088319_125039045_125039155_125160826_125161061	0,1,1	4,10,6	5,10,4	4,4,10	5.10486e-06	0.00199259	0.0,0.048,0.077	0.385,0.556,0.167	0.328	SE
ENSG00000188807.12	TMEM201	chr1	+	9610505_9610805_9607556_9607789_9611752_9611890	48,63,58	4,2,6	57,55,51	0,0,2	0.00019594	0.0301731	0.857,0.94,0.829	1.0,1.0,0.927	0.1	SE
ENSG00000015475.18	BID	chr22	-	17743802_17744013_17739348_17739488_17774380_17774495	181203225	33,50,44	247186240	32,20,16	4.54488e-05	0.010465	0.733,0.67,0.719	0.794,0.823,0.882	0.126	SE
ENSG00000015475.18	BID	chr22	-	17750104_17750174_17739348_17739488_17774380_17774412	71,77,70	33,50,44	88,80,94	32,20,16	0.00018545	0.0295349	0.548,0.465,0.473	0.608,0.693,0.768	0.194	SE
ENSG00000089597.16	GANAB	chr11	-	62634309_62634375_62633440_62633567_62634820_62635000	74,68,60	3,2,0	47,49,48	7,8,4	5.91225e-05	0.012855	0.934,0.952,1.0	0.795,0.78,0.874	-0.146	SE
ENSG00000128739.21	SNRPN	chr15	+	24967028_24967152_24962113_24962209_24967931_24968082	23,26,25	336286329	202164165	192169225	0	0	0.033,0.043,0.037	0.345,0.327,0.268	0.276	SE
ENSG00000128739.21	SNRPN	chr15	+	24967028_24967152_24962113_24962209_24974310_24974456	11,15,18	12,12,7	122,105,95	4,3,7	4.26104e-13	9.14769e-10	0.314,0.385,0.563	0.938,0.946,0.872	0.498	SE
ENSG00000128739.21	SNRPN	chr15	+	24967028_24967240_24962113_24962209_24967931_24968082	12,16,20	336286329	134114119	192169225	0	0	0.018,0.027,0.029	0.259,0.252,0.209	0.215	SE
ENSG00000074266.19	EED	chr11	+	86268455_86268561_86264171_86264263_86276979_86277138	102135155	3,4,3	166125142	15,11,12	7.18497e-05	0.0148148	0.944,0.944,0.963	0.847,0.85,0.855	-0.1	SE
ENSG00000136114.15	THSD1	chr13	-	52386027_52386186_52377186_52378789_52397231_52398194	2,1,0	2,3,3	10,6,6	0,2,6	0.000260833	0.0362642	0.333,0.143,0.0	1.0,0.6,0.333	0.486	SE
ENSG00000173801.16	JUP	chr17	-	41772817_41772926_41771646_41771862_41785902_41786209	8,5,9	10,19,15	13,16,20	5,8,6	1.40266e-05	0.00426597	0.286,0.116,0.231	0.565,0.5,0.625	0.352	SE
ENSG00000175764.14	TTLL11	chr9	-	122031722_122031856_121988909_121989770_122039271_122039368	25,19,16	3,5,2	12,9,15	8,11,13	2.59846e-05	0.00667841	0.806,0.655,0.8	0.429,0.29,0.366	-0.392	SE
ENSG00000055955.15	ITIH4	chr3	-	52819753_52819990_52819392_52819518_52820290_52820317	3,1,2	2,2,1	3,6,4	0,0,0	1.29812e-05	0.00401492	0.429,0.2,0.5	1.0,1.0,1.0	0.624	SE
ENSG00000134262.12	AP4B1	chr1	-	113902637_113902734_113901754_113901885_113904604_113904844	34,51,29	4,4,1	42,34,43	0,0,1	0.000280487	0.0378435	0.81,0.864,0.935	1.0,1.0,0.956	0.116	SE
ENSG00000048991.16	R3HDM1	chr2	+	135616151_135616193_135604805_135605016_135616667_135616757	6,6,13	23,32,30	6,0,3	47,38,44	0.000123057	0.0220693	0.152,0.114,0.229	0.08,0.0,0.045	-0.123	SE
ENSG00000131069.19	ACSS2	chr20	+	34908904_34908943_34882793_34882989_34913095_34913187	6,6,2	20,22,25	1,0,0	16,12,18	4.43735e-05	0.0102814	0.174,0.16,0.053	0.042,0.0,0.0	-0.115	SE
ENSG00000070371.15	CLTCL1	chr22	-	19225452_19225633_19223890_19224054_19226218_19226383	18,16,11	1,0,0	16,9,15	6,3,1	1.26389e-05	0.00394248	0.9,1.0,1.0	0.571,0.6,0.882	-0.282	SE
ENSG00000128578.9	STRIP2	chr7	+	129454420_129454527_129454141_129454210_129455243_129455371	33,31,25	0,0,0	39,34,29	5,1,4	1.19378e-05	0.00377214	1.0,1.0,1.0	0.796,0.944,0.784	-0.159	SE
ENSG00000235162.8	C12orf75	chr12	+	105365806_105365842_105348601_105348626_105366616_105366696	441479451	22,24,37	313253311	57,35,61	5.49127e-11	8.3504e-08	0.935,0.935,0.897	0.798,0.838,0.785	-0.115	SE
ENSG00000162746.14	FCRLB	chr1	+	161726702_161726993_161725820_161726087_161727246_161728143	5,4,6	3,2,2	6,6,8	0,0,0	4.41064e-07	0.000266067	0.455,0.5,0.6	1.0,1.0,1.0	0.482	SE
ENSG00000162746.14	FCRLB	chr1	+	161726806_161726993_161725820_161726087_161727246_161727664	5,4,6	3,2,2	6,6,8	0,0,0	4.41064e-07	0.000266067	0.455,0.5,0.6	1.0,1.0,1.0	0.482	SE
ENSG00000162746.14	FCRLB	chr1	+	161726847_161726993_161725820_161726087_161727246_161727664	5,4,6	3,2,2	6,6,8	0,0,0	4.41064e-07	0.000266067	0.455,0.5,0.6	1.0,1.0,1.0	0.482	SE
ENSG00000133460.19	SLC2A11	chr22	+	23867734_23867899_23862103_23862202_23868480_23868641	0,0,0	30,25,18	11,6,9	15,11,16	3.06211e-12	5.88182e-09	0.0,0.0,0.0	0.268,0.214,0.22	0.234	SE
ENSG00000171291.8	ZNF439	chr19	+	11866195_11866331_11848811_11848930_11866536_11866597	21,27,31	0,1,0	22,22,32	4,2,5	8.51722e-06	0.00297459	1.0,0.931,1.0	0.733,0.846,0.762	-0.197	SE
ENSG00000147202.17	DIAPH2	chrX	+	96735757_96735790_96684662_96685190_96738585_96738762	19,11,18	10,4,9	12,12,6	16,15,22	0.000307745	0.0401841	0.583,0.669,0.595	0.356,0.37,0.167	-0.318	SE
ENSG00000134986.13	NREP	chr5	-	111755769_111755926_111735429_111735507_111757135_111757179	677680688	99,74,119	447436514	29,16,23	1.53266e-12	3.02357e-09	0.774,0.821,0.743	0.885,0.932,0.918	0.132	SE
ENSG00000103540.16	CCP110	chr16	+	19524779_19525019_19523938_19524088_19525718_19525861	6,3,2	30,27,35	6,11,9	11,17,26	0.000185726	0.0295349	0.091,0.053,0.028	0.214,0.244,0.148	0.145	SE
ENSG00000103540.16	CCP110	chr16	+	19524779_19525224_19523941_19524088_19525718_19525799	7,4,5	30,27,35	11,18,9	11,17,26	9.33293e-05	0.0176484	0.104,0.069,0.067	0.333,0.346,0.148	0.196	SE
ENSG00000223482.7	NUTM2A-AS1	chr10	-	87324091_87324165_87307956_87308060_87326629_87326672	0,1,0	6,11,9	6,2,4	9,4,10	8.75759e-06	0.00301526	0.0,0.048,0.0	0.268,0.215,0.18	0.205	SE
ENSG00000100813.14	ACIN1	chr14	-	23089981_23090101_23081747_23081836_23090521_23090633	138106118	148140147	158145193	119,95,134	2.46757e-05	0.00638699	0.318,0.275,0.286	0.399,0.433,0.419	0.124	SE
ENSG00000267699.2	RP11-729L2.2	chr18	+	50984486_50984563_50974396_50974561_51046919_51047111	6,6,7	3,0,3	5,8,4	0,0,0	0.000181686	0.0292752	0.519,1.0,0.557	1.0,1.0,1.0	0.308	SE
ENSG00000136521.12	NDUFB5	chr3	+	179614951_179615059_179604810_179604939_179623919_179624267	3,1,2	2,1,2	1,1,12	0,1,0	2.44464e-05	0.00635015	0.429,0.333,0.333	1.0,0.333,1.0	0.413	SE
ENSG00000250903.8	GMDS-AS1	chr6	+	2271815_2273417_2263600_2263684_2283498_2283774	1,3,3	0,0,2	0,1,0	6,1,1	4.31699e-07	0.000266067	1.0,1.0,0.429	0.0,0.333,0.0	-0.699	SE
ENSG00000105738.10	SIPA1L3	chr19	+	38142572_38142710_38141183_38141435_38152839_38152967	54,57,47	0,0,1	23,40,36	4,3,2	8.45526e-05	0.0163272	1.0,1.0,0.959	0.742,0.87,0.9	-0.149	SE
ENSG00000133943.20	C14orf159	chr14	+	91223678_91223795_91215856_91216460_91224683_91224822	8,8,13	5,3,3	16,7,10	0,0,0	4.885e-09	5.32188e-06	0.444,0.571,0.684	1.0,1.0,1.0	0.434	SE
ENSG00000149150.8	SLC43A1	chr11	-	57493992_57494171_57489250_57489392_57500778_57500855	8,10,17	2,0,5	11,14,10	0,0,1	0.000114129	0.0206713	0.667,1.0,0.63	1.0,1.0,0.833	0.179	SE
ENSG00000149150.8	SLC43A1	chr11	-	57496030_57496164_57489250_57489392_57500778_57500855	9,12,7	2,0,5	2,10,6	0,0,1	0.000193064	0.0298814	0.692,1.0,0.412	1.0,1.0,0.75	0.215	SE
ENSG00000152223.12	EPG5	chr18	-	45876235_45876342_45870566_45870742_45878375_45878448	47,54,61	0,1,0	34,39,46	1,7,3	1.99904e-05	0.00552705	1.0,0.964,1.0	0.944,0.736,0.885	-0.133	SE
ENSG00000246985.7	SOCS2-AS1	chr12	-	93565612_93565744_93545070_93545358_93566743_93566970	36,32,41	20,18,10	35,24,32	1,0,1	1.98864e-11	3.45607e-08	0.474,0.471,0.672	0.946,1.0,0.941	0.423	SE
ENSG00000196220.15	SRGAP3	chr3	-	8990511_8990839_8980590_8985932_8992905_8993055	5,8,7	6,0,3	8,8,9	1,0,0	6.02389e-05	0.0129704	0.294,1.0,0.538	0.8,1.0,1.0	0.323	SE
ENSG00000119689.14	DLST	chr14	+	74882590_74882624_74881890_74882016_74885585_74885634	207205211	13,11,14	86107105	58,41,60	0	0	0.921,0.931,0.917	0.52,0.656,0.561	-0.344	SE
ENSG00000119689.14	DLST	chr14	+	74882590_74882624_74881890_74882016_74889094_74889147	74,68,61	4,1,4	31,42,53	26,17,25	2.29816e-14	5.78439e-11	0.931,0.98,0.918	0.465,0.643,0.607	-0.371	SE
ENSG00000119689.14	DLST	chr14	+	74885585_74885634_74881902_74882016_74889094_74889147	96,97,122	4,1,4	117111142	26,17,25	1.92125e-10	2.80472e-07	0.94,0.984,0.952	0.745,0.809,0.787	-0.178	SE
ENSG00000119689.14	DLST	chr14	+	74885585_74885634_74882590_74882624_74889094_74889147	223237264	0,4,1	130151151	10,10,15	2.81084e-11	4.55931e-08	1.0,0.975,0.994	0.894,0.907,0.867	-0.1	SE
ENSG00000177200.16	CHD9	chr16	+	53319812_53319951_53318211_53318340_53321162_53321217	3,5,3	0,1,1	6,4,3	5,3,3	0.000290066	0.0383126	1.0,0.714,0.6	0.375,0.4,0.333	-0.402	SE
ENSG00000157350.12	ST3GAL2	chr16	-	70400695_70401094_70399449_70399533_70438948_70439022	7,15,10	25,34,25	21,20,13	17,15,15	0.000157318	0.0262768	0.123,0.181,0.167	0.382,0.4,0.302	0.204	SE
ENSG00000170364.12	SETMAR	chr3	+	4313646_4313761_4303607_4303868_4316211_4316536	42,39,33	4,1,4	25,30,38	0,0,1	0.000323236	0.0414083	0.84,0.951,0.805	1.0,1.0,0.95	0.118	SE
ENSG00000170364.12	SETMAR	chr3	+	4313666_4313761_4303612_4303868_4316211_4317265	41,37,33	4,1,4	25,30,39	0,0,1	0.000282964	0.0379672	0.837,0.949,0.805	1.0,1.0,0.951	0.12	SE
ENSG00000151849.14	CENPJ	chr13	-	24886233_24886385_24885605_24885670_24892642_24892867	0,4,3	3,1,4	4,4,6	0,0,0	1.15701e-09	1.45607e-06	0.0,0.667,0.273	1.0,1.0,1.0	0.687	SE
ENSG00000108509.20	CAMTA2	chr17	-	4982088_4982175_4981224_4981359_4982756_4982892	6,4,5	2,2,3	8,10,19	0,2,0	9.84493e-05	0.0183317	0.604,0.504,0.459	1.0,0.718,1.0	0.384	SE
ENSG00000114026.21	OGG1	chr3	+	9756766_9756816_9754703_9754885_9765808_9766737	10,8,4	3,2,4	9,7,8	1,1,0	0.000290788	0.0383126	0.683,0.721,0.392	0.853,0.819,1.0	0.292	SE
ENSG00000163257.10	DCAF16	chr4	-	17805106_17805225_17800654_17804771_17810446_17810758	167150176	23,26,19	122124125	99,101,86	0	0	0.784,0.743,0.822	0.381,0.38,0.421	-0.389	SE
ENSG00000093217.9	XYLB	chr3	+	38397071_38397159_38395504_38395563_38400890_38400985	34,24,17	0,0,2	33,28,28	5,1,5	0.000404965	0.046994	1.0,1.0,0.811	0.769,0.934,0.739	-0.123	SE
ENSG00000129103.17	SUMF2	chr7	+	56078101_56078186_56072996_56073111_56079527_56080670	1,1,8	2,3,1	3,9,8	1,0,0	2.9397e-06	0.00129818	0.205,0.146,0.805	0.607,1.0,1.0	0.484	SE
ENSG00000115459.17	ELMOD3	chr2	+	85371439_85371562_85371085_85371209_85377343_85377474	41,23,32	1,1,1	38,31,25	6,4,5	0.000256838	0.036046	0.953,0.92,0.941	0.76,0.795,0.714	-0.182	SE
ENSG00000168061.14	SAC3D1	chr11	+	65043024_65043164_65040940_65041106_65044224_65044673	14,7,8	8,3,7	11,17,19	1,4,0	0.000324855	0.0414542	0.467,0.538,0.364	0.846,0.68,1.0	0.386	SE
ENSG00000157985.18	AGAP1	chr2	+	235930764_235930923_235908737_235908906_235968461_235968623	229207173	153151137	76,89,108	118144114	1.95972e-06	0.000960026	0.428,0.407,0.387	0.244,0.236,0.321	-0.14	SE
ENSG00000143643.12	TTC13	chr1	-	230945388_230945454_230940439_230940556_230954332_230954403	32,15,25	1,1,2	25,28,20	5,11,6	7.85779e-05	0.0155015	0.949,0.897,0.878	0.743,0.595,0.658	-0.243	SE
ENSG00000105483.17	CARD8	chr19	-	48238382_48238532_48232452_48234543_48240961_48241063	151147137	22,16,25	155135153	39,53,40	0.000192789	0.0298814	0.774,0.821,0.733	0.665,0.56,0.657	-0.149	SE
ENSG00000171497.4	PPID	chr4	-	158715561_158715668_158713118_158713260_158717011_158717055	6,5,4	0,0,1	6,5,3	0,3,3	0.000123861	0.022159	1.0,1.0,0.667	1.0,0.455,0.333	-0.293	SE
ENSG00000138185.18	ENTPD1	chr10	+	95842343_95842494_95839690_95839808_95844475_95844635	12,7,4	0,0,0	18,21,17	3,2,3	3.8085e-05	0.00911443	1.0,1.0,1.0	0.75,0.84,0.739	-0.224	SE
ENSG00000135297.15	MTO1	chr6	+	73480292_73480367_73479935_73480126_73480674_73480805	21,17,30	53,67,59	53,32,37	49,35,60	0.000193044	0.0298814	0.178,0.122,0.217	0.371,0.333,0.252	0.146	SE
ENSG00000135297.15	MTO1	chr6	+	73480317_73480367_73480062_73480126_73480674_73480762	19,13,27	53,67,59	50,33,31	49,35,60	0.000225919	0.0330467	0.188,0.111,0.228	0.397,0.378,0.25	0.166	SE
ENSG00000173715.15	C11orf80	chr11	+	66801030_66801102_66800640_66800696_66803994_66804168	29,31,54	0,1,1	36,26,41	4,6,2	7.8503e-05	0.0155015	1.0,0.945,0.968	0.834,0.707,0.919	-0.151	SE
ENSG00000259024.6	TVP23C-CDRT4	chr17	-	15540432_15540561_15440207_15440285_15545784_15545916	5,7,4	1,0,1	5,0,4	2,1,3	0.000383853	0.0456008	0.714,1.0,0.667	0.556,0.0,0.4	-0.475	SE
ENSG00000106078.17	COBL	chr7	-	51043382_51043692_51030811_51030909_51085165_51085304	105,104,95	0,0,0	37,45,36	4,1,3	0.000317213	0.0410532	1.0,1.0,1.0	0.822,0.957,0.857	-0.121	SE
ENSG00000185386.14	MAPK11	chr22	-	50267568_50267627_50267370_50267482_50267819_50267949	0,4,6	3,2,1	10,14,9	0,2,0	7.63683e-05	0.015305	0.0,0.548,0.784	1.0,0.809,1.0	0.492	SE
ENSG00000105372.6	RPS19	chr19	+	41863870_41863985_41861111_41861212_41864173_41864899	4,2,1	1,5,1	0,0,0	2,3,5	0.000120347	0.0216897	0.667,0.167,0.333	0.0,0.0,0.0	-0.389	SE
ENSG00000104064.16	GABPB1	chr15	-	50346371_50346395_50303965_50304133_50354984_50355202	4,6,7	6,2,2	10,5,8	0,0,0	8.19826e-08	6.57591e-05	0.346,0.704,0.736	1.0,1.0,1.0	0.405	SE
ENSG00000164548.10	TRA2A	chr7	-	23531180_23531270_23522131_23522432_23531788_23532041	48,38,26	62,67,66	78,67,83	67,71,62	0.000137495	0.0238953	0.279,0.221,0.165	0.368,0.321,0.401	0.142	SE
ENSG00000011304.19	PTBP1	chr19	+	805491_805569_805012_805187_806407_806556	108911331071	513511561	896776844	640614659	6.66918e-07	0.000389437	0.532,0.543,0.506	0.429,0.404,0.407	-0.114	SE
ENSG00000173230.15	GOLGB1	chr3	-	121719645_121719753_121718387_121718501_121722261_121722378	19,17,13	7,4,8	4,5,7	4,11,13	0.000345493	0.0430027	0.576,0.68,0.448	0.333,0.185,0.212	-0.325	SE
ENSG00000134644.15	PUM1	chr1	-	31055312_31055380_31028795_31028864_31059298_31059577	0,0,3	3,2,2	2,5,7	0,2,2	0.000275953	0.0376493	0.0,0.0,0.461	1.0,0.588,0.666	0.598	SE
ENSG00000226688.6	ENTPD1-AS1	chr10	-	95904829_95904935_95876517_95876660_95907777_95907883	52,39,37	3,3,6	50,39,40	0,0,0	2.7094e-06	0.00123801	0.897,0.867,0.755	1.0,1.0,1.0	0.16	SE
ENSG00000226688.6	ENTPD1-AS1	chr10	-	95904829_95904938_95876517_95876660_95907777_95907882	75,77,63	3,3,6	77,69,72	0,0,0	2.75891e-05	0.0069681	0.926,0.928,0.84	1.0,1.0,1.0	0.102	SE
ENSG00000167202.11	TBC1D2B	chr15	-	78017846_78017957_78016545_78016739_78024155_78024539	75,60,72	2,1,0	64,67,62	6,2,7	0.000135428	0.0237055	0.949,0.968,1.0	0.842,0.944,0.816	-0.105	SE
ENSG00000106603.18	COA1	chr7	-	43665657_43665722_43650611_43650712_43729428_43729505	12,18,14	28,38,25	32,26,30	28,23,25	0.000364691	0.0445142	0.2,0.216,0.246	0.399,0.397,0.411	0.182	SE
ENSG00000178773.14	CPNE7	chr16	+	89583443_89583528_89578856_89578996_89583696_89583714	5,8,9	0,0,0	5,6,11	3,3,5	1.90512e-08	1.76023e-05	1.0,1.0,1.0	0.462,0.507,0.531	-0.5	SE
ENSG00000129292.20	PHF20L1	chr8	+	132799082_132799172_132798771_132798860_132803818_132804032	8,1,5	62,29,40	18,23,17	35,40,31	2.34333e-08	2.11166e-05	0.061,0.017,0.059	0.205,0.223,0.215	0.169	SE
ENSG00000129292.20	PHF20L1	chr8	+	132799094_132799172_132798771_132798860_132803818_132804032	5,3,4	62,29,40	18,17,17	35,40,31	4.25492e-08	3.66071e-05	0.041,0.053,0.051	0.216,0.186,0.227	0.161	SE
ENSG00000141127.14	PRPSAP2	chr17	+	18857783_18857853_18856340_18856429_18865468_18865564	6,5,2	2,2,1	0,0,1	5,3,2	1.8323e-07	0.000133743	0.628,0.585,0.53	0.0,0.0,0.22	-0.508	SE
ENSG00000075292.18	ZNF638	chr2	+	71388622_71388723_71380512_71380565_71393393_71393645	19,19,9	0,1,0	25,10,12	3,2,3	9.8035e-05	0.0183317	1.0,0.905,1.0	0.806,0.714,0.667	-0.239	SE
ENSG00000170476.15	MZB1	chr5	-	139389326_139389420_139388460_139388601_139389679_139389848	46,49,44	10,16,10	118110106	336313362	0	0	0.697,0.605,0.688	0.149,0.149,0.128	-0.521	SE
ENSG00000087076.8	HSD17B14	chr19	-	48813662_48813730_48813108_48813348_48815036_48815072	13,8,14	3,2,3	20,17,14	0,0,2	0.000377407	0.0456008	0.712,0.695,0.727	1.0,1.0,0.8	0.222	SE

## Sheet: K562 significant ASS
GeneID	GeneSymbol	chr	strand	Chromosomal location	Inclusion reads_WT	Exclusion reads_WT	Inclusion reads_MT	Exclusion reads_MT	p-value	FDR	IncWT	IncMT	IncLevelDifference	type
ENSG00000274944.4	RP5-864K19.6	chr1	-	38866879_38867009_38866879_38866999_38873017_38873090	92116148	32,54,52	42,51,66,27,36,38	127,148,253,69,117,134	0	0	0.724,0.662,0.722	0.232,0.239,0.192,0.263,0.219,0.206	-0.478	A3SS
clu_2599	CREBZF	chr11	-	85659707_85663293_85659707_85663277_85663523_85665102	67,98,124	1,0,0	58,19,92,40,38,38	13,13,23,7,9,9	0	0	0.983,1.0,1.0	0.794,0.558,0.776,0.832,0.785,0.785	-0.239	A3SS
ENSG00000124920.13	MYRF	chr11	+	61783497_61783600_61783512_61783600_61781572_61781824	6,17,27	45,75,161	75,39,98,114,94,103	43,24,53,54,62,60	0	0	0.104,0.165,0.128	0.603,0.586,0.617,0.648,0.569,0.599	0.471	A3SS
ENSG00000115652.14	UXS1	chr2	-	106164735_106164799_106164735_106164784_106166055_106166083	29,22,40	88108137	85,74,128,67,73,80	60,50,84,54,49,45	0	0	0.223,0.151,0.203	0.553,0.563,0.57,0.52,0.565,0.608	0.371	A3SS
ENSG00000132780.16	NASP	chr1	+	45604916_45605016_45604935_45605016_45591222_45591270	3,6,4	62103143	15,20,26,19,28,24	37,23,47,33,21,24	0	0	0.039,0.047,0.023	0.254,0.422,0.317,0.326,0.529,0.457	0.348	A3SS
clu_13890	DYNC2LI1	chr2	+	43774402_43776899_43776781_43776899_43774063_43774146	2,3,7	163207309	33,31,71,37,45,42	183,94,284,118,119,148	0	0	0.006,0.007,0.011	0.083,0.142,0.111,0.136,0.159,0.124	0.118	A3SS
ENSG00000151338.18	MIPOL1	chr14	+	37247798_37247907_37247828_37247907_37247102_37247240	4,2,3	75,58,106	41,19,37,23,13,16	49,18,58,25,27,16	0	0	0.039,0.026,0.021	0.391,0.447,0.328,0.413,0.269,0.434	0.352	A3SS
ENSG00000100911.15	PSME2	chr14	-	24145709_24145896_24145709_24145772_24146207_24146240	140137220	90911661641	2.37157e+17	5.52496e+17	0	0	0.072,0.055,0.063	0.177,0.137,0.138,0.22,0.176,0.164	0.105	A3SS
ENSG00000112531.16	QKI	chr6	+	163565945_163566795_163566720_163566795_163563419_163563719	141157210	311378618	6.15316e+17	5.36328e+17	0	0	0.185,0.172,0.145	0.365,0.325,0.332,0.383,0.269,0.275	0.157	A3SS
clu_12889	NKTR	chr3	+	42633560_42633735_42633617_42633735_42632600_42632823	76115170	0,3,11	57,44,113,100,73,58	36,10,39,38,26,27	0	0	1.0,0.96,0.907	0.499,0.735,0.646,0.623,0.639,0.575	-0.336	A3SS
ENSG00000142396.10	ERVK3-1	chr19	+	58312027_58312462_58312196_58312462_58306087_58306216	432604825	40,57,82	3.43328e+17	11,4,5,4,8,13	0	0	0.844,0.841,0.834	0.94,0.976,0.985,0.972,0.959,0.944	0.123	A3SS
ENSG00000108395.13	TRIM37	chr17	-	59001597_59001741_59001597_59001714_59012327_59012446	8,16,32	125134194	58,46,79,69,46,58	60,71,99,91,73,101	0	0	0.048,0.086,0.115	0.431,0.337,0.385,0.373,0.331,0.311	0.278	A3SS
ENSG00000119689.14	DLST	chr14	+	74889877_74889952_74889896_74889952_74889274_74889349	41,28,62	341437591	2.15168e+17	129,68,180,97,97,115	0	0	0.092,0.051,0.081	0.584,0.675,0.562,0.66,0.591,0.648	0.545	A3SS
clu_16667	SRP9	chr1	+	225787970_225790466_225789258_225790466_225783299_225783368	5736381183	130159275	8.38545e+18	39,63,149,70,62,84	0	0	0.688,0.667,0.683	0.915,0.812,0.79,0.835,0.855,0.813	0.157	A3SS
ENSG00000071794.15	HLTF	chr3	-	149041489_149041680_149041489_149041668_149042165_149042290	43,32,74	232286484	2.62156e+17	3.49219e+17	0	0	0.142,0.091,0.121	0.402,0.39,0.448,0.412,0.385,0.413	0.29	A3SS
clu_8491	SNU13	chr22	-	41673966_41667072_41673966_41667009_41680243_41680364	0,0,0	8,23,27	5,24,30,9,12,15	1,3,6,2,4,2	0	0	0.0,0.0,0.0	0.752,0.829,0.752,0.731,0.645,0.819	0.755	A3SS
clu_8491	SNU13	chr22	-	41673966_41677132_41673966_41667072_41680243_41680364	3,5,16	0,0,0	2,7,9,3,5,2	5,24,30,9,12,15	0	0	1.0,1.0,1.0	0.167,0.127,0.13,0.143,0.172,0.063	-0.866	A3SS
ENSG00000133997.11	MED6	chr14	-	70592879_70593009_70592879_70592988_70593295_70593378	7,17,22	239220353	62,57,103,67,69,61	111,102,177,99,97,102	0	0	0.024,0.06,0.049	0.316,0.316,0.325,0.359,0.37,0.331	0.292	A3SS
ENSG00000205352.10	PRR13	chr12	+	53443390_53443773_53443486_53443773_53442694_53442733	212429973834	38,56,65	1.5272e+23	2.19221e+17	0	0	0.965,0.964,0.967	0.777,0.821,0.838,0.82,0.803,0.82	-0.152	A3SS
clu_17964	TAF2	chr8	-	119793365_119794944_119793365_119793451_119795531_119795631	5,9,15	210243272	26,14,39,34,30,33	32,22,35,28,17,20	0	0	0.012,0.018,0.027	0.289,0.241,0.358,0.378,0.469,0.452	0.345	A3SS
ENSG00000198301.11	SDAD1	chr4	-	75981371_75981545_75981371_75981470_75981932_75982037	51,34,96	321430589	107,49,93,75,67,83	1.87191e+17	0	0	0.082,0.043,0.084	0.243,0.126,0.133,0.228,0.204,0.208	0.121	A3SS
clu_113	UBA1	chrX	+	47200409_47201000_47200893_47201000_47199479_47199614	4,9,6	400501781	55,56,91,115,91,126	3.12273e+17	0	0	0.005,0.009,0.004	0.081,0.093,0.09,0.164,0.11,0.164	0.111	A3SS
ENSG00000272752.6	STAG3L5P-PVRIG2P-PILRB	chr7	+	100349730_100349887_100349798_100349887_100345864_100345968	223215325	82,65,126	3.0214e+17	11,7,15,5,2,6	0	0	0.615,0.66,0.602	0.942,0.921,0.932,0.966,0.981,0.95	0.323	A3SS
ENSG00000028310.17	BRD9	chr5	-	869244_869404_869244_869394_870472_870575	26,31,23	25,27,45	165,96,203,152,139,130	0,3,2,4,2,4	0	0	0.487,0.512,0.318	1.0,0.967,0.989,0.972,0.984,0.967	0.541	A3SS
clu_15796	CDC7	chr1	+	91501636_91501831_91501653_91501831_91500892_91500948	5,12,12	182275379	23,35,36,26,23,14	97,128,188,90,67,89	0	0	0.023,0.036,0.026	0.169,0.19,0.141,0.198,0.227,0.119	0.146	A3SS
ENSG00000126883.16	NUP214	chr9	+	131144279_131144754_131144567_131144754_131140548_131140710	114313742368	34,29,53	6.26892e+18	129,58,100,119,81,94	0	0	0.944,0.959,0.957	0.708,0.885,0.885,0.747,0.815,0.817	-0.144	A3SS
clu_17204	CNTRL	chr9	+	121173242_121173509_121173356_121173509_121169610_121169816	147155254	1,1,1	130,43,115,99,76,69	31,19,36,13,16,15	0	0	0.987,0.987,0.992	0.677,0.531,0.615,0.792,0.704,0.697	-0.319	A3SS
clu_17204	CNTRL	chr9	+	121173242_121173509_121173356_121173509_121171407_121171548	193217353	0,1,3	174,57,134,118,103,80	66,22,24,20,7,12	0	0	1.0,0.991,0.983	0.569,0.564,0.736,0.747,0.88,0.769	-0.281	A3SS
ENSG00000029363.16	BCLAF1	chr6	-	136275842_136276508_136275842_136275989_136277864_136278770	6556631015	21,28,22	3.59482e+17	67,49,80,38,46,41	0	0	0.94,0.922,0.958	0.728,0.831,0.849,0.813,0.768,0.816	-0.139	A3SS
clu_2935	ST8SIA6-AS1	chr10	+	17407274_17408244_17407967_17408244_17399104_17399202	1,6,11	16,41,37	47,26,42,40,33,40	23,10,29,24,19,18	0	0	0.03,0.068,0.129	0.505,0.565,0.42,0.455,0.465,0.526	0.414	A3SS
ENSG00000185686.17	PRAME	chr22	-	22556811_22557086_22556811_22556977_22557544_22557580	140817662326	24,21,35	9.24449e+19	2.30144e+17	0	0	0.967,0.977,0.971	0.668,0.609,0.726,0.623,0.614,0.59	-0.333	A3SS
ENSG00000102878.16	HSF4	chr16	+	67167460_67167599_67167474_67167599_67167119_67167222	8,15,23	83,95,134	33,16,46,52,43,24	36,26,70,35,23,26	0	0	0.078,0.122,0.131	0.446,0.351,0.366,0.567,0.622,0.448	0.356	A3SS
ENSG00000125734.15	GPR108	chr19	-	6730986_6731111_6730986_6731054_6731198_6731282	188209316	5,5,14	1.77122e+17	40,27,37,41,37,33	0	0	0.959,0.963,0.934	0.736,0.74,0.793,0.789,0.725,0.779	-0.192	A3SS
ENSG00000138382.14	METTL5	chr2	-	169812456_169812524_169812456_169812506_169815476_169815528	33,43,78	147718252284	2.92189e+17	1.09368e+19	0	0	0.019,0.02,0.028	0.185,0.192,0.179,0.192,0.198,0.18	0.165	A3SS
ENSG00000138382.14	METTL5	chr2	-	169812456_169812524_169812456_169812506_169819560_169819643	17,22,39	89113137	102,60,137,79,87,101	81,43,104,98,64,90	0	0	0.139,0.142,0.194	0.516,0.542,0.528,0.406,0.536,0.488	0.344	A3SS
ENSG00000255717.6	SNHG1	chr11	-	62853800_62853849_62853800_62853833_62854518_62854551	151140212	209267366	88,55,109,61,78,82	3.863e+17	0	0	0.384,0.312,0.333	0.165,0.137,0.178,0.158,0.175,0.154	-0.182	A3SS
ENSG00000255717.6	SNHG1	chr11	-	62853800_62854064_62853800_62853833_62854518_62854551	221026483356	209267366	1.79611e+23	3.863e+17	0	0	0.841,0.832,0.821	0.699,0.65,0.726,0.705,0.667,0.655	-0.148	A3SS
clu_7797	HSPBP1	chr19	-	55265277_55265378_55265277_55265367_55265885_55265982	54,82,132	46,52,81	148,143,277,77,114,164	9,28,27,5,15,19	0	0	0.515,0.588,0.596	0.937,0.822,0.903,0.933,0.873,0.886	0.326	A3SS
ENSG00000245694.9	CRNDE	chr16	-	54920297_54920410_54920297_54920327_54923584_54923650	239315428	20,35,27	228,79,166,118,104,127	4.85252e+17	0	0	0.865,0.828,0.895	0.201,0.144,0.197,0.155,0.211,0.235	-0.672	A3SS
ENSG00000245694.9	CRNDE	chr16	-	54920297_54920410_54920297_54920338_54923584_54923650	225300410	3,3,6	210,77,153,108,97,118	55,30,55,40,25,43	0	0	0.977,0.983,0.975	0.686,0.595,0.614,0.607,0.689,0.611	-0.345	A3SS
ENSG00000163161.12	ERCC3	chr2	-	127289336_127289519_127289336_127289501_127289688_127289824	19,30,42	212311383	70,36,95,86,82,86	1.22187e+17	0	0	0.071,0.076,0.085	0.327,0.14,0.216,0.333,0.33,0.303	0.198	A3SS
ENSG00000076984.17	MAP2K7	chr19	+	7911414_7911578_7911435_7911578_7911249_7911330	19,27,33	243376573	64,25,86,53,60,70	2.04167e+17	0	0	0.061,0.056,0.045	0.206,0.11,0.168,0.214,0.174,0.188	0.123	A3SS
ENSG00000149182.14	ARFGAP2	chr11	-	47173758_47173915_47173758_47173840_47175014_47175098	78,94,168	390485783	1.33135e+17	2.74216e+17	0	0	0.101,0.098,0.108	0.214,0.26,0.253,0.258,0.25,0.256	0.146	A3SS
ENSG00000149182.14	ARFGAP2	chr11	-	47173758_47173915_47173758_47173882_47175014_47175098	31,37,66	44,54,65	72,80,176,79,96,122	13,19,43,18,17,28	0	0	0.345,0.339,0.432	0.806,0.759,0.754,0.767,0.809,0.765	0.405	A3SS
ENSG00000136051.13	WASHC4	chr12	+	105121088_105121204_105121100_105121204_105120554_105120597	9,7,8	114124213	20,13,22,30,26,42	60,47,100,64,48,50	0	0	0.066,0.048,0.033	0.23,0.199,0.165,0.296,0.327,0.429	0.225	A3SS
ENSG00000079134.11	THOC1	chr18	-	224083_224200_224083_224179_224923_224994	73,79,113	466580805	2.20168e+17	2.75253e+17	0	0	0.115,0.101,0.104	0.398,0.354,0.401,0.484,0.425,0.47	0.315	A3SS
clu_14983	NOL9	chr1	-	6545044_6546390_6545044_6545180_6549570_6549698	11,22,14	199274377	35,48,68,25,42,33	110,132,167,98,89,100	0	0	0.027,0.039,0.018	0.137,0.154,0.169,0.113,0.191,0.142	0.123	A3SS
ENSG00000171469.10	ZNF561	chr19	-	9618090_9618179_9618090_9618166_9619431_9619582	68,83,129	7,15,25	48,44,62,50,40,54	61,33,51,52,47,62	0	0	0.896,0.831,0.821	0.411,0.542,0.519,0.461,0.43,0.436	-0.383	A3SS
ENSG00000105705.15	SUGP1	chr19	-	19303723_19303912_19303723_19303847_19305848_19306076	40,38,49	109184232	3,6,18,6,6,8	2.78256e+17	0	0	0.18,0.11,0.112	0.006,0.014,0.022,0.018,0.016,0.02	-0.118	A3SS
ENSG00000105705.15	SUGP1	chr19	-	19303723_19304043_19303723_19303847_19305848_19306076	37,40,51	109184232	3,6,18,6,6,8	2.78256e+17	0	0	0.145,0.098,0.099	0.005,0.012,0.018,0.015,0.014,0.017	-0.1	A3SS
ENSG00000149547.14	EI24	chr11	+	125575250_125575408_125575262_125575408_125572457_125572569	25,43,45	121715452430	1.84172e+17	6.72746e+18	0	0	0.018,0.024,0.016	0.197,0.171,0.164,0.191,0.164,0.174	0.158	A3SS
clu_16413	TOR1AIP2	chr1	-	179859029_179865869_179859029_179865854_179877238_179877373	6,5,10	182244296	100,68,122,74,56,76	142,111,171,118,90,113	0	0	0.028,0.018,0.029	0.38,0.348,0.383,0.353,0.352,0.37	0.339	A3SS
clu_16413	TOR1AIP2	chr1	-	179859029_179865869_179859029_179865854_179877692_179877799	4,4,9	20,35,46	23,28,30,26,17,16	11,22,16,16,6,8	0	0	0.148,0.091,0.146	0.646,0.526,0.62,0.586,0.712,0.635	0.492	A3SS
clu_16679	LIN9	chr1	-	226297718_226297832_226297718_226297813_226301172_226301205	6,1,4	277333464	61,39,82,58,52,54	2.82205e+17	0	0	0.018,0.003,0.007	0.154,0.138,0.159,0.209,0.214,0.182	0.167	A3SS
clu_2270	SLC3A2	chr11	+	62881880_62882066_62881892_62882066_62881018_62881447	34,49,38	74610901670	2.40127e+17	1.24279e+20	0	0	0.039,0.039,0.02	0.148,0.126,0.132,0.183,0.182,0.163	0.123	A3SS
clu_16467	UCHL5	chr1	-	193029531_193046582_193029531_193044329_193049745_193049851	31,32,60	21,18,33	1,4,11,0,10,3	53,31,71,59,37,57	0	0	0.425,0.471,0.476	0.009,0.061,0.072,0.0,0.119,0.026	-0.409	A3SS
ENSG00000114770.16	ABCC5	chr3	-	183985303_183985455_183985303_183985378_183987769_183987917	81103121	39,39,88	14,1,15,16,12,7	1.1018e+17	0	0	0.536,0.595,0.433	0.066,0.003,0.028,0.082,0.058,0.022	-0.478	A3SS
clu_8941	RIPOR3	chr20	-	50594552_50595101_50594552_50594714_50595368_50595504	94141159	40,50,94	38,8,36,60,28,27	81,57,98,64,88,105	0	0	0.54,0.585,0.458	0.19,0.066,0.155,0.319,0.137,0.114	-0.364	A3SS
ENSG00000142864.14	SERBP1	chr1	-	67424887_67424977_67424887_67424959_67425082_67425223	377746408327	279835655788	3.07932e+23	5.1185e+18	0	0	0.534,0.525,0.55	0.836,0.76,0.796,0.797,0.823,0.815	0.268	A3SS
ENSG00000242802.6	AP5Z1	chr7	+	4790213_4790591_4790458_4790591_4789831_4789929	42,70,86	24,35,57	18,13,33,19,15,12	28,32,71,69,43,52	0	0	0.467,0.5,0.43	0.243,0.169,0.189,0.121,0.149,0.103	-0.303	A3SS
clu_5570	HERC2P2	chr15	+	22561895_22563087_22561907_22563087_22561558_22561789	3,3,7	19,17,24	33,59,108,105,93,101	14,16,22,31,29,35	0	0	0.124,0.137,0.207	0.679,0.768,0.815,0.752,0.742,0.721	0.59	A3SS
clu_5570	HERC2P2	chr15	+	22561895_22563087_22562948_22563087_22561558_22561789	3,3,8	43,60,127	30,39,92,87,79,79	36,35,64,46,65,75	0	0	0.034,0.024,0.031	0.294,0.358,0.418,0.486,0.378,0.345	0.35	A3SS
ENSG00000121892.14	PDS5A	chr4	-	39866860_39867015_39866860_39866997_39869393_39869462	10,15,24	325426561	29,21,38,40,54,47	2.75209e+17	0	0	0.025,0.029,0.035	0.082,0.079,0.097,0.153,0.236,0.171	0.107	A3SS
ENSG00000181090.19	EHMT1	chr9	+	137743370_137743528_137743391_137743528_137728348_137728529	111132187	160186231	1.85167e+17	87,44,129,45,67,87	0	0	0.364,0.37,0.401	0.637,0.758,0.663,0.728,0.664,0.658	0.306	A3SS
ENSG00000004975.11	DVL2	chr17	-	7227654_7227783_7227654_7227711_7227976_7228044	201334445	4,4,12	215,91,228,183,174,158	47,54,82,70,52,77	0	0	0.966,0.98,0.955	0.724,0.491,0.614,0.599,0.657,0.54	-0.363	A3SS
ENSG00000171307.18	ZDHHC16	chr10	+	97455638_97455783_97455659_97455783_97454713_97454799	7,12,33	78121103	51,47,91,59,43,44	48,37,76,38,28,50	0	0	0.069,0.076,0.209	0.467,0.512,0.497,0.562,0.559,0.421	0.385	A3SS
clu_7268	AC079466.1	chr19	+	28610953_28612154_28610968_28612154_28606687_28607104	160220290	1,2,1	84,54,226,124,166,182	3,7,19,33,24,26	0	0	0.993,0.99,0.996	0.961,0.871,0.912,0.766,0.858,0.859	-0.122	A3SS
clu_7268	AC079466.1	chr19	+	28610953_28612154_28610981_28612154_28606687_28607104	340459596	0,11,6	2.10167e+17	34,62,100,115,118,143	0	0	1.0,0.97,0.987	0.828,0.676,0.803,0.702,0.723,0.695	-0.248	A3SS
clu_7268	AC079466.1	chr19	+	28610968_28612154_28610978_28612154_28606687_28607104	152206265	1,0,5	98,95,269,223,225,221	8,14,29,29,21,37	0	0	0.993,1.0,0.98	0.918,0.861,0.894,0.875,0.907,0.845	-0.108	A3SS
clu_7268	AC079466.1	chr19	+	28610968_28612154_28610981_28612154_28606687_28607104	181241307	0,11,6	1.29119e+17	34,62,100,115,118,143	0	0	1.0,0.951,0.978	0.771,0.63,0.737,0.665,0.656,0.619	-0.297	A3SS
clu_7268	AC079466.1	chr19	+	28610953_28612154_28610968_28612154_28610259_28610331	160224293	50,95,110	88,66,245,151,194,218	7.61273e+16	0	0	0.736,0.673,0.699	0.502,0.312,0.455,0.42,0.423,0.424	-0.28	A3SS
ENSG00000110075.14	PPP6R3	chr11	+	68566998_68567166_68567013_68567166_68564302_68564432	3,7,18	274362515	43,17,26,36,33,21	2.07151e+17	0	0	0.009,0.017,0.03	0.153,0.089,0.084,0.135,0.155,0.111	0.102	A3SS
ENSG00000068120.14	COASY	chr17	+	42562295_42562487_42562355_42562487_42562150_42562219	258376523	37,46,69	99,59,139,47,55,50	2.86184e+17	0	0	0.811,0.835,0.824	0.176,0.165,0.201,0.174,0.204,0.176	-0.641	A3SS
clu_16455	TPR	chr1	-	186332194_186332361_186332194_186332327_186333121_186333394	88103127	2,1,1	58,42,70,60,38,47	15,12,15,10,14,10	0	0	0.97,0.987,0.99	0.742,0.722,0.776,0.817,0.668,0.777	-0.232	A3SS
clu_1919	TSSC2	chr11	+	3397088_3397239_3397122_3397239_3384898_3384968	23,36,44	1,0,2	40,18,56,36,35,30	43,40,44,24,30,47	0	0	0.945,1.0,0.942	0.408,0.25,0.486,0.527,0.464,0.321	-0.553	A3SS
ENSG00000125991.19	ERGIC3	chr20	+	35556876_35557109_35556954_35557109_35556206_35556271	42,53,51	5,19,26	24,28,52,41,36,55	1.59177e+17	0	0	0.823,0.606,0.52	0.077,0.08,0.103,0.091,0.089,0.102	-0.559	A3SS
ENSG00000125991.19	ERGIC3	chr20	+	35556954_35557109_35556972_35557109_35556206_35556271	60122130	95913991648	2.0924e+17	7.06704e+18	0	0	0.05,0.069,0.063	0.201,0.224,0.219,0.273,0.267,0.293	0.185	A3SS
ENSG00000132305.20	IMMT	chr2	-	86171207_86171345_86171207_86171312_86173649_86173761	482621934	469594903	8.00673e+18	4.05354e+17	0	0	0.435,0.439,0.436	0.596,0.588,0.582,0.699,0.681,0.68	0.201	A3SS
clu_13952	PPP4R3B	chr2	-	55568193_55574413_55568193_55574401_55577314_55577356	2,2,2	19,19,19	32,12,17,14,18,16	7,5,5,6,3,7	0	0	0.086,0.086,0.086	0.804,0.683,0.753,0.677,0.843,0.672	0.653	A3SS
ENSG00000161813.21	LARP4	chr12	+	50428916_50429090_50428934_50429090_50427761_50427909	28,22,57	290284467	106,75,121,71,72,116	2.03192e+17	0	0	0.076,0.062,0.094	0.307,0.249,0.225,0.266,0.257,0.347	0.198	A3SS
ENSG00000137776.16	SLTM	chr15	-	58916934_58917020_58916934_58916999_58932355_58932443	27,21,45	454575919	1.85114e+17	4.33345e+17	0	0	0.047,0.029,0.039	0.261,0.215,0.238,0.307,0.27,0.262	0.22	A3SS
ENSG00000080822.16	CLDND1	chr3	-	98515482_98516879_98515482_98515832_98517051_98517189	331396487	40,50,78	5.94342e+17	31,13,29,2,8,4	0	0	0.805,0.798,0.757	0.905,0.929,0.911,0.991,0.953,0.977	0.158	A3SS
ENSG00000125354.22	2022-09-06	chrX	-	119625334_119625396_119625334_119625379_119629317_119629508	2,8,7	77121152	156,45,107,124,103,118	68,37,82,67,63,55	0	0	0.022,0.054,0.038	0.663,0.51,0.528,0.613,0.583,0.647	0.553	A3SS
ENSG00000119725.18	ZNF410	chr14	+	73893775_73893932_73893796_73893932_73892026_73892208	11,9,6	133127249	70,48,93,70,65,54	95,87,166,127,106,126	0	0	0.064,0.055,0.02	0.378,0.313,0.316,0.313,0.336,0.261	0.273	A3SS
ENSG00000142541.16	RPL13A	chr19	+	49490126_49490297_49490231_49490297_49489849_49489912	176246301	411542907	100,70,164,84,64,95	1.11948e+18	0	0	0.176,0.185,0.142	0.043,0.068,0.086,0.048,0.047,0.054	-0.11	A3SS
clu_14465	FASTKD1	chr2	-	169531351_169531508_169531351_169531490_169537226_169537340	2,5,2	455578833	68,35,57,62,39,43	2.95234e+17	0	0	0.004,0.007,0.002	0.164,0.113,0.095,0.214,0.161,0.168	0.148	A3SS
ENSG00000134744.13	ZCCHC11	chr1	-	52436754_52436975_52436754_52436963_52438219_52438335	37,51,58	101109187	51,43,78,60,45,62	30,25,71,49,33,41	0	0	0.247,0.295,0.218	0.604,0.607,0.496,0.523,0.55,0.575	0.306	A3SS
clu_5636	SRP14-AS1	chr15	+	40056673_40057000_40056688_40057000_40045960_40046069	6,1,4	15,3,20	63,60,82,76,71,78	4,5,5,8,3,5	0	0	0.259,0.225,0.148	0.932,0.913,0.935,0.892,0.954,0.931	0.716	A3SS
ENSG00000040341.17	STAU2	chr8	-	73709031_73709177_73709031_73709162_73738283_73738349	3,4,2	38,34,59	82,34,63,47,29,46	83,49,96,49,38,55	0	0	0.064,0.093,0.029	0.463,0.377,0.364,0.455,0.399,0.422	0.351	A3SS
clu_8160	COMT	chr22	+	19962557_19962815_19962658_19962815_19961198_19961289	152021753341	3,11,6	1.80313e+23	105,104,190,54,72,101	0	0	0.996,0.99,0.996	0.896,0.865,0.859,0.92,0.894,0.893	-0.106	A3SS
clu_8075	LINC01029	chr18	-	77971813_77985665_77971813_77924718_77993634_77993722	25,28,49	71,69,125	97,34,71,38,27,41	53,16,46,11,18,16	0	0	0.15,0.169,0.164	0.478,0.515,0.436,0.633,0.429,0.562	0.348	A3SS
ENSG00000143224.17	PPOX	chr1	+	161167338_161167486_161167370_161167486_161167099_161167234	34,59,71	145206327	61,25,64,80,90,117	44,15,29,61,65,64	0	0	0.15,0.178,0.141	0.511,0.557,0.625,0.497,0.511,0.58	0.391	A3SS
ENSG00000042062.11	FAM65C	chr20	-	50594552_50594797_50594552_50594714_50595368_50595504	49,73,82	40,50,94	17,3,12,25,14,12	81,57,98,64,88,105	0	0	0.397,0.439,0.319	0.101,0.027,0.062,0.173,0.079,0.058	-0.302	A3SS
ENSG00000110074.10	FOXRED1	chr11	+	126273315_126273454_126273335_126273454_126272968_126273079	15,19,14	346526706	59,41,83,78,67,74	1.49185e+17	0	0	0.035,0.029,0.016	0.248,0.156,0.22,0.297,0.29,0.272	0.221	A3SS
ENSG00000110074.10	FOXRED1	chr11	+	126273315_126273454_126273338_126273454_126272968_126273079	51,47,61	8,13,12	69,51,101,95,79,96	0,1,1,3,0,0	0	0	0.838,0.746,0.805	1.0,0.976,0.988,0.963,1.0,1.0	0.191	A3SS
ENSG00000126088.13	UROD	chr1	+	45013574_45013791_45013593_45013791_45013135_45013354	108816122340	265137275768	3.29359e+17	2.37617e+23	0	0	0.257,0.267,0.254	0.104,0.149,0.174,0.182,0.167,0.164	-0.103	A3SS
ENSG00000131503.20	ANKHD1	chr5	+	140438460_140438617_140438493_140438617_140436103_140436257	247345566	4,10,8	1.87146e+17	72,49,102,64,77,82	0	0	0.979,0.963,0.981	0.66,0.69,0.615,0.691,0.645,0.67	-0.313	A3SS
clu_10287	LINC01287	chr7	-	153399919_153404233_153399919_153402078_153405491_153405598	43,63,95	0,2,1	21,17,30,49,44,46	12,4,12,16,16,31	0	0	1.0,0.94,0.979	0.467,0.68,0.556,0.605,0.579,0.426	-0.421	A3SS
clu_10287	LINC01287	chr7	-	153399919_153404326_153399919_153402078_153405491_153405598	26,44,67	0,2,1	13,7,25,36,37,30	12,4,12,16,16,31	0	0	1.0,0.917,0.971	0.351,0.467,0.51,0.529,0.536,0.326	-0.509	A3SS
ENSG00000140521.12	POLG	chr15	-	89326911_89327079_89326911_89327063_89327166_89327349	30,12,23	191257391	52,27,52,47,39,49	157,83,158,93,100,136	0	0	0.119,0.039,0.048	0.222,0.219,0.221,0.304,0.252,0.237	0.174	A3SS
ENSG00000204351.11	SKIV2L	chr6	+	31968622_31968796_31968685_31968796_31968327_31968538	56,54,49	131180234	95,46,132,116,88,86	59,37,93,56,53,54	0	0	0.206,0.154,0.112	0.493,0.429,0.462,0.556,0.501,0.491	0.331	A3SS
clu_7744	TPM3P9	chr19	+	53432320_53444670_53433579_53444670_53431983_53432028	14,14,31	11,22,22	5,2,14,11,5,2	52,62,73,86,72,77	0	0	0.389,0.241,0.413	0.046,0.016,0.087,0.06,0.034,0.013	-0.305	A3SS
ENSG00000232956.8	SNHG15	chr7	-	44985881_44986097_44986020_44986097_44984356_44984426	167200321	258365450	57,73,172,101,98,75	3.39255e+17	0	0	0.245,0.215,0.263	0.078,0.126,0.145,0.164,0.127,0.086	-0.12	A5SS
ENSG00000143382.14	ADAMTSL4	chr1	+	150549821_150550276_150549821_150549895_150552204_150552308	118159196	88131160	45,11,32,59,48,34	104,44,121,124,101,110	0	0	0.401,0.378,0.38	0.178,0.111,0.117,0.192,0.192,0.134	-0.232	A5SS
clu_17964	TAF2	chr8	-	119794780_119795631_119795531_119795631_119793365_119794944	18,4,9	1,1,1	2,4,3,2,2,1	26,13,36,34,28,27	0	0	0.9,0.667,0.818	0.037,0.133,0.04,0.029,0.034,0.018	-0.747	A5SS
ENSG00000167355.7	AC104389.28	chr11	-	5505350_5505652_5505568_5505652_5345772_5345899	442575780	10,41,32	5.26255e+17	92,33,71,82,34,59	0	0	0.957,0.875,0.924	0.741,0.794,0.763,0.695,0.785,0.711	-0.17	A5SS
clu_14209	RPL31	chr2	+	101005958_101019200_101005958_101006071_101023624_101024032	431530718	12,27,39	469,254,441,155,98,120	133,114,203,58,63,63	0	0	0.947,0.908,0.902	0.638,0.527,0.521,0.572,0.438,0.488	-0.388	A5SS
clu_7292	NUDT19	chr19	+	32691960_32698715_32691960_32692674_32709184_32709392	34,52,93	102158215	211,70,168,78,120,169	89,85,160,40,74,77	0	0	0.143,0.141,0.178	0.542,0.292,0.344,0.494,0.448,0.523	0.287	A5SS
clu_13944	CCDC88A	chr2	-	55297925_55299919_55299838_55299919_55296257_55298034	22,31,45	3,3,1	16,3,14,18,6,7	25,22,37,21,18,24	0	0	0.786,0.838,0.957	0.242,0.064,0.159,0.3,0.143,0.127	-0.688	A5SS
clu_18013	PVT1	chr8	+	128010317_128045430_128010317_128010444_128070159_128070361	373472555	23,17,34	261,67,116,74,64,72	39,19,25,35,21,18	0	0	0.89,0.933,0.891	0.77,0.638,0.699,0.514,0.604,0.667	-0.256	A5SS
clu_9882	STAG3L5P-PVRIG2P-PILRB	chr7	+	100356749_100356938_100356749_100356883_100358226_100358366	13,26,39	0,2,4	35,17,25,19,17,14	140,79,179,131,115,116	0	0	1.0,0.892,0.861	0.137,0.121,0.082,0.085,0.086,0.071	-0.821	A5SS
clu_9882	STAG3L5P-PVRIG2P-PILRB	chr7	+	100356749_100356938_100356749_100356883_100358230_100358366	14,26,39	0,1,0	16,13,13,15,14,7	26,14,42,29,29,31	0	0	1.0,0.943,1.0	0.282,0.372,0.165,0.248,0.235,0.126	-0.743	A5SS
clu_69	EIF2S3	chrX	+	24073090_24076640_24073090_24074397_24076721_24077971	147139220	8,12,12	205,79,174,218,154,87	170,57,167,65,66,78	0	0	0.902,0.853,0.902	0.376,0.409,0.343,0.626,0.538,0.358	-0.444	A5SS
clu_2270	SLC3A2	chr11	+	62881018_62881758_62881018_62881447_62881880_62882066	20,14,29	0,4,5	21,11,25,15,15,21	136,87,182,129,141,163	0	0	1.0,0.636,0.744	0.072,0.059,0.064,0.055,0.051,0.061	-0.733	A5SS
clu_15306	SRSF4	chr1	-	29165207_29166064_29165889_29166064_29159373_29165371	7,4,12	0,0,0	7,0,2,3,2,4	25,5,19,23,27,23	0	0	1.0,1.0,1.0	0.123,0.0,0.05,0.061,0.036,0.08	-0.942	A5SS
clu_7268	AC079466.1	chr19	+	28606687_28607438_28606687_28607104_28610978_28612154	212305526	1,0,5	2.19136e+17	8,14,29,29,21,37	0	0	0.991,1.0,0.981	0.932,0.829,0.873,0.865,0.894,0.846	-0.117	A5SS
clu_7268	AC079466.1	chr19	+	28606687_28607438_28606687_28607104_28610981_28612154	212305526	0,11,6	2.20136e+17	34,62,100,115,118,143	0	0	1.0,0.933,0.978	0.764,0.523,0.667,0.618,0.604,0.588	-0.343	A5SS
clu_7268	AC079466.1	chr19	+	28606687_28607438_28606687_28607104_28612438_28615229	215313529	130145242	2.22138e+17	24,46,58,26,35,35	0	0	0.453,0.519,0.522	0.822,0.6,0.774,0.878,0.837,0.854	0.296	A5SS
ENSG00000142541.16	RPL13A	chr19	+	49489849_49490090_49489849_49489912_49490231_49490297	335454784	411542907	3.04232e+17	1.11948e+18	0	0	0.29,0.295,0.302	0.12,0.196,0.215,0.13,0.17,0.148	-0.133	A5SS
ENSG00000130511.15	SSBP4	chr19	+	18433709_18433932_18433709_18433817_18434216_18434562	216312419	312514586	55,90,262,74,75,82	2.70342e+17	0	0	0.257,0.233,0.263	0.092,0.117,0.182,0.153,0.118,0.111	-0.122	A5SS
clu_12996	SLC26A6	chr3	-	48634516_48635483_48635370_48635483_48633476_48634590	19,11,17	0,0,0	10,5,16,10,7,7	12,11,32,9,13,11	0	0	1.0,1.0,1.0	0.294,0.185,0.2,0.357,0.212,0.241	-0.752	A5SS
ENSG00000068120.14	COASY	chr17	+	42562355_42562487_42563960_42564175_42562150_42562219_42564445_42564577	37,46,69	494632910	2.86185e+17	4.99411e+17	0	0	0.07,0.068,0.07	0.364,0.311,0.367,0.318,0.313,0.323	0.263	MXE
ENSG00000135363.11	LMO2	chr11	-	33869345_33869586_33881823_33881887_33864601_33864817_33891794_33892289	7,19,10	130254314	78,33,49,25,25,27	99,106,230,62,95,71	0	0	0.061,0.083,0.037	0.487,0.272,0.204,0.327,0.24,0.314	0.247	MXE
ENSG00000280828.1	RP11-274B21.1	chr7	+	128577963_128578033_128579998_128580094_128574719_128574791_128591849_128592017	0,4,1	68,95,166	25,16,30,26,15,18	89,41,98,78,74,89	0	0	0.0,0.047,0.007	0.246,0.311,0.262,0.279,0.19,0.19	0.228	MXE
ENSG00000272752.6	STAG3L5P-PVRIG2P-PILRB	chr7	+	100338772_100338889_100345864_100345968_100338178_100338264_100349798_100349887	271366455	85,65,127	3.69191e+17	11,7,16,6,2,5	0	0	0.761,0.849,0.782	0.971,0.965,0.965,0.977,0.991,0.981	0.178	MXE
ENSG00000272752.6	STAG3L5P-PVRIG2P-PILRB	chr7	+	100349798_100349887_100351251_100351410_100345864_100345968_100352162_100352211	75,60,124	41,86,116	10,10,15,5,3,8	93,69,148,130,118,134	0	0	0.655,0.42,0.526	0.1,0.131,0.095,0.038,0.026,0.058	-0.459	MXE
ENSG00000272752.6	STAG3L5P-PVRIG2P-PILRB	chr7	+	100355142_100355240_100356749_100356883_100353209_100353270_100358219_100358366	24,44,40	194317478	59,29,74,65,55,62	146,84,207,134,125,93	0	0	0.11,0.122,0.077	0.288,0.257,0.263,0.327,0.306,0.4	0.204	MXE
ENSG00000228315.11	GUSBP11	chr22	-	23694118_23695517_23700725_23700845_23683724_23683867_23705428_23705541	5,4,1	14,29,24	10,17,15,31,9,22	3,1,6,7,3,4	0	0	0.263,0.121,0.04	0.769,0.944,0.714,0.816,0.75,0.846	0.665	MXE
ENSG00000228315.11	GUSBP11	chr22	-	23695172_23695517_23700725_23700845_23683724_23683867_23705428_23705541	5,4,1	19,36,33	10,17,15,31,9,22	3,1,7,10,6,4	0	0	0.208,0.1,0.029	0.769,0.944,0.682,0.756,0.6,0.846	0.654	MXE
ENSG00000124920.13	MYRF	chr11	+	61781137_61781329_61781572_61781824_61780959_61781045_61783497_61783600	65104163	4,14,17	81,60,115,133,101,141	69,30,85,105,80,89	0	0	0.942,0.881,0.906	0.54,0.667,0.575,0.559,0.558,0.613	-0.324	MXE
ENSG00000040341.17	STAU2	chr8	-	73688653_73688813_73709031_73709177_73673106_73673242_73738283_73738349	3,3,1	363403697	71,26,55,42,27,38	4.12241e+17	0	0	0.008,0.007,0.001	0.147,0.098,0.092,0.129,0.095,0.125	0.109	MXE
ENSG00000126088.13	UROD	chr1	+	45012856_45013019_45013291_45013354_45012215_45012285_45013574_45013791	216286406	5087121159	2.35163e+17	1.40155e+17	0	0	0.26,0.249,0.224	0.581,0.465,0.492,0.562,0.443,0.438	0.253	MXE
ENSG00000154832.14	CXXC1	chr18	-	50284731_50284839_50285001_50285247_50284384_50284562_50285748_50285928	5,7,24	255321612	27,43,118,38,41,48	1.91209e+17	0	0	0.019,0.021,0.038	0.124,0.171,0.195,0.164,0.142,0.132	0.129	MXE
ENSG00000117543.20	DPH5	chr1	-	101001466_101001544_101021640_101021765_100995109_100995149_101025682_101025815	17,22,39	403479873	34,43,32,38,38,41	1.73128e+17	0	0	0.037,0.04,0.039	0.151,0.233,0.1,0.2,0.201,0.191	0.141	MXE
ENSG00000117543.20	DPH5	chr1	-	101001466_101001587_101021640_101021765_100995109_100995149_101025682_101025815	17,22,39	4885821076	34,43,32,38,38,41	2.3616e+17	0	0	0.034,0.036,0.035	0.126,0.212,0.091,0.177,0.181,0.169	0.124	MXE
ENSG00000256269.7	HMBS	chr11	+	119088254_119088308_119088634_119088707_119087502_119088078_119089081_119089131	390472624	7789771372	106,40,61,36,45,70	3.74207e+17	0	0	0.361,0.353,0.339	0.242,0.179,0.156,0.137,0.173,0.189	-0.172	MXE
ENSG00000256269.7	HMBS	chr11	+	119088254_119088308_119089081_119089131_119087502_119088078_119089216_119089272	390472626	6808591330	106,40,62,36,45,70	3.60193e+17	0	0	0.358,0.348,0.314	0.223,0.168,0.149,0.165,0.155,0.183	-0.166	MXE
ENSG00000117335.19	CD46	chr1	+	207767012_207767195_207767778_207767823_207759638_207759724_207770320_207770362	109107176	300339635	5.72211e+17	6.22294e+17	0	0	0.21,0.188,0.169	0.402,0.345,0.32,0.524,0.499,0.517	0.245	MXE
ENSG00000117335.19	CD46	chr1	+	207770320_207770362_207783291_207783330_207767012_207767195_207785070_207785106	51,56,87	401488771	270,97,210,277,211,202	9.41418e+17	0	0	0.111,0.101,0.099	0.219,0.185,0.219,0.316,0.3,0.272	0.148	MXE
ENSG00000178295.14	GEN1	chr2	+	17759928_17760104_17761395_17761582_17754146_17754345_17764896_17764927	28,30,47	69,93,137	1,1,3,5,6,0	74,69,112,57,70,92	0	0	0.289,0.244,0.255	0.013,0.014,0.026,0.081,0.079,0.0	-0.227	MXE
ENSG00000028310.17	BRD9	chr5	-	869244_869394_870472_870575_865413_865581_871525_871564	571818977	18,30,29	1.99209e+17	70,49,101,93,90,90	0	0	0.969,0.965,0.971	0.74,0.81,0.784,0.694,0.682,0.72	-0.23	MXE
ENSG00000154144.12	TBRG1	chr11	+	124624930_124625001_124625670_124625903_124622879_124623233_124626472_124626609	83,94,164	48,58,84	225,85,196,164,124,156	24,21,51,28,15,18	0	0	0.666,0.651,0.692	0.915,0.823,0.816,0.871,0.905,0.909	0.203	MXE
ENSG00000154144.12	TBRG1	chr11	+	124625670_124625903_124626472_124626609_124624930_124625001_124626903_124627050	110163244	50,61,82	3.34148e+17	34,23,51,26,22,27	0	0	0.688,0.728,0.748	0.908,0.865,0.865,0.92,0.919,0.908	0.176	MXE
ENSG00000101019.21	UQCC1	chr20	-	35314687_35314765_35347163_35347272_35306665_35306779_35366556_35366614	231329569	171189288	4.05258e+17	30,44,70,33,31,33	0	0	0.55,0.612,0.641	0.924,0.841,0.874,0.901,0.894,0.904	0.289	MXE
ENSG00000101019.21	UQCC1	chr20	-	35347163_35347272_35366556_35366614_35314687_35314765_35374183_35374256	117137215	163194354	1.70103e+17	25,44,87,44,20,29	0	0	0.473,0.469,0.432	0.895,0.745,0.762,0.805,0.866,0.832	0.36	MXE
ENSG00000070669.16	ASNS	chr7	-	97858277_97858405_97869777_97869813_97856689_97856816_97872350_97872436	101163208	539646934	6.76257e+17	8.68323e+23	0	0	0.215,0.269,0.246	0.102,0.14,0.131,0.109,0.139,0.152	-0.114	MXE
ENSG00000146540.14	C7orf50	chr7	-	1009949_1010143_1127256_1127386_1000469_1000551_1138188_1138257	234323404	5598281291	110,108,249,60,133,148	7.14581e+19	0	0	0.295,0.281,0.238	0.133,0.157,0.18,0.077,0.14,0.119	-0.137	MXE
ENSG00000161813.21	LARP4	chr12	+	50428916_50429090_50430494_50430570_50427761_50427909_50435487_50435624	11,9,15	249307463	74,45,70,46,43,87	2.64218e+17	0	0	0.038,0.026,0.028	0.201,0.156,0.125,0.132,0.15,0.282	0.144	MXE
ENSG00000176978.13	DPP7	chr9	-	137113864_137114028_137114462_137114576_137113205_137113287_137114646_137114691	354492499	65,60,108	5.36225e+17	3,12,48,6,9,9	0	0	0.845,0.891,0.822	0.994,0.949,0.915,0.988,0.973,0.966	0.112	MXE
ENSG00000242294.6	STAG3L5P	chr7	+	100338772_100338889_100345864_100345968_100338176_100338264_100349716_100350158	271361454	66,60,93	3.69191e+17	2.17133e+17	0	0	0.804,0.857,0.83	0.63,0.59,0.595,0.532,0.618,0.6	-0.236	MXE
ENSG00000100023.18	PPIL2	chr22	+	21670565_21670611_21670996_21671059_21670263_21670376_21672329_21672381	124149211	396533729	13,11,33,33,21,25	2.69362e+17	0	0	0.26,0.239,0.245	0.051,0.033,0.054,0.108,0.082,0.079	-0.18	MXE
ENSG00000004864.13	SLC25A13	chr7	-	96208837_96208977_96234801_96234917_96171471_96171524_96277195_96277338	319350521	12,14,22	93,142,199,109,90,89	56,21,29,34,22,22	0	0	0.964,0.962,0.959	0.624,0.871,0.873,0.762,0.804,0.802	-0.172	MXE
ENSG00000004864.13	SLC25A13	chr7	-	96277195_96277338_96296897_96296951_96208837_96208977_96321941_96322093	208304514	14,15,24	97,104,197,82,104,122	56,21,30,35,25,22	0	0	0.95,0.963,0.965	0.69,0.864,0.894,0.75,0.842,0.877	-0.14	MXE
ENSG00000149547.14	EI24	chr11	+	125575250_125575408_125576254_125576315_125572457_125572569_125577503_125577570	20,37,38	104612791675	1.49141e+17	6.33777e+18	0	0	0.015,0.023,0.018	0.161,0.129,0.142,0.153,0.155,0.148	0.129	MXE
ENSG00000119777.18	TMEM214	chr2	+	27037814_27037892_27038483_27038532_27037560_27037702_27038701_27038794	20,20,25	178242385	140,87,167,90,82,94	2.3517e+17	0	0	0.085,0.064,0.051	0.331,0.298,0.331,0.243,0.273,0.269	0.224	MXE
ENSG00000094916.15	CBX5	chr12	-	54252040_54252227_54257513_54257692_54246114_54246215_54280007_54280102	92174239	399519839	3.65229e+17	4.39339e+17	0	0	0.187,0.251,0.222	0.454,0.404,0.354,0.467,0.466,0.459	0.214	MXE
ENSG00000133997.11	MED6	chr14	-	70591265_70591381_70592879_70593009_70584085_70584943_70593295_70593378	4,10,11	13,14,32	46,43,82,48,51,49	4,8,11,8,7,9	0	0	0.235,0.417,0.256	0.92,0.843,0.882,0.857,0.879,0.845	0.568	MXE
ENSG00000119689.14	DLST	chr14	+	74882590_74882624_74885585_74885634_74881915_74882016_74889896_74889952	86132228	11,24,24	42,39,89,77,45,92	60,48,86,52,53,63	0	0	0.897,0.86,0.914	0.439,0.476,0.536,0.623,0.487,0.62	-0.36	MXE
ENSG00000119689.14	DLST	chr14	+	74882590_74882624_74885585_74885634_74881924_74882016_74889274_74889349	86131228	12,24,29	42,41,89,77,45,92	65,51,90,61,59,71	0	0	0.889,0.859,0.898	0.419,0.473,0.525,0.585,0.46,0.591	-0.373	MXE
ENSG00000119689.14	DLST	chr14	+	74882590_74882624_74889094_74889147_74881924_74882016_74889896_74889952	86132228	5,10,9	42,39,89,77,45,92	21,25,39,30,19,31	0	0	0.952,0.938,0.967	0.697,0.642,0.724,0.747,0.731,0.773	-0.233	MXE
ENSG00000119689.14	DLST	chr14	+	74885585_74885634_74889274_74889349_74881902_74882016_74889896_74889952	11,24,24	281381511	60,48,86,52,53,63	105,64,166,82,88,93	0	0	0.044,0.069,0.053	0.403,0.47,0.38,0.428,0.416,0.445	0.368	MXE
ENSG00000119689.14	DLST	chr14	+	74885585_74885634_74889094_74889147_74881924_74882016_74889274_74889349	12,24,29	238310462	65,51,90,61,59,71	2.25168e+17	0	0	0.049,0.074,0.061	0.229,0.238,0.217,0.189,0.237,0.198	0.157	MXE
ENSG00000119689.14	DLST	chr14	+	74889094_74889147_74889274_74889349_74881924_74882016_74889896_74889952	5,10,9	281381511	21,25,39,30,19,31	105,64,166,82,88,93	0	0	0.02,0.029,0.02	0.187,0.31,0.213,0.296,0.199,0.277	0.224	MXE
ENSG00000119689.14	DLST	chr14	+	74889877_74889952_74891055_74891167_74889274_74889349_74892833_74892986	3,4,5	174261413	105,90,173,131,91,138	1.92149e+17	0	0	0.019,0.017,0.013	0.381,0.404,0.404,0.438,0.322,0.369	0.37	MXE
ENSG00000119689.14	DLST	chr14	+	74889896_74889952_74891055_74891167_74889274_74889349_74892833_74892986	246297412	174261413	99,40,123,68,72,86	1.92149e+17	0	0	0.642,0.59,0.558	0.395,0.254,0.352,0.313,0.298,0.291	-0.28	MXE
ENSG00000197343.10	ZNF655	chr7	+	99561887_99561973_99571259_99571379_99560532_99560695_99571687_99571792	237295452	14,6,10	2.94103e+17	49,15,28,33,20,28	0	0	0.947,0.981,0.979	0.864,0.879,0.906,0.828,0.889,0.843	-0.101	MXE
ENSG00000143224.17	PPOX	chr1	+	161167338_161167486_161167994_161168127_161167099_161167234_161168992_161169183	11,25,23	16,23,47	38,20,52,56,65,80	6,4,4,7,16,7	0	0	0.407,0.521,0.329	0.864,0.833,0.929,0.889,0.802,0.92	0.454	MXE
ENSG00000143224.17	PPOX	chr1	+	161167338_161167486_161168412_161168576_161167099_161167234_161168992_161169183	11,25,23	238302504	38,20,52,56,65,80	120,39,89,104,159,174	0	0	0.044,0.076,0.044	0.241,0.339,0.369,0.35,0.29,0.315	0.263	MXE
ENSG00000143224.17	PPOX	chr1	+	161167338_161167486_161168431_161168576_161167099_161167234_161168992_161169183	11,25,23	232308517	38,20,52,56,65,80	120,41,90,103,161,174	0	0	0.045,0.075,0.043	0.241,0.328,0.366,0.352,0.288,0.315	0.261	MXE
ENSG00000143224.17	PPOX	chr1	+	161167338_161167486_161168992_161169183_161167099_161167234_161169659_161169720	8,24,21	314446768	39,17,46,50,64,78	162,55,127,157,231,253	0	0	0.025,0.051,0.027	0.194,0.236,0.266,0.242,0.217,0.236	0.198	MXE
ENSG00000143224.17	PPOX	chr1	+	161167338_161167486_161169905_161170024_161167099_161167234_161170408_161170519	5,22,17	237364544	39,17,45,50,60,78	131,48,92,142,164,192	0	0	0.021,0.057,0.03	0.229,0.262,0.328,0.26,0.268,0.289	0.237	MXE
ENSG00000143224.17	PPOX	chr1	+	161167338_161167486_161170408_161170519_161167099_161167234_161170619_161170769	5,20,17	251346483	38,17,45,51,61,80	120,44,87,131,164,195	0	0	0.02,0.055,0.034	0.241,0.279,0.341,0.28,0.271,0.291	0.247	MXE
ENSG00000129292.20	PHF20L1	chr8	+	132798771_132798860_132799082_132799172_132794732_132794817_132803818_132804032	419499904	22,32,51	3.00216e+17	70,40,112,44,52,63	0	0	0.95,0.94,0.947	0.812,0.844,0.818,0.855,0.861,0.847	-0.106	MXE
ENSG00000068120.14	COASY	chr17	+	42562150_42562487_42562150_42562219_42562355_42562487	6468731222	37,46,69	2.11175e+17	2.86184e+17	0	0	0.897,0.905,0.899	0.269,0.322,0.31,0.268,0.345,0.322	-0.594	RI
ENSG00000213983.11	AP1G2	chr14	-	23561961_23562415_23561961_23562066_23562287_23562415	49,65,91	79,99,109	14,4,35,16,9,14	83,66,143,85,91,109	0	0	0.237,0.247,0.294	0.078,0.029,0.109,0.086,0.047,0.06	-0.191	RI
ENSG00000213024.11	NUP62	chr19	-	49927693_49929504_49927693_49927815_49929325_49929504	345488713	86123214	3.54579e+19	76,107,209,57,69,103	0	0	0.667,0.665,0.625	0.959,0.786,0.765,0.87,0.842,0.82	0.188	RI
ENSG00000213024.11	NUP62	chr19	-	49927693_49929504_49927693_49927848_49929325_49929504	304414649	76107179	3.52675e+19	38,51,126,56,68,80	0	0	0.667,0.659,0.644	0.979,0.88,0.838,0.869,0.839,0.852	0.219	RI
ENSG00000110719.9	TCIRG1	chr11	+	68042945_68043497_68042945_68043031_68043370_68043497	200191299	42,37,90	57,40,90,88,64,46	92,70,91,87,68,62	0	0	0.704,0.721,0.624	0.237,0.222,0.331,0.336,0.32,0.271	-0.397	RI
ENSG00000162032.15	SPSB3	chr16	-	1777746_1778612_1777746_1777872_1777945_1778612	114162212	88134157	55,43,126,75,55,61	220,90,172,146,155,184	0	0	0.424,0.407,0.434	0.125,0.214,0.294,0.226,0.168,0.159	-0.224	RI
ENSG00000255717.6	SNHG1	chr11	-	62853800_62854064_62853800_62853833_62854017_62854064	139813891909	135117592240	4.44391e+18	1.51893e+22	0	0	0.341,0.283,0.299	0.128,0.174,0.267,0.173,0.149,0.155	-0.133	RI
ENSG00000255717.6	SNHG1	chr11	-	62854887_62855216_62854887_62854938_62855132_62855216	109312611456	119114471514	2.20302e+17	1.64166e+20	0	0	0.315,0.303,0.325	0.063,0.185,0.258,0.136,0.138,0.111	-0.166	RI
ENSG00000182087.12	TMEM259	chr19	-	1011579_1011798_1011579_1011663_1011740_1011798	208262330	376545719	63,58,188,95,134,99	4.5731e+17	0	0	0.235,0.211,0.203	0.071,0.094,0.158,0.102,0.136,0.086	-0.109	RI
ENSG00000117335.19	CD46	chr1	+	207767012_207770362_207767012_207767195_207770320_207770362	142187220	108107176	2.291e+17	5.70211e+17	0	0	0.397,0.466,0.385	0.167,0.192,0.233,0.18,0.143,0.113	-0.245	RI
ENSG00000169733.11	RFNG	chr17	-	82049676_82050006_82049676_82049842_82049917_82050006	51117101	82139184	11,10,32,20,11,12	118,96,169,135,105,176	0	0	0.259,0.321,0.236	0.05,0.055,0.096,0.077,0.056,0.037	-0.21	RI
ENSG00000169733.11	RFNG	chr17	-	82049676_82050555_82049676_82050006_82050401_82050555	121175180	49,96,129	42,29,61,64,37,52	93,105,134,106,78,104	0	0	0.553,0.477,0.411	0.184,0.121,0.185,0.232,0.192,0.2	-0.295	RI
ENSG00000185686.17	PRAME	chr22	-	22556811_22557580_22556811_22556977_22557544_22557580	295238564910	24,21,35	1.7511e+23	2.30144e+17	0	0	0.984,0.989,0.986	0.792,0.778,0.84,0.762,0.772,0.757	-0.203	RI
ENSG00000100258.17	LMF2	chr22	-	50504339_50504727_50504339_50504451_50504558_50504727	39,46,52	110162210	9,0,9,2,5,3	109,72,141,140,109,171	0	0	0.151,0.124,0.11	0.04,0.0,0.031,0.007,0.022,0.009	-0.11	RI
ENSG00000142541.16	RPL13A	chr19	+	49489849_49490297_49489849_49489912_49490231_49490297	5117001083	411542907	4.113e+17	1.11948e+18	0	0	0.383,0.392,0.374	0.155,0.239,0.269,0.167,0.205,0.187	-0.179	RI
ENSG00000113108.19	APBB3	chr5	-	140561586_140561849_140561586_140561722_140561843_140561849	52,74,91	3,3,1	30,5,17,44,13,17	21,14,18,35,26,27	0	0	0.897,0.925,0.978	0.417,0.152,0.321,0.386,0.2,0.239	-0.647	RI
ENSG00000234741.7	GAS5	chr1	-	173863900_173864304_173863900_173864075_173864256_173864304	103711711498	240033113556	4.33348e+17	4.45326e+23	0	0	0.178,0.15,0.174	0.046,0.062,0.09,0.065,0.059,0.06	-0.104	RI
ENSG00000234741.7	GAS5	chr1	-	173864256_173864506_173864256_173864304_173864483_173864506	147317512298	239530803770	8.09563e+18	4.85728e+23	0	0	0.235,0.221,0.234	0.077,0.091,0.142,0.103,0.09,0.098	-0.13	RI
ENSG00000234741.7	GAS5	chr1	-	173864483_173864704_173864483_173864506_173864674_173864704	159119502599	247432144179	1.13182e+20	5.14329e+23	0	0	0.243,0.233,0.237	0.099,0.125,0.176,0.131,0.114,0.096	-0.114	RI
ENSG00000234741.7	GAS5	chr1	-	173865228_173865547_173865228_173865282_173865470_173865547	126015282041	205127193834	8.18424e+18	4.21222e+23	0	0	0.235,0.219,0.21	0.089,0.089,0.153,0.12,0.08,0.075	-0.12	RI
ENSG00000144591.18	GMPPA	chr2	+	219501475_219502037_219501475_219501579_219501850_219502037	359507763	277403536	81,63,117,91,102,93	2.82226e+17	0	0	0.393,0.386,0.416	0.126,0.122,0.156,0.165,0.213,0.165	-0.241	RI
ENSG00000100288.19	CHKB	chr22	-	50580189_50580416_50580189_50580271_50580357_50580416	117175187	32,38,60	86,40,140,85,74,84	92,51,109,117,89,66	0	0	0.659,0.709,0.622	0.33,0.293,0.404,0.277,0.305,0.402	-0.328	RI
ENSG00000242802.6	AP5Z1	chr7	+	4789831_4790591_4789831_4789929_4790458_4790591	52,82,96	24,35,57	19,14,35,26,19,14	28,32,71,69,43,52	0	0	0.52,0.539,0.457	0.253,0.179,0.198,0.159,0.181,0.119	-0.324	RI
ENSG00000175197.11	DDIT3	chr12	-	57517268_57517753_57517268_57517438_57517705_57517753	140197248	200274305	5.20129e+17	1.9243e+20	0	0	0.259,0.264,0.289	0.119,0.176,0.206,0.127,0.149,0.124	-0.12	RI
ENSG00000115268.9	RPS15	chr19	+	1438806_1440253_1438806_1438892_1439960_1440253	49,49,74	6,10,23	15,24,65,26,13,16	43,39,75,55,63,63	0	0	0.803,0.71,0.617	0.149,0.235,0.302,0.191,0.094,0.113	-0.529	RI
ENSG00000115268.9	RPS15	chr19	+	1438806_1440253_1438806_1438892_1439967_1440253	46,49,71	7,7,14	18,24,66,26,13,17	39,29,52,64,61,58	0	0	0.767,0.778,0.717	0.188,0.293,0.388,0.169,0.096,0.128	-0.544	RI
ENSG00000064961.18	HMG20B	chr19	+	3573691_3574586_3573691_3573800_3574340_3574586	268346455	3,3,4	149,72,289,156,132,157	23,18,34,22,24,41	0	0	0.978,0.983,0.983	0.764,0.667,0.81,0.78,0.733,0.657	-0.246	RI
ENSG00000064961.18	HMG20B	chr19	+	3573691_3574586_3573691_3573800_3574382_3574586	332407587	215289418	2.12109e+17	4.05252e+17	0	0	0.436,0.413,0.413	0.207,0.178,0.272,0.283,0.236,0.214	-0.189	RI
ENSG00000141425.17	RPRD1A	chr18	-	36025598_36027075_36025598_36025678_36026899_36027075	279337371	14,16,27	42,8,36,21,15,9	159,167,328,110,90,140	0	0	0.909,0.913,0.873	0.117,0.023,0.052,0.087,0.077,0.031	-0.834	RI
ENSG00000143224.17	PPOX	chr1	+	161167099_161167486_161167099_161167234_161167338_161167486	151195249	5,20,16	52,10,34,80,56,66	38,17,45,50,60,78	0	0	0.938,0.83,0.886	0.406,0.227,0.274,0.444,0.318,0.297	-0.557	RI
ENSG00000068120.14	COASY	chr17	+	42562295_42562487_42562150_42562219_42562611_42562919	25,38,57	41,72,96	121,79,132,61,47,45	18,27,37,7,17,22	0	0	0.234,0.209,0.229	0.771,0.594,0.641,0.813,0.58,0.506	0.427	SE
ENSG00000068120.14	COASY	chr17	+	42562355_42562487_42562150_42562219_42562611_42563322	62,84,126	41,72,96	4.07263e+17	18,27,37,7,17,22	0	0	0.431,0.368,0.396	0.919,0.83,0.864,0.934,0.84,0.811	0.468	SE
ENSG00000124222.22	STX16	chr20	+	58669290_58669453_58667986_58668127_58670511_58670603	174254430	90116182	6.25246e+17	49,51,88,87,67,103	0	0	0.492,0.523,0.542	0.864,0.706,0.772,0.75,0.786,0.725	0.248	SE
ENSG00000122435.9	TRMT13	chr1	+	100147893_100148326_100144068_100144143_100148624_100150497	205236351	8,13,24	109,65,163,117,97,105	60,31,64,34,41,31	0	0	0.928,0.901,0.88	0.476,0.512,0.56,0.632,0.542,0.629	-0.344	SE
ENSG00000228315.11	GUSBP11	chr22	-	23700725_23700845_23694118_23695517_23705428_23705541	12,4,8	13,27,20	17,34,35,51,16,34	3,0,5,6,3,3	0	0	0.316,0.069,0.167	0.739,1.0,0.778,0.81,0.727,0.85	0.633	SE
ENSG00000160752.14	FDPS	chr1	+	155319856_155319928_155319610_155319688_155320408_155320665	77410771608	100104183	1.01483e+22	8,47,74,37,41,54	0	0	0.816,0.856,0.834	0.986,0.91,0.915,0.955,0.947,0.94	0.107	SE
ENSG00000166266.13	CUL5	chr11	+	108049889_108050066_108046269_108046369_108052659_108052801	270316541	22,26,51	3.4022e+17	8,1,9,1,2,6	0	0	0.86,0.859,0.841	0.955,0.991,0.962,0.993,0.986,0.954	0.12	SE
ENSG00000106682.14	EIF4H	chr7	+	74190246_74190306_74189821_74189918_74194740_74194805	252431754917	162220283467	1.19312e+21	2.22114e+23	0	0	0.49,0.491,0.467	0.249,0.344,0.312,0.237,0.258,0.247	-0.208	SE
ENSG00000111843.13	TMEM14C	chr6	+	10724555_10724633_10722914_10723241_10725906_10726008	86110133	6,15,18	1.01277e+20	7,9,14,6,9,11	0	0	0.888,0.802,0.803	0.988,0.979,0.983,0.986,0.981,0.983	0.152	SE
ENSG00000040341.17	STAU2	chr8	-	73709031_73709162_73688650_73688813_73738283_73738344	90,84,154	172197318	2.22115e+17	117,106,200,83,95,107	0	0	0.207,0.176,0.195	0.487,0.352,0.387,0.476,0.354,0.382	0.214	SE
ENSG00000040341.17	STAU2	chr8	-	73709031_73709177_73688653_73688813_73738283_73738349	55,53,95	172197318	209,90,212,143,93,115	117,106,200,83,95,107	0	0	0.138,0.119,0.13	0.472,0.298,0.346,0.463,0.329,0.35	0.247	SE
ENSG00000114346.13	ECT2	chr3	+	172755482_172755575_172755294_172755374_172756982_172757009	40,37,78	192256335	2.44209e+17	133,91,158,87,81,86	0	0	0.096,0.068,0.106	0.482,0.538,0.561,0.514,0.429,0.421	0.401	SE
ENSG00000150787.7	PTS	chr11	+	112230207_112230230_112228593_112228673_112230625_112230682	349453585	26,32,46	1.36152e+17	68,32,71,61,40,50	0	0	0.916,0.92,0.912	0.619,0.794,0.756,0.609,0.753,0.7	-0.211	SE
ENSG00000103335.21	PIEZO1	chr16	-	88717536_88717615_88717022_88717211_88719573_88719721	371413580	175221291	1.32181e+17	5.43423e+17	0	0	0.538,0.506,0.523	0.118,0.191,0.224,0.179,0.181,0.196	-0.341	SE
ENSG00000124588.19	NQO2	chr6	+	3004494_3004651_2993930_2994053_3006467_3006559	22,26,50	33,43,54	101,66,143,86,74,83	37,13,36,15,18,20	0	0	0.25,0.232,0.316	0.577,0.717,0.665,0.741,0.673,0.675	0.409	SE
ENSG00000154832.14	CXXC1	chr18	-	50285324_50285351_50285001_50285247_50285748_50285928	310375641	4,6,22	1.55166e+17	27,43,116,38,41,47	0	0	0.984,0.98,0.958	0.818,0.752,0.716,0.775,0.81,0.82	-0.192	SE
ENSG00000164896.19	FASTK	chr7	-	151076912_151077027_151076623_151076832_151077100_151077236	479641775	71118108	5.6531e+17	20,25,83,20,25,16	0	0	0.771,0.731,0.782	0.934,0.861,0.8,0.946,0.922,0.96	0.142	SE
ENSG00000164896.19	FASTK	chr7	-	151076912_151077027_151076623_151076832_151077309_151077401	290393458	26,42,68	3.33185e+17	4,12,15,4,7,12	0	0	0.848,0.824,0.771	0.977,0.885,0.925,0.981,0.96,0.951	0.132	SE
ENSG00000214114.8	MYCBP	chr1	-	38867561_38867610_38866879_38866999_38873017_38873090	265376501	32,54,52	130,147,240,74,76,111	127,148,253,69,117,134	0	0	0.846,0.822,0.865	0.405,0.398,0.387,0.416,0.301,0.355	-0.467	SE
ENSG00000162735.18	PEX19	chr1	-	160283529_160283639_160282943_160283109_160285054_160285096	473669985	13,11,32	6.06482e+17	55,42,48,74,57,62	0	0	0.948,0.968,0.939	0.846,0.851,0.895,0.771,0.808,0.803	-0.123	SE
ENSG00000117543.20	DPH5	chr1	-	101025308_101025466_101021640_101021765_101025682_101025753	83210081455	14,17,33	4.49284e+17	32,39,29,38,37,38	0	0	0.967,0.967,0.957	0.875,0.784,0.898,0.788,0.771,0.806	-0.143	SE
ENSG00000080822.16	CLDND1	chr3	-	98516799_98516879_98515483_98515832_98517051_98517160	117155175	40,50,78	2.6014e+17	31,13,29,2,8,4	0	0	0.615,0.629,0.551	0.821,0.855,0.797,0.979,0.905,0.96	0.288	SE
ENSG00000069329.16	VPS35	chr16	-	46682078_46682175_46681376_46681520_46683507_46683606	483578814	28,18,33	4.78379e+17	59,51,69,91,65,83	0	0	0.896,0.941,0.925	0.802,0.787,0.809,0.703,0.681,0.686	-0.176	SE
ENSG00000265843.2	LINC01029	chr18	-	77989818_77989914_77971813_77972513_77993634_77993698	320439522	47,43,92	1.29979e+19	52,27,61,31,29,34	0	0	0.773,0.836,0.739	0.926,0.936,0.912,0.921,0.926,0.925	0.142	SE
ENSG00000265843.2	LINC01029	chr18	-	77989818_77989914_77979494_77979629_77993634_77993698	321441532	55,72,84	1.2918e+19	18,49,80,16,18,16	0	0	0.745,0.754,0.76	0.973,0.891,0.889,0.957,0.952,0.963	0.184	SE
ENSG00000265843.2	LINC01029	chr18	-	77990092_77990174_77989818_77989914_77993634_77993698	410573906	314436512	1.17249e+18	1.28979e+19	0	0	0.413,0.415,0.489	0.329,0.251,0.256,0.23,0.241,0.248	-0.18	SE
ENSG00000133657.14	ATP13A3	chr3	-	194412198_194412288_194402676_194406116_194413758_194413839	293402590	144179218	1.02552e+18	76,103,130,62,64,55	0	0	0.512,0.537,0.583	0.874,0.723,0.79,0.845,0.801,0.847	0.269	SE
ENSG00000101972.18	STAG2	chrX	+	124090853_124090964_124090574_124090764_124094017_124094144	266343566	5907421143	5.82264e+17	5.06314e+17	0	0	0.184,0.188,0.198	0.365,0.296,0.345,0.336,0.371,0.357	0.155	SE
ENSG00000140105.17	WARS	chr14	-	100375282_100375350_100369086_100369258_100376259_100376307	147206344	265393608	1.95855e+18	6.67401e+17	0	0	0.245,0.235,0.249	0.633,0.444,0.409,0.463,0.427,0.49	0.235	SE
ENSG00000140105.17	WARS	chr14	-	100375282_100375403_100369086_100369258_100376259_100376311	181250433	265393608	2.6267e+19	6.67401e+17	0	0	0.255,0.241,0.263	0.663,0.466,0.431,0.493,0.467,0.521	0.254	SE
ENSG00000140105.17	WARS	chr14	-	100375282_100375406_100369086_100369258_100376259_100376285	184259440	265393608	2.63571e+19	6.67401e+17	0	0	0.258,0.248,0.266	0.664,0.468,0.432,0.496,0.47,0.522	0.251	SE
ENSG00000256269.7	HMBS	chr11	+	119088174_119088308_119084929_119085066_119088634_119088707	115516232190	19,43,39	5.44307e+17	32,32,40,28,31,56	0	0	0.968,0.95,0.966	0.895,0.827,0.859,0.844,0.88,0.811	-0.109	SE
ENSG00000256269.7	HMBS	chr11	+	119088178_119088308_119084929_119085066_119088634_119088707	115616232190	19,43,39	5.48307e+17	32,32,40,28,31,56	0	0	0.968,0.95,0.966	0.895,0.827,0.86,0.847,0.88,0.812	-0.108	SE
ENSG00000204463.12	BAG6	chr6	-	31644306_31644414_31644081_31644194_31644524_31644602	108917632457	441660941	1.53414e+23	1.34179e+17	0	0	0.553,0.572,0.566	0.851,0.801,0.787,0.836,0.844,0.846	0.264	SE
ENSG00000117335.19	CD46	chr1	+	207767778_207767823_207767012_207767195_207770320_207770362	8368901589	108107176	1.67484e+19	5.70211e+17	0	0	0.841,0.85,0.861	0.667,0.731,0.743,0.56,0.56,0.589	-0.209	SE
ENSG00000108064.10	TFAM	chr10	+	58390764_58390860_58388669_58388819_58394357_58394414	196523823476	260385499	2.46018e+23	79,127,251,87,110,86	0	0	0.791,0.756,0.777	0.94,0.878,0.873,0.907,0.877,0.902	0.121	SE
ENSG00000028310.17	BRD9	chr5	-	869244_869394_865413_865581_870472_870575	43,57,74	291434524	70,52,103,96,90,93	57,78,122,56,65,88	0	0	0.069,0.062,0.066	0.38,0.25,0.297,0.462,0.409,0.346	0.292	SE
ENSG00000028310.17	BRD9	chr5	-	869244_869404_865413_865581_870472_870553	43,61,51	291434524	2.29142e+17	57,78,122,56,65,88	0	0	0.069,0.066,0.046	0.668,0.477,0.544,0.68,0.626,0.546	0.53	SE
ENSG00000154144.12	TBRG1	chr11	+	124626472_124626609_124625670_124625903_124626903_124627050	97119165	43,61,82	57,44,102,52,37,45	145,60,132,129,114,122	0	0	0.53,0.494,0.502	0.164,0.268,0.279,0.168,0.14,0.156	-0.313	SE
ENSG00000266976.1	AC079466.1	chr19	+	28610259_28610331_28606687_28607104_28612438_28615229	126818213013	130145242	1.48015e+23	24,46,58,26,35,35	0	0	0.848,0.878,0.877	0.972,0.948,0.967,0.976,0.975,0.98	0.102	SE
ENSG00000266976.1	AC079466.1	chr19	+	28610981_28612154_28606687_28607104_28612438_28615229	150519882726	130145242	1.60614e+23	24,46,58,26,35,35	0	0	0.853,0.873,0.849	0.971,0.938,0.956,0.981,0.973,0.976	0.107	SE
ENSG00000090621.13	PABPC4	chr1	-	39563835_39563922_39563613_39563741_39564422_39564491	124320542981	244401679	8.72814e+18	59,89,188,33,85,103	0	0	0.728,0.729,0.697	0.886,0.828,0.801,0.922,0.847,0.833	0.135	SE
ENSG00000167355.7	AC104389.28	chr11	-	5345772_5345899_5304975_5305677_5505568_5505613	13,56,48	34,60,96	101,47,99,96,44,74	11,14,27,9,11,16	0	0	0.16,0.318,0.2	0.821,0.627,0.647,0.842,0.667,0.698	0.491	SE
ENSG00000140474.12	ULK3	chr15	-	74842534_74842674_74842279_74842420_74843003_74843124	17,31,40	97136165	70,33,73,95,64,94	59,49,128,79,94,88	0	0	0.081,0.102,0.108	0.372,0.252,0.222,0.375,0.254,0.348	0.207	SE
ENSG00000090006.17	LTBP4	chr19	+	40622949_40623021_40619346_40619493_40623603_40623732	119152237	48,78,104	316,86,166,221,255,316	23,21,33,17,17,22	0	0	0.587,0.527,0.566	0.887,0.701,0.742,0.882,0.896,0.892	0.273	SE
ENSG00000111605.16	CPSF6	chr12	+	69258034_69258145_69257731_69257905_69258589_69259094	197230415	400545882	107,91,138,43,80,63	3.7547e+17	0	0	0.198,0.174,0.19	0.125,0.088,0.085,0.071,0.088,0.064	-0.101	SE
ENSG00000061273.17	HDAC7	chr12	-	47795905_47796016_47795586_47795767_47796206_47796298	39,72,81	137178324	227,128,256,63,48,63	104,149,291,23,29,46	0	0	0.125,0.168,0.111	0.522,0.3,0.305,0.578,0.453,0.406	0.293	SE
ENSG00000136754.16	ABI1	chr10	-	26771074_26771089_26770244_26770345_26777064_26777241	51,66,96	155245338	225,154,245,81,64,98	156,129,281,75,85,99	0	0	0.223,0.19,0.198	0.557,0.51,0.432,0.485,0.396,0.463	0.27	SE
ENSG00000185222.8	TCEAL9	chrX	+	103357082_103357161_103356451_103356606_103357614_103358451	571722937	227297462	1.23273e+22	1.88186e+17	0	0	0.58,0.572,0.527	0.783,0.683,0.669,0.797,0.744,0.741	0.176	SE
ENSG00000001167.14	NFYA	chr6	+	41080810_41080897_41079028_41079164_41084045_41084192	9,8,20	122129245	46,42,53,42,20,42	58,73,85,43,42,52	0	0	0.037,0.032,0.041	0.294,0.232,0.247,0.339,0.2,0.298	0.232	SE
ENSG00000160813.6	PPP1R35	chr7	-	100435630_100435767_100435281_100435533_100435847_100436064	221356502	35,79,132	6.33196e+17	25,18,43,9,27,19	0	0	0.759,0.693,0.655	0.927,0.845,0.835,0.945,0.842,0.907	0.181	SE
ENSG00000183597.15	TANGO2	chr22	+	20061529_20061683_20055942_20056013_20063337_20063411	208299460	62,85,125	3.45249e+17	13,30,65,25,23,54	0	0	0.627,0.638,0.648	0.93,0.806,0.78,0.887,0.888,0.824	0.215	SE
ENSG00000183597.15	TANGO2	chr22	+	20061529_20061683_20055942_20056013_20064541_20065264	115141256	18,31,42	2.21158e+17	1,4,9,7,9,11	0	0	0.762,0.695,0.753	0.991,0.952,0.936,0.944,0.92,0.92	0.207	SE
ENSG00000114302.15	PRKAR2A	chr3	-	48752175_48752317_48746578_48751718_48756378_48756444	407414729	88,93,143	5.29332e+17	35,16,54,25,15,27	0	0	0.698,0.69,0.718	0.883,0.912,0.836,0.863,0.906,0.876	0.177	SE
ENSG00000100023.18	PPIL2	chr22	+	21670263_21670376_21669912_21669962_21670565_21670611	322341529	102612931672	32,19,70,67,56,69	7.22974e+18	0	0	0.136,0.117,0.137	0.022,0.01,0.02,0.045,0.036,0.035	-0.102	SE
ENSG00000004864.13	SLC25A13	chr7	-	96234801_96234917_96208837_96208977_96277195_96277338	6787341222	12,13,22	1.87279e+17	56,21,29,34,20,22	0	0	0.966,0.966,0.965	0.625,0.869,0.886,0.742,0.833,0.823	-0.169	SE
ENSG00000111665.11	CDCA3	chr12	-	6849322_6849413_6849153_6849198_6849564_6849858	319387470	55,95,131	2.86283e+17	6,20,41,22,8,31	0	0	0.749,0.677,0.648	0.961,0.879,0.864,0.894,0.942,0.826	0.203	SE
ENSG00000111665.11	CDCA3	chr12	-	6849322_6849429_6848808_6849198_6849564_6849783	538690856	55,95,131	5.06533e+18	6,20,41,22,8,31	0	0	0.83,0.784,0.766	0.977,0.93,0.927,0.941,0.968,0.908	0.149	SE
ENSG00000213931.5	HBE1	chr11	-	5281908_5281951_5269798_5270156_5505568_5505604	502613856	392617789	4.39254e+17	9.88486e+19	0	0	0.47,0.408,0.429	0.236,0.266,0.297,0.205,0.25,0.26	-0.183	SE
ENSG00000132541.10	RIDA	chr8	-	98113637_98113825_98108645_98108768_98117031_98117114	11,24,17	3,8,5	5,19,27,8,8,21	65,58,100,37,44,67	0	0	0.647,0.6,0.63	0.037,0.141,0.119,0.098,0.083,0.135	-0.523	SE
ENSG00000204387.12	C6orf48	chr6	+	31836423_31836517_31835410_31835451_31837235_31837435	106115112239	261634644980	2.72012e+23	3.67312e+23	0	0	0.17,0.181,0.185	0.272,0.322,0.327,0.3,0.281,0.28	0.118	SE
ENSG00000119777.18	TMEM214	chr2	+	27037789_27037892_27037560_27037702_27038145_27038237	30,45,59	245314416	1.52112e+17	1.22133e+17	0	0	0.058,0.067,0.066	0.384,0.296,0.329,0.38,0.27,0.322	0.267	SE
ENSG00000119777.18	TMEM214	chr2	+	27037814_27037892_27037560_27037702_27038145_27038237	46,56,71	245314416	3.00215e+17	1.22133e+17	0	0	0.094,0.09,0.086	0.576,0.472,0.529,0.493,0.424,0.484	0.406	SE
ENSG00000155189.11	AGPAT5	chr8	+	6741660_6741751_6732560_6732650_6755050_6755174	108129205	16,20,23	2.2019e+17	1,6,7,2,2,0	0	0	0.776,0.768,0.821	0.991,0.942,0.964,0.969,0.966,1.0	0.184	SE
ENSG00000155189.11	AGPAT5	chr8	+	6747669_6747828_6732560_6732650_6755050_6755174	163187320	16,20,23	2.72229e+17	1,6,7,2,2,0	0	0	0.836,0.824,0.874	0.993,0.95,0.974,0.978,0.976,1.0	0.134	SE
ENSG00000048991.16	R3HDM1	chr2	+	135616667_135616757_135604855_135605016_135621493_135621608	103125190	196238328	1.62149e+17	92,121,221,121,86,100	0	0	0.213,0.213,0.23	0.476,0.389,0.418,0.452,0.457,0.4	0.213	SE
ENSG00000104756.15	KCTD9	chr8	-	25444291_25444335_25440542_25440673_25458198_25458280	74,82,111	37,39,73	169,111,234,104,96,87	6,21,43,5,7,17	0	0	0.579,0.591,0.511	0.951,0.784,0.789,0.935,0.904,0.779	0.297	SE
ENSG00000197961.11	ZNF121	chr19	-	9567647_9567705_9560352_9567109_9568094_9568175	33,47,73	111106188	31,21,32,15,11,29	376,85,237,282,197,210	0	0	0.157,0.217,0.195	0.049,0.134,0.078,0.032,0.034,0.079	-0.122	SE
ENSG00000003147.17	ICA1	chr7	-	8227637_8227851_8221274_8221398_8228600_8228673	4,3,5	127167201	59,20,28,34,25,30	215,104,197,85,78,72	0	0	0.016,0.009,0.012	0.121,0.088,0.066,0.167,0.138,0.172	0.113	SE
ENSG00000188511.12	C22orf34	chr22	-	49440875_49441212_49416814_49416928_49657404_49657457	45,67,115	59,62,100	98,50,116,118,106,108	25,16,34,33,23,24	0	0	0.276,0.351,0.365	0.662,0.61,0.63,0.641,0.697,0.692	0.325	SE
ENSG00000101294.16	HM13	chr20	+	31566209_31566295_31561633_31561736_31569119_31569174	100713282048	188274350	1.01797e+22	21,93,124,84,117,137	0	0	0.739,0.719,0.755	0.962,0.846,0.88,0.879,0.847,0.852	0.14	SE
ENSG00000119689.14	DLST	chr14	+	74882590_74882624_74881890_74882016_74885585_74885634	304414669	14,38,31	1.47125e+17	83,71,115,76,71,84	0	0	0.942,0.89,0.941	0.568,0.566,0.609,0.676,0.618,0.679	-0.305	SE
ENSG00000119689.14	DLST	chr14	+	74882590_74882624_74881890_74882016_74889094_74889147	87135231	2,12,13	54,52,110,84,53,94	24,32,46,37,25,35	0	0	0.97,0.893,0.93	0.625,0.547,0.64,0.628,0.611,0.666	-0.311	SE
ENSG00000163257.10	DCAF16	chr4	-	17805106_17805225_17800654_17804771_17810446_17810758	349412660	15,37,47	3.1126e+17	74,89,171,102,109,137	0	0	0.921,0.848,0.875	0.678,0.594,0.566,0.556,0.525,0.494	-0.313	SE
ENSG00000282278.1	RP11-231C18.3	chr4	+	53379072_53379117_53377838_53377923_53379224_53379264	439539820	196277406	273,178,355,96,124,145	2.14226e+17	0	0	0.605,0.571,0.58	0.466,0.35,0.356,0.324,0.325,0.34	-0.225	SE
ENSG00000129292.20	PHF20L1	chr8	+	132799082_132799172_132798771_132798860_132803818_132804032	33,41,72	175201386	102,58,157,68,72,87	93,87,186,104,113,143	0	0	0.089,0.095,0.088	0.362,0.256,0.304,0.252,0.248,0.239	0.186	SE
ENSG00000106258.13	CYP3A5	chr7	-	99672783_99672933_99672783_99672915_99674532_99674585	2,2,2	6,12,10	8,2,9,62,38,44	2,0,1,5,10,5	1.11022e-16	9.40853e-15	0.22,0.124,0.145	0.772,1.0,0.884,0.913,0.763,0.882	0.706	A3SS
clu_15306	SRSF4	chr1	-	29159373_29165371_29159373_29165357_29165889_29166064	0,2,0	7,11,9	37,7,26,29,34,30	3,0,14,10,13,12	2.77556e-15	2.20714e-13	0.0,0.138,0.0	0.916,1.0,0.62,0.718,0.697,0.687	0.727	A3SS
ENSG00000233184.6	RP11-421L21.3	chr1	+	101075275_101075394_101025877_101026061_101077362_101077508	3,1,0	8,3,1	3,4,8,7,5,5	0,1,0,0,0,1	4.996e-15	3.1942e-12	0.158,0.143,0.0	1.0,0.667,1.0,1.0,1.0,0.714	0.796	SE
clu_15735	TYW3	chr1	+	74740156_74748822_74748750_74748822_74738689_74740239	12,12,14	0,4,1	2,3,8,4,9,3	25,14,33,19,17,40	5.54001e-14	3.87467e-12	1.0,0.6,0.875	0.038,0.097,0.108,0.095,0.209,0.036	-0.728	A3SS
ENSG00000280828.1	RP11-274B21.1	chr7	+	128577963_128578033_128574719_128574791_128591849_128592017	0,4,1	6,14,8	25,16,30,26,15,18	2,5,4,2,4,6	1.77636e-15	1.2378e-12	0.0,0.142,0.068	0.879,0.65,0.813,0.883,0.685,0.635	0.688	SE
clu_11446	LINC01033	chr5	+	54422160_54415099_54432419_54415099_54408454_54408521	2,0,3	12,19,12	27,9,23,5,7,9	2,0,7,4,2,1	4.996e-15	3.86691e-13	0.077,0.0,0.111	0.871,1.0,0.622,0.385,0.636,0.818	0.659	A3SS
clu_15306	SRSF4	chr1	-	29159373_29165371_29159373_29160795_29165889_29166064	8,7,13	21,8,29	28,9,21,32,31,30	7,3,1,2,3,1	2.22045e-16	1.86807e-14	0.16,0.304,0.183	0.667,0.6,0.913,0.889,0.838,0.938	0.592	A3SS
clu_8244	MAPK1	chr22	-	21754499_21765584_21754499_21758883_21769194_21769320	6,13,16	1,1,2	10,4,15,10,11,15	40,16,51,44,23,20	5.77316e-15	4.43883e-13	0.75,0.867,0.8	0.111,0.111,0.128,0.102,0.193,0.273	-0.653	A3SS
ENSG00000126653.17	NSRP1	chr17	+	30163066_30163162_30116818_30116863_30172541_30172598	4,13,9	15,19,18	21,11,27,11,17,23	1,1,4,3,3,0	5.55112e-16	4.30329e-13	0.118,0.255,0.2	0.913,0.846,0.771,0.647,0.739,1.0	0.628	SE
ENSG00000143224.17	PPOX	chr1	+	161167338_161167486_161169659_161169720_161167099_161167234_161170408_161170519	5,22,17	15,27,48	39,17,45,50,60,78	4,1,11,12,16,13	1.11022e-16	5.88756e-14	0.214,0.399,0.224	0.888,0.933,0.769,0.773,0.754,0.83	0.546	MXE
ENSG00000015153.14	YAF2	chr12	-	42212443_42212484_42235613_42235755_42210547_42210619_42237598_42237724	0,0,2	4,1,2	6,6,12,8,10,15	0,0,2,1,0,1	2.58039e-11	5.31809e-09	0.0,0.0,0.415	1.0,1.0,0.81,0.85,1.0,0.914	0.791	MXE
clu_8075	LINC01029	chr18	-	77971813_77985665_77971813_77924737_77993634_77993722	25,28,49	54,55,71	97,34,71,38,27,41	27,17,25,5,3,3	4.44089e-16	3.65665e-14	0.188,0.203,0.257	0.642,0.5,0.587,0.792,0.818,0.872	0.486	A3SS
clu_10026	LINC02476	chr7	-	119750814_119752175_119750814_119500109_119782283_119787659	19,14,30	23,14,26	101,39,78,41,32,50	8,4,7,9,4,10	1.11022e-16	9.40853e-15	0.292,0.333,0.366	0.863,0.83,0.848,0.695,0.8,0.714	0.461	A3SS
clu_15332	KPNA6	chr1	+	32139754_32154721_32154568_32154721_32108037_32108134	16,7,30	0,1,0	9,4,21,11,11,11	14,8,15,7,8,11	1.83076e-13	1.24299e-11	1.0,0.778,1.0	0.243,0.2,0.412,0.44,0.407,0.333	-0.587	A3SS
clu_7268	AC079466.1	chr19	+	28610978_28612154_28610981_28612154_28606687_28607104	30,35,47	0,11,6	39,38,75,63,50,78	34,62,100,115,118,143	2.33147e-15	1.87975e-13	1.0,0.757,0.885	0.529,0.375,0.423,0.349,0.293,0.348	-0.495	A3SS
clu_2198	TMEM138	chr11	+	61368599_61368769_61373042_61368769_61367922_61367998	14,29,30	3,2,6	10,12,21,13,13,18	13,17,38,35,34,24	4.68514e-14	3.29664e-12	0.7,0.879,0.714	0.278,0.261,0.216,0.157,0.16,0.273	-0.54	A3SS
clu_3273	ATAD1	chr10	-	87759701_87767723_87767672_87767723_87756788_87759800	6,9,22	2,0,2	6,0,2,4,5,4	17,7,9,18,9,14	1.77707e-11	2.33018e-09	0.6,1.0,0.846	0.15,0.0,0.1,0.1,0.217,0.125	-0.7	A5SS
ENSG00000151914.19	DST	chr6	-	56617985_56620715_56614575_56617418_56624529_56624628	0,1,2	2,3,2	12,3,7,5,3,6	0,0,2,1,0,0	2.1147e-11	6.73083e-09	0.0,0.143,0.333	1.0,1.0,0.636,0.714,1.0,1.0	0.733	SE
ENSG00000143224.17	PPOX	chr1	+	161167338_161167486_161167099_161167234_161168992_161169183	11,25,23	9,18,25	38,20,52,56,65,80	3,0,5,5,6,12	1.11022e-15	8.05295e-13	0.379,0.41,0.315	0.864,1.0,0.839,0.848,0.844,0.769	0.493	SE
clu_12045	ZNF718	chr4	+	124822_130914_130787_130914_124479_124673	2,9,6	0,0,0	17,2,9,8,12,6	18,8,9,7,5,14	1.07596e-10	5.40777e-09	1.0,1.0,1.0	0.321,0.111,0.333,0.364,0.545,0.176	-0.692	A3SS
clu_14891	ACAP3	chr1	-	1298303_1298421_1298369_1298421_1298012_1298128	46,52,85	0,0,1	19,5,43,36,24,27	3,8,20,19,5,13	2.22045e-16	4.94083e-14	1.0,1.0,0.981	0.79,0.271,0.561,0.529,0.74,0.552	-0.42	A5SS
clu_12734	NUP210	chr3	-	13343174_13348847_13343174_13348140_13351878_13351980	23,23,54	0,0,0	18,11,21,21,18,26	3,6,14,17,6,7	5.9952e-15	4.57923e-13	1.0,1.0,1.0	0.75,0.478,0.429,0.382,0.6,0.65	-0.452	A3SS
clu_5373	PSMD7	chr16	+	74302211_74302403_74302211_74302292_74304284_74304394	16,36,41	1,5,2	26,9,29,25,21,19	25,21,35,17,16,16	1.42664e-13	2.75679e-11	0.889,0.783,0.911	0.342,0.176,0.293,0.424,0.396,0.373	-0.527	A5SS
clu_5636	SRP14-AS1	chr15	+	40056673_40057000_40064460_40057000_40045960_40046069	2,1,2	3,3,9	52,53,74,65,69,72	5,6,9,18,5,7	4.71096e-11	2.47486e-09	0.25,0.143,0.1	0.839,0.815,0.804,0.644,0.873,0.837	0.638	A3SS
ENSG00000141013.16	GAS8	chr16	+	90031175_90031496_90031298_90031496_90027635_90027722	29,32,45	51,49,61	68,33,94,58,72,87	24,17,30,5,9,17	2.88658e-15	2.27981e-13	0.221,0.246,0.269	0.586,0.493,0.61,0.853,0.8,0.719	0.431	A3SS
ENSG00000136044.11	APPL2	chr12	-	105207970_105208047_105207970_105208029_105208157_105208199	6,6,3	27,50,68	44,25,53,40,40,19	38,25,45,15,37,36	3.33067e-16	2.78195e-14	0.159,0.092,0.036	0.495,0.459,0.5,0.693,0.478,0.309	0.393	A3SS
ENSG00000104756.15	KCTD9	chr8	-	25450379_25450481_25440576_25440673_25458198_25458280	20,30,28	37,39,73	83,46,88,35,51,55	6,21,43,5,7,17	7.43849e-15	4.54496e-12	0.213,0.278,0.161	0.874,0.523,0.506,0.778,0.785,0.618	0.463	SE
ENSG00000139990.17	DCAF5	chr14	-	69149430_69149503_69119097_69119230_69152764_69153150	4,0,0	4,2,2	2,1,6,3,1,9	1,0,1,0,0,1	3.1355e-10	7.71645e-08	0.363,0.0,0.0	0.532,1.0,0.773,1.0,1.0,0.837	0.736	SE
clu_15481	PPIH	chr1	+	42675366_42676758_42675737_42676758_42667350_42667440	51,45,72	2,1,6	43,11,26,27,26,24	11,11,21,20,10,28	1.37446e-13	9.44227e-12	0.927,0.957,0.857	0.662,0.333,0.382,0.403,0.565,0.3	-0.473	A3SS
ENSG00000117569.18	PTBP2	chr1	+	96806418_96806452_96804784_96804939_96806865_96806958	29,34,36	14,14,28	2,5,11,4,6,5	30,13,33,23,24,27	2.77556e-15	1.85088e-12	0.606,0.643,0.488	0.047,0.222,0.198,0.114,0.157,0.121	-0.436	SE
clu_17411	RALGDS	chr9	-	133105240_133106016_133105931_133106016_133104262_133105370	5,5,7	0,2,0	5,3,4,3,0,5	27,9,12,15,3,12	1.64502e-09	1.43802e-07	1.0,0.556,1.0	0.085,0.143,0.143,0.091,0.0,0.172	-0.746	A5SS
ENSG00000233098.8	CCDC144NL-AS1	chr17	+	20887591_20887849_20868432_20868685_20924358_20924425	21,17,34	35,28,49	102,31,57,83,66,86	6,16,22,11,16,19	1.21014e-14	7.11369e-12	0.231,0.233,0.258	0.895,0.492,0.564,0.79,0.673,0.694	0.444	SE
ENSG00000100376.11	FAM118A	chr22	+	45321601_45321793_45310136_45310183_45322041_45322215	1,3,2	2,2,5	3,1,4,1,5,4	0,0,2,0,0,0	1.33204e-10	3.62321e-08	0.2,0.429,0.167	1.0,1.0,0.5,1.0,1.0,1.0	0.651	SE
clu_17818	CSPP1	chr8	+	67192688_67193602_67193444_67193602_67190649_67190759	13,23,39	2,0,3	2,6,17,15,6,10	5,9,21,6,8,12	6.88998e-11	3.55523e-09	0.765,1.0,0.867	0.167,0.25,0.288,0.556,0.273,0.294	-0.573	A3SS
clu_12695	EMC3-AS1	chr3	+	9998454_10002765_10005107_10002765_9988711_9988747	10,17,26	1,1,3	15,8,15,8,9,7	14,4,14,13,21,19	4.31328e-11	2.30771e-09	0.833,0.895,0.812	0.349,0.5,0.349,0.235,0.176,0.156	-0.552	A3SS
ENSG00000088986.10	DYNLL1	chr12	+	120488116_120488177_120469856_120470104_120496401_120497673	8,8,17	0,0,0	9,3,11,6,7,12	4,2,5,9,7,11	6.42031e-12	2.34217e-09	1.0,1.0,1.0	0.58,0.479,0.574,0.29,0.38,0.401	-0.549	SE
clu_5636	SRP14-AS1	chr15	+	40056673_40057000_40064295_40057000_40045960_40046069	2,1,2	3,5,7	52,53,74,65,69,72	9,12,4,8,12,16	3.99814e-10	1.88693e-08	0.25,0.091,0.125	0.743,0.688,0.902,0.802,0.742,0.692	0.606	A3SS
ENSG00000228315.11	GUSBP11	chr22	-	23700725_23700845_23683724_23683867_23705428_23705541	5,4,1	4,1,4	10,17,15,31,9,22	0,0,0,0,0,1	6.33354e-11	1.85715e-08	0.385,0.667,0.111	1.0,1.0,1.0,1.0,1.0,0.917	0.599	SE
ENSG00000137207.11	YIPF3	chr6	-	43513358_43513451_43515888_43516113_43512760_43512874_43516726_43516941	1,6,1	6,15,22	9,8,12,10,10,12	0,1,12,1,2,7	3.27836e-10	5.68523e-08	0.141,0.282,0.043	1.0,0.887,0.496,0.908,0.831,0.628	0.636	MXE
clu_8244	MAPK1	chr22	-	21754499_21765584_21754499_21764262_21769194_21769320	45,45,80	1,0,12	68,26,86,60,34,36	37,21,39,25,40,38	5.15432e-12	3.02231e-10	0.957,1.0,0.769	0.479,0.382,0.524,0.545,0.298,0.321	-0.484	A3SS
ENSG00000075292.18	ZNF638	chr2	+	71380837_71380903_71388622_71388723_71380512_71380565_71393393_71393645	14,33,30	21,34,27	15,2,7,2,6,2	46,30,51,62,42,40	8.21565e-15	3.06754e-12	0.442,0.535,0.569	0.279,0.073,0.14,0.037,0.145,0.056	-0.394	MXE
ENSG00000126088.13	UROD	chr1	+	45014438_45014576_45014735_45014836_45013593_45013791_45015336_45015575	24,48,86	80118185	51,32,44,36,49,49	9,24,42,18,19,22	6.99441e-15	2.63848e-12	0.231,0.289,0.317	0.85,0.571,0.512,0.667,0.721,0.69	0.389	MXE
ENSG00000163635.17	ATXN7	chr3	+	63952378_63952483_63913156_63913225_63979914_63980167	37,44,79	0,0,1	20,21,26,27,20,21	10,4,5,12,6,8	2.9976e-15	1.98826e-12	1.0,1.0,0.975	0.5,0.724,0.722,0.529,0.625,0.568	-0.38	SE
ENSG00000267002.2	RP11-242D8.1	chr17	-	43166979_43167849_43148367_43148783_43170125_43170316	9,5,12	3,5,8	5,7,24,3,5,4	0,0,2,0,0,0	9.79983e-12	3.37642e-09	0.6,0.333,0.429	1.0,1.0,0.857,1.0,1.0,1.0	0.522	SE
clu_11162	STXBP5	chr6	+	147334156_147351895_147334156_147348169_147353322_147353373	40,49,61	0,3,3	122,47,102,90,46,71	41,26,60,26,22,29	4.95159e-14	1.00999e-11	1.0,0.891,0.91	0.598,0.475,0.459,0.634,0.511,0.55	-0.396	A5SS
ENSG00000089820.15	ARHGAP4	chrX	-	153913217_153913600_153913217_153913302_153913408_153913600	36,47,81	68,95,146	13,17,17,12,11,11	9,1,0,2,3,3	1.09485e-10	4.82042e-09	0.209,0.198,0.217	0.419,0.895,1.0,0.75,0.647,0.647	0.518	RI
ENSG00000157869.14	RAB28	chr4	-	13369870_13369965_13367723_13368650_13371794_13371867	62,83,97	0,1,1	65,20,51,43,16,23	14,11,17,12,1,10	4.44089e-16	3.55369e-13	1.0,0.977,0.98	0.7,0.478,0.601,0.643,0.889,0.536	-0.344	SE
clu_17297	COQ4	chr9	+	128325142_128325281_128325142_128325239_128325765_128325881	8,19,25	1,1,1	14,1,7,17,12,15	15,9,6,11,10,14	5.96878e-11	7.18504e-09	0.848,0.93,0.946	0.395,0.072,0.449,0.519,0.456,0.428	-0.522	A5SS
clu_12695	EMC3-AS1	chr3	+	10002716_10002765_10005107_10002765_9988711_9988747	28,26,46	1,1,3	25,18,27,14,17,26	14,4,14,13,21,19	1.71758e-11	9.63339e-10	0.933,0.929,0.885	0.472,0.692,0.491,0.35,0.288,0.406	-0.466	A3SS
ENSG00000175066.15	GK5	chr3	-	142177481_142177605_142177481_142177576_142181460_142181565	4,4,4	34,56,103	33,12,25,31,21,8	28,15,48,26,18,37	9.99201e-16	8.11239e-14	0.083,0.052,0.029	0.477,0.382,0.287,0.479,0.474,0.143	0.319	A3SS
clu_14131	AC093616.1	chr2	+	87719819_87720021_87719831_87720021_87716611_87716790	10,13,22	15,19,28	46,22,48,55,27,46	9,7,11,10,10,9	5.62661e-13	3.64944e-11	0.374,0.38,0.413	0.821,0.738,0.796,0.831,0.708,0.821	0.397	A3SS
ENSG00000163161.12	ERCC3	chr2	-	127289336_127289824_127289336_127289519_127289688_127289824	29,88,109	11,19,29	56,31,81,49,37,29	52,31,72,69,62,65	3.54161e-14	2.64782e-12	0.569,0.698,0.653	0.35,0.333,0.36,0.262,0.23,0.182	-0.354	RI
ENSG00000272752.6	STAG3L5P-PVRIG2P-PILRB	chr7	+	100349730_100349887_100351251_100351410_100345864_100345968_100352261_100352478	60,52,112	19,18,27	22,16,24,15,17,20	26,27,33,29,16,28	4.77396e-15	1.87832e-12	0.759,0.743,0.806	0.458,0.372,0.421,0.341,0.515,0.417	-0.349	MXE
clu_13727	UBXN2A	chr2	+	23987477_24004909_23999654_24004909_23984672_23984831	3,20,15	3,0,7	4,2,10,7,5,5	93,35,114,42,52,52	2.02248e-09	8.66456e-08	0.333,1.0,0.517	0.021,0.028,0.042,0.077,0.046,0.046	-0.573	A3SS
ENSG00000175066.15	GK5	chr3	-	142186193_142186267_142185928_142185989_142186451_142186513	85,92,99	12,6,12	54,25,73,44,21,20	30,14,34,36,25,10	3.87468e-14	2.01084e-11	0.8,0.897,0.823	0.504,0.502,0.548,0.409,0.322,0.531	-0.371	SE
ENSG00000187118.12	CMC1	chr3	+	28294433_28294526_28241623_28241901_28316332_28316407	4,6,6	1,4,5	5,4,9,3,5,7	1,0,0,0,0,0	6.61748e-12	2.39998e-09	0.67,0.432,0.379	0.718,1.0,1.0,1.0,1.0,1.0	0.459	SE
ENSG00000104756.15	KCTD9	chr8	-	25446128_25446250_25440576_25440673_25458198_25458387	60,68,127	37,39,73	107,95,188,109,76,131	6,21,43,5,7,17	5.88418e-15	3.72367e-12	0.448,0.466,0.465	0.899,0.693,0.686,0.916,0.844,0.794	0.346	SE
ENSG00000149187.17	CELF1	chr11	-	47471997_47472102_47468813_47468891_47472190_47472357	45,73,153	78109138	158,87,155,147,119,135	21,45,77,19,28,24	1.77192e-13	8.26232e-11	0.224,0.251,0.357	0.79,0.492,0.502,0.795,0.68,0.738	0.389	SE
ENSG00000172115.8	CYCS	chr7	-	25124689_25124844_25124689_25124815_25125199_25125260	2,5,5	2,3,4	2,4,6,3,2,3	0,0,0,0,0,0	3.37717e-10	1.60036e-08	0.436,0.563,0.491	1.0,1.0,1.0,1.0,1.0,1.0	0.503	A3SS
ENSG00000185686.17	PRAME	chr22	-	22556811_22556977_22550073_22550334_22557544_22557580	24,21,35	4,7,7	2.30144e+17	2,2,1,1,1,1	1.11022e-16	9.56288e-14	0.75,0.6,0.714	0.983,0.973,0.993,0.994,0.993,0.994	0.3	SE
ENSG00000186376.14	ZNF75D	chrX	-	135292280_135292473_135291008_135291135_135343260_135344087	1,0,3	1,2,4	0,1,3,3,4,5	2,0,0,0,0,0	3.66209e-09	6.78959e-07	0.333,0.0,0.273	0.0,1.0,1.0,1.0,1.0,1.0	0.631	SE
ENSG00000146350.13	TBC1D32	chr6	-	121317494_121317690_121317494_121317672_121321632_121321794	0,0,2	7,20,22	5,1,13,6,11,8	9,4,10,6,3,4	5.53193e-11	2.86722e-09	0.0,0.0,0.072	0.32,0.175,0.524,0.459,0.757,0.629	0.453	A3SS
ENSG00000185305.10	ARL15	chr5	-	54171783_54171928_53884783_53886713_54310431_54310573	109148238	0,1,0	102,76,117,0,0,2	1,1,0,47,47,47	6.6344e-11	1.93622e-08	1.0,0.987,1.0	0.981,0.974,1.0,0.0,0.0,0.021	-0.5	SE
clu_16413	TOR1AIP2	chr1	-	179868808_179877373_179877238_179877373_179859029_179865869	3,3,6	2,1,2	3,1,10,0,1,5	84,48,101,55,44,63	4.83533e-10	5.00082e-08	0.429,0.6,0.6	0.018,0.01,0.047,0.0,0.011,0.038	-0.522	A5SS
ENSG00000104756.15	KCTD9	chr8	-	25446079_25446250_25440576_25440673_25458198_25458476	60,65,122	37,39,73	102,94,181,104,69,121	6,21,43,5,7,17	1.58762e-14	9.0746e-12	0.448,0.455,0.455	0.895,0.691,0.678,0.912,0.831,0.781	0.345	SE
ENSG00000127415.12	IDUA	chr4	+	1000881_1000989_1001467_1001563_1000611_1000697_1001678_1001715	26,60,42	34,35,40	49,15,61,66,49,45	13,1,4,12,6,3	1.37668e-13	4.41877e-11	0.433,0.632,0.512	0.79,0.938,0.938,0.846,0.891,0.937	0.364	MXE
ENSG00000116977.18	LGALS8	chr1	+	236542914_236543040_236542760_236542787_236543559_236543648	269291478	19,48,91	5.03476e+17	2.82171e+17	2.08722e-14	1.16615e-11	0.876,0.752,0.724	0.471,0.581,0.548,0.376,0.34,0.331	-0.343	SE
ENSG00000198208.11	RPS6KL1	chr14	-	74909100_74909161_74908849_74908932_74909542_74909668	9,5,13	7,7,13	2,6,10,5,4,3	0,2,0,0,0,1	1.57524e-10	4.23824e-08	0.441,0.304,0.38	1.0,0.648,1.0,1.0,1.0,0.648	0.508	SE
ENSG00000148950.9	IMMP1L	chr11	-	31460625_31460714_31477500_31477759_31433459_31433570_31509518_31509592	1,4,6	16,19,13	26,9,13,28,15,8	2,3,7,3,9,8	7.66862e-10	1.2416e-07	0.057,0.169,0.308	0.926,0.743,0.641,0.9,0.616,0.491	0.541	MXE
ENSG00000028203.17	VEZT	chr12	+	95270038_95270188_95270050_95270188_95266356_95266632	74,76,106	78,92,106	96,99,166,98,109,109	36,28,70,32,33,44	1.11022e-16	9.40853e-15	0.46,0.425,0.473	0.705,0.76,0.68,0.733,0.747,0.689	0.266	A3SS
ENSG00000184500.14	PROS1	chr3	-	93928701_93928797_93927249_93927407_93973673_93973862	41,49,86	77,99,150	112,99,173,61,79,81	34,19,63,50,45,40	1.5099e-14	8.67034e-12	0.21,0.198,0.223	0.622,0.723,0.579,0.379,0.467,0.503	0.335	SE
ENSG00000127419.16	TMEM175	chr4	+	948115_948615_948115_948154_950420_950518	61,97,119	27,55,69	56,32,60,21,29,36	81,65,88,66,66,60	2.22045e-16	4.94083e-14	0.53,0.469,0.463	0.257,0.198,0.254,0.137,0.18,0.231	-0.278	A5SS
clu_11162	STXBP5	chr6	+	147351832_147353373_147353322_147353373_147334156_147348169	16,14,15	0,3,3	21,13,41,29,14,11	41,26,60,26,22,29	8.06528e-09	3.11089e-07	1.0,0.7,0.714	0.204,0.2,0.255,0.358,0.241,0.159	-0.568	A3SS
ENSG00000107521.18	HPS1	chr10	-	98431130_98431291_98430570_98430670_98433939_98434091	121163244	80,95,143	126,85,185,185,183,260	13,29,36,19,36,30	6.66134e-16	5.1002e-13	0.431,0.462,0.46	0.829,0.594,0.72,0.83,0.718,0.813	0.3	SE
ENSG00000114209.14	PDCD10	chr3	-	167734213_167734345_167725400_167725473_167734431_167734544	41,63,70	5,9,9	28,16,40,8,3,13	28,14,31,10,15,5	2.38084e-11	7.54963e-09	0.804,0.778,0.795	0.333,0.364,0.392,0.286,0.091,0.565	-0.454	SE
clu_5373	PSMD7	chr16	+	74302369_74304394_74304284_74304394_74302211_74302292	21,20,23	1,5,2	18,4,18,23,23,16	25,21,35,17,16,16	2.74858e-09	1.14377e-07	0.913,0.667,0.852	0.265,0.087,0.205,0.404,0.418,0.333	-0.525	A3SS
ENSG00000100813.14	ACIN1	chr14	-	23089981_23090101_23081747_23081836_23090521_23090633	141171273	312346524	2.51204e+17	107,207,326,91,120,150	1.11022e-16	9.56288e-14	0.184,0.198,0.207	0.54,0.33,0.366,0.595,0.56,0.461	0.279	SE
ENSG00000183597.15	TANGO2	chr22	+	20061529_20061706_20055942_20056013_20063337_20063442	122148269	62,85,125	2.23162e+17	13,30,65,25,23,54	2.22045e-16	1.86088e-13	0.496,0.465,0.518	0.896,0.73,0.679,0.829,0.822,0.713	0.285	SE
clu_1942	HBE1	chr11	-	5281908_5451048_5281908_5304477_5505568_5505604	129160257	77,99,132	135,72,143,113,95,120	24,20,26,15,17,18	4.44089e-16	3.65665e-14	0.456,0.447,0.493	0.738,0.643,0.733,0.79,0.736,0.769	0.27	A3SS
ENSG00000115935.17	WIPF1	chr2	-	174597600_174597858_174585522_174585611_174634517_174634605	0,2,0	8,5,10	24,7,6,19,7,2	1,2,6,6,4,2	1.91203e-10	4.96145e-08	0.0,0.167,0.0	0.923,0.636,0.333,0.613,0.467,0.333	0.495	SE
clu_9099	MIR548XHG	chr21	-	18561264_18563406_18561264_18561691_18589526_18589620	12,5,8	19,17,25	25,27,42,76,73,82	8,19,24,25,18,20	2.10736e-11	1.17064e-09	0.24,0.128,0.138	0.61,0.415,0.467,0.603,0.67,0.672	0.404	A3SS
ENSG00000139625.12	MAP3K12	chr12	-	53486946_53487428_53486946_53487155_53487254_53487428	18,30,29	0,3,2	9,3,19,15,15,16	13,10,6,14,8,8	4.02129e-09	1.37277e-07	1.0,0.833,0.879	0.257,0.13,0.613,0.349,0.484,0.5	-0.515	RI
ENSG00000183077.15	AFMID	chr17	+	78197134_78197560_78197145_78197560_78190969_78191060	24,15,24	39,49,63	49,41,56,26,36,55	25,18,30,15,27,26	1.35381e-12	8.31624e-11	0.358,0.217,0.256	0.639,0.673,0.628,0.611,0.547,0.657	0.349	A3SS
ENSG00000104884.14	ERCC2	chr19	-	45368629_45368746_45364234_45364331_45368929_45369147	1,4,9	4,3,2	4,1,5,3,4,3	1,0,1,0,0,0	3.31398e-10	8.09147e-08	0.111,0.4,0.692	0.667,1.0,0.714,1.0,1.0,1.0	0.496	SE
ENSG00000108509.20	CAMTA2	chr17	-	4982088_4982175_4982088_4982160_4982756_4982892	6,7,7	49,33,63	32,16,28,28,19,16	28,29,42,19,19,18	4.48863e-13	2.96097e-11	0.096,0.156,0.088	0.499,0.325,0.368,0.562,0.466,0.437	0.33	A3SS
ENSG00000213465.7	ARL2	chr11	+	65020418_65020499_65021720_65021888_65018363_65018474_65021970_65022184	7,6,12	11,8,19	0,2,1,0,0,0	5,12,14,8,10,5	3.74423e-12	9.38391e-10	0.409,0.449,0.407	0.0,0.153,0.072,0.0,0.0,0.0	-0.384	MXE
clu_17615	R3HCC1	chr8	+	23295939_23296279_23296971_23296279_23294768_23294864	0,0,0	7,5,9	7,7,15,8,12,7	10,6,9,3,4,12	8.02144e-11	4.0846e-09	0.0,0.0,0.0	0.259,0.368,0.455,0.571,0.6,0.226	0.413	A3SS
clu_17818	CSPP1	chr8	+	67193444_67193602_67193463_67193602_67179862_67179926	3,0,6	4,2,3	5,5,21,7,6,5	0,0,2,0,0,2	4.03617e-08	1.3905e-06	0.387,0.0,0.627	1.0,1.0,0.898,1.0,1.0,0.678	0.591	A3SS
ENSG00000197530.12	MIB2	chr1	+	1624964_1625185_1624743_1624901_1625285_1625428	17,28,53	12,17,37	55,27,77,68,63,77	3,5,23,0,3,9	7.3842e-12	2.62433e-09	0.415,0.452,0.417	0.902,0.73,0.626,1.0,0.913,0.811	0.402	SE
ENSG00000250337.5	LINC01021	chr5	+	27476068_27476158_27475664_27475695_27477638_27477801	11,11,31	13,11,22	15,6,13,12,30,13	3,0,1,0,2,3	7.15944e-10	1.59283e-07	0.304,0.341,0.421	0.721,1.0,0.87,1.0,0.886,0.691	0.506	SE
ENSG00000100211.10	CBY1	chr22	+	38665545_38665685_38656955_38657143_38668016_38668132	13,20,25	0,0,1	24,3,20,9,10,16	10,3,7,4,3,10	1.69159e-10	4.50246e-08	1.0,1.0,0.926	0.545,0.333,0.588,0.529,0.625,0.444	-0.465	SE
clu_12695	EMC3-AS1	chr3	+	10002716_10002765_10005107_10002765_9988711_9998899	9,14,15	0,0,0	4,3,2,12,5,9	6,0,3,4,2,4	1.16956e-09	5.20252e-08	1.0,1.0,1.0	0.25,1.0,0.25,0.6,0.556,0.529	-0.469	A3SS
ENSG00000150433.9	TMEM218	chr11	-	125102131_125102351_125102131_125102317_125102636_125102809	4,21,19	18,21,14	29,25,57,42,42,57	0,4,10,6,12,3	3.54945e-09	1.45103e-07	0.142,0.426,0.502	1.0,0.823,0.809,0.839,0.722,0.934	0.498	A3SS
ENSG00000171490.12	RSL1D1	chr16	-	11847667_11847806_11841906_11842000_11851407_11851580	2,9,11	0,0,0	4,3,4,10,6,16	6,5,3,0,6,6	2.35113e-09	4.64363e-07	1.0,1.0,1.0	0.25,0.231,0.4,1.0,0.333,0.571	-0.536	SE
ENSG00000104408.9	EIF3E	chr8	-	108243292_108243463_108239957_108240075_108248612_108248717	8,8,14	22,45,65	8,15,25,8,15,18	11,5,17,2,5,8	1.28413e-11	4.29314e-09	0.154,0.082,0.097	0.267,0.6,0.424,0.667,0.6,0.529	0.403	SE
clu_7744	TPM3P9	chr19	+	53433579_53444670_53441795_53444670_53431983_53432028	19,28,33	18,16,24	55,64,78,96,74,83	7,13,5,12,14,13	1.83688e-11	1.02529e-09	0.345,0.467,0.407	0.797,0.711,0.886,0.8,0.725,0.761	0.374	A3SS
ENSG00000140526.17	ABHD2	chr15	+	89103902_89104044_89090282_89090372_89113724_89113824	3,5,8	0,0,0	0,2,3,1,3,2	3,2,8,0,0,3	3.64334e-09	6.76494e-07	1.0,1.0,1.0	0.0,0.333,0.158,1.0,1.0,0.25	-0.543	SE
ENSG00000163576.17	EFHB	chr3	-	19933229_19933465_19920504_19920567_19936140_19936334	3,4,7	3,0,1	2,0,2,1,0,0	5,4,3,3,10,8	2.63222e-08	3.74839e-06	0.333,1.0,0.778	0.167,0.0,0.25,0.143,0.0,0.0	-0.61	SE
ENSG00000116237.15	ICMT	chr1	-	6234404_6234511_6231901_6232119_6234885_6234974	135157239	18,19,36	44,63,91,53,57,70	23,28,38,25,28,46	4.44089e-15	2.89906e-12	0.789,0.805,0.768	0.489,0.529,0.545,0.515,0.504,0.432	-0.285	SE
clu_9897	TFR2	chr7	-	100632780_100633123_100633000_100633123_100632081_100632836	63,74,121	24,54,66	52,14,23,33,25,26	117,37,73,41,60,71	6.99441e-14	1.38811e-11	0.568,0.407,0.478	0.182,0.159,0.136,0.287,0.172,0.155	-0.302	A5SS
clu_12695	EMC3-AS1	chr3	+	9998775_10002765_10005107_10002765_9988711_9988747	14,22,19	1,1,3	10,10,18,17,8,22	14,4,14,13,21,19	6.05337e-09	2.40684e-07	0.875,0.917,0.76	0.263,0.556,0.391,0.395,0.16,0.367	-0.495	A3SS
ENSG00000170633.16	RNF34	chr12	+	121404848_121405113_121402741_121402807_121416158_121416377	12,16,35	66,90,130	29,32,61,37,40,58	27,45,93,20,25,36	2.33147e-15	1.58023e-12	0.083,0.082,0.119	0.349,0.262,0.247,0.481,0.444,0.446	0.277	SE
ENSG00000181315.10	ZNF322	chr6	-	26658776_26658851_26643658_26643728_26659440_26659689	2,2,5	3,7,5	10,3,6,4,5,6	1,0,2,0,2,0	1.92186e-08	2.85823e-06	0.273,0.138,0.36	0.849,1.0,0.628,1.0,0.584,1.0	0.587	SE
ENSG00000106070.17	GRB10	chr7	-	50705139_50705323_50703820_50703908_50793223_50793462	9,7,13	22,46,48	33,19,46,41,49,43	19,20,52,10,18,17	2.89835e-12	1.11298e-09	0.17,0.071,0.119	0.465,0.322,0.307,0.672,0.576,0.558	0.363	SE
ENSG00000135597.18	REPS1	chr6	-	138917554_138917646_138914696_138914761_138920214_138920316	4,1,7	2,4,8	8,1,1,1,2,3	0,0,0,1,0,1	2.62804e-09	5.14142e-07	0.505,0.113,0.309	1.0,1.0,1.0,0.338,1.0,0.605	0.515	SE
clu_15481	PPIH	chr1	+	42675732_42676758_42675737_42676758_42667350_42667440	18,20,46	2,1,6	13,22,23,19,16,14	11,11,21,20,10,28	1.27223e-10	6.36665e-09	0.896,0.95,0.88	0.531,0.657,0.512,0.477,0.606,0.324	-0.391	A3SS
ENSG00000169189.16	NSMCE1	chr16	-	27241352_27241889_27241352_27241484_27241798_27241889	2,4,6	0,0,0	1,4,6,3,4,3	1,1,3,1,3,2	1.90703e-08	5.61502e-07	1.0,1.0,1.0	0.333,0.667,0.5,0.6,0.4,0.429	-0.512	RI
clu_2880	ATP5F1C	chr10	+	7799590_7799915_7799771_7799915_7798989_7799683	31,30,61	8,6,11	51,42,101,35,31,28	70,80,160,21,16,31	5.42888e-11	2.82643e-09	0.66,0.714,0.735	0.267,0.208,0.24,0.455,0.492,0.311	-0.374	A3SS
ENSG00000164329.13	PAPD4	chr5	+	79619993_79620083_79612419_79613075_79640850_79640965	4,8,2	3,2,3	4,1,13,8,2,5	0,0,0,1,0,0	4.36973e-09	7.89523e-07	0.408,0.674,0.256	1.0,1.0,1.0,0.805,1.0,1.0	0.521	SE
ENSG00000106133.17	NSUN5P2	chr7	-	72952151_72952295_72950057_72950196_72954624_72954717	61,66,92	115115166	75,81,198,87,68,80	36,59,87,36,29,68	1.9984e-15	1.37705e-12	0.21,0.223,0.217	0.51,0.407,0.532,0.547,0.54,0.37	0.268	SE
ENSG00000197150.12	ABCB8	chr7	+	151031240_151031291_151028656_151028911_151033604_151033917	2,2,10	0,0,2	0,1,4,1,1,1	1,2,5,1,3,2	2.28829e-07	2.40734e-05	1.0,1.0,0.766	0.0,0.247,0.344,0.396,0.179,0.247	-0.687	SE
ENSG00000171703.16	TCEA2	chr20	+	64071857_64071941_64071869_64071941_64070488_64070635	0,0,3	30,36,30	19,6,10,10,8,13	36,15,15,23,10,27	4.52416e-13	2.96754e-11	0.0,0.0,0.082	0.321,0.264,0.374,0.28,0.418,0.301	0.299	A3SS
ENSG00000100503.23	NIN	chr14	-	50756491_50758630_50754741_50754867_50759856_50760359	21,24,55	9,11,25	49,55,107,105,98,124	6,8,11,4,4,4	1.33971e-12	5.36029e-10	0.538,0.522,0.524	0.803,0.775,0.829,0.929,0.925,0.939	0.339	SE
ENSG00000089820.15	ARHGAP4	chrX	-	153910170_153910611_153910170_153910404_153910505_153910611	51,71,106	58,73,116	16,17,21,14,12,10	7,3,3,1,2,2	7.16448e-10	2.81266e-08	0.305,0.327,0.314	0.533,0.739,0.778,0.875,0.75,0.714	0.416	RI
ENSG00000146530.11	VWDE	chr7	-	12353814_12354487_12351572_12351713_12356110_12356330	102115164	128146235	173,58,142,121,104,104	54,35,72,39,51,52	5.55112e-16	4.30329e-13	0.285,0.283,0.259	0.616,0.453,0.497,0.608,0.505,0.5	0.254	SE
ENSG00000104231.10	ZFAND1	chr8	-	81717248_81717288_81714986_81715114_81718181_81718224	283366495	89120174	6.04192e+17	4.65133e+17	1.11022e-16	9.56288e-14	0.693,0.684,0.669	0.479,0.506,0.503,0.339,0.399,0.418	-0.241	SE
ENSG00000149182.14	ARFGAP2	chr11	-	47172709_47172751_47172280_47172333_47175014_47175098	13,7,18	7,5,11	1,0,3,2,0,2	4,8,11,6,7,11	1.90457e-10	4.96061e-08	0.565,0.494,0.533	0.149,0.0,0.16,0.189,0.0,0.113	-0.429	SE
ENSG00000064313.11	TAF2	chr8	-	119791323_119791459_119793365_119793451_119789591_119789746_119795531_119795631	208234269	140168235	34,19,31,26,16,21	54,42,80,73,53,38	5.88418e-15	2.2664e-12	0.611,0.595,0.547	0.399,0.323,0.29,0.273,0.242,0.368	-0.269	MXE
ENSG00000169045.17	HNRNPH1	chr5	-	179623036_179623187_179623036_179623164_179624316_179624600	52,81,101	16,24,57	27,38,99,39,35,40	60,57,126,43,58,68	8.0953e-12	4.65279e-10	0.725,0.733,0.59	0.268,0.351,0.389,0.424,0.329,0.323	-0.335	A3SS
ENSG00000147677.10	EIF3H	chr8	-	116734276_116734354_116726015_116726172_116737236_116737287	11,13,12	10,11,20	31,37,49,23,31,40	2,6,3,8,7,5	3.98102e-10	9.51409e-08	0.378,0.395,0.249	0.895,0.773,0.9,0.614,0.71,0.815	0.444	SE
ENSG00000205863.10	C1QTNF9B	chr13	-	23891098_23892061_23891098_23891511_23892025_23892061	8,3,13	0,0,2	6,5,6,99,32,51	10,2,3,72,56,71	1.00001e-07	2.63918e-06	1.0,1.0,0.765	0.231,0.556,0.5,0.407,0.222,0.264	-0.558	RI
ENSG00000173041.11	ZNF680	chr7	-	64544305_64544432_64543706_64543802_64562924_64563041	31,37,62	14,26,26	147,43,91,63,50,56	17,6,6,5,2,7	3.22908e-12	1.23236e-09	0.525,0.416,0.544	0.812,0.782,0.883,0.863,0.926,0.8	0.349	SE
ENSG00000124222.22	STX16	chr20	+	58669301_58669453_58667986_58668127_58670511_58670603	96143247	90116182	3.34124e+17	49,51,88,87,67,103	4.55191e-15	2.94058e-12	0.348,0.381,0.404	0.773,0.549,0.656,0.615,0.67,0.596	0.266	SE
ENSG00000140526.17	ABHD2	chr15	+	89104181_89104270_89103902_89104044_89113724_89113816	2,10,16	3,5,8	52,27,74,21,25,27	0,2,2,1,3,1	2.87452e-09	5.55356e-07	0.257,0.509,0.509	1.0,0.875,0.951,0.916,0.812,0.933	0.489	SE
ENSG00000176978.13	DPP7	chr9	-	137113864_137114028_137114242_137114378_137113205_137113287_137114462_137114576	44,65,75	65,66,113	36,37,60,51,48,36	5,12,48,7,9,10	8.4236e-12	1.90264e-09	0.404,0.496,0.399	0.878,0.755,0.556,0.879,0.842,0.783	0.349	MXE
ENSG00000116977.18	LGALS8	chr1	+	236542760_236542787_236542914_236543040_236541653_236541710_236543559_236543648	68100150	136137236	4.07271e+17	2.60248e+17	2.55351e-15	1.04984e-12	0.44,0.534,0.5	0.711,0.631,0.687,0.822,0.814,0.809	0.254	MXE
ENSG00000167355.7	AC104389.28	chr11	-	5345772_5345899_5304975_5305677_5505350_5505652	3,18,19	2,9,7	19,17,35,25,17,22	0,0,5,1,0,0	7.61811e-10	1.68733e-07	0.429,0.5,0.576	1.0,1.0,0.778,0.926,1.0,1.0	0.449	SE
ENSG00000154814.13	OXNAD1	chr3	+	16272144_16272321_16271658_16271722_16294855_16294997	20,24,23	3,8,6	14,20,15,22,21,26	0,0,0,1,0,0	4.4964e-13	1.9707e-10	0.769,0.6,0.657	1.0,1.0,1.0,0.917,1.0,1.0	0.311	SE
ENSG00000131503.20	ANKHD1	chr5	+	140438493_140438617_140438502_140438617_140436103_140436257	48,53,80	43,35,96	99,71,132,92,115,118	10,17,39,27,22,36	7.27085e-13	4.60456e-11	0.507,0.583,0.435	0.901,0.794,0.757,0.759,0.828,0.751	0.29	A3SS
ENSG00000185842.15	DNAH14	chr1	+	225051450_225051795_225079206_225079548_225043885_225043983_225080378_225080748	4,3,11	0,1,0	13,7,17,14,3,12	11,5,21,30,20,10	5.41186e-09	7.41669e-07	1.0,0.75,1.0	0.542,0.583,0.447,0.318,0.13,0.545	-0.489	MXE
ENSG00000281103.1	TRG-AS1	chr7	+	38346020_38346127_38341614_38341799_38350345_38350450	97,88,147	59,56,111	119,102,148,61,88,71	13,25,50,8,5,13	1.24012e-12	4.97789e-10	0.451,0.44,0.398	0.821,0.671,0.597,0.792,0.898,0.732	0.322	SE
ENSG00000223705.9	NSUN5P1	chr7	+	75412788_75412932_75410361_75410460_75414884_75415023	40,66,62	95100131	56,51,116,62,66,54	24,29,60,46,29,44	7.54952e-15	4.59018e-12	0.174,0.248,0.191	0.538,0.468,0.492,0.403,0.532,0.38	0.264	SE
clu_18013	PVT1	chr8	+	128010317_128045430_128010317_128010444_128096517_128096656	113163197	4,5,8	90,39,42,41,38,31	23,3,16,14,11,15	4.89164e-13	7.98207e-11	0.934,0.942,0.925	0.662,0.867,0.568,0.594,0.633,0.508	-0.295	A5SS
ENSG00000123106.10	CCDC91	chr12	+	28412753_28412938_28362437_28362515_28450160_28450253	0,5,4	1,2,4	5,1,5,6,8,3	0,0,0,1,0,1	8.28693e-08	1.0049e-05	0.0,0.556,0.333	1.0,1.0,1.0,0.75,1.0,0.6	0.595	SE
clu_828	UPF3A	chr13	+	114284093_114286400_114284115_114286400_114282836_114282943	21,30,36	1,4,1	17,0,13,12,7,11	7,6,12,4,10,11	1.82987e-08	6.70184e-07	0.945,0.86,0.967	0.665,0.0,0.47,0.711,0.364,0.45	-0.481	A3SS
ENSG00000282995.1	FRG1EP	chr20	-	29485741_29485841_29482453_29482545_29488098_29488213	3,12,9	5,8,11	6,4,4,12,7,1	0,1,0,0,0,2	5.92409e-09	1.03637e-06	0.231,0.429,0.29	1.0,0.667,1.0,1.0,1.0,0.2	0.495	SE
ENSG00000256223.5	ZNF10	chr12	+	133143519_133143622_133130587_133130754_133144433_133144525	4,4,2	2,7,3	6,5,13,3,7,2	1,2,0,0,1,0	1.40209e-08	2.20414e-06	0.5,0.222,0.25	0.75,0.556,1.0,1.0,0.778,1.0	0.523	SE
ENSG00000164756.12	SLC30A8	chr8	+	117135279_117135398_116950950_116951119_117146818_117146848	0,1,1	1,4,5	29,5,24,5,7,13	2,9,4,2,4,0	6.32848e-08	7.9771e-06	0.0,0.111,0.091	0.879,0.217,0.75,0.556,0.467,1.0	0.578	SE
clu_11601	POLR3G	chr5	+	90485028_90485684_90485524_90485684_90474888_90478455	35,29,41	1,10,12	3,8,35,6,4,3	8,26,24,8,14,10	6.00255e-08	1.99684e-06	0.946,0.592,0.631	0.158,0.133,0.422,0.273,0.125,0.13	-0.516	A3SS
clu_13271	GATA2-AS1	chr3	+	128490526_128497366_128491791_128497366_128489778_128490069	32,49,52	0,0,0	47,21,64,33,43,22	9,2,8,9,8,15	4.34131e-12	2.55851e-10	1.0,1.0,1.0	0.723,0.84,0.8,0.647,0.729,0.423	-0.306	A3SS
clu_8075	LINC01029	chr18	-	77971813_77990347_77971813_77924737_77993634_77993722	5,3,12	54,55,71	20,8,14,10,11,18	27,17,25,5,3,3	4.27183e-10	1.99983e-08	0.044,0.027,0.078	0.27,0.19,0.219,0.5,0.647,0.75	0.38	A3SS
ENSG00000177943.13	MAMDC4	chr9	+	136856463_136856826_136856463_136856575_136856709_136856826	54,44,72	19,25,25	9,10,20,24,20,21	28,16,24,47,27,39	1.88267e-11	1.00787e-09	0.587,0.468,0.59	0.138,0.238,0.294,0.203,0.27,0.212	-0.323	RI
ENSG00000137692.11	DCUN1D5	chr11	-	103083255_103083326_103089226_103089318_103066458_103066567_103091683_103091861	29,41,46	8,10,16	18,9,16,14,9,10	26,11,12,33,17,21	1.53782e-10	2.78566e-08	0.763,0.784,0.718	0.38,0.421,0.542,0.273,0.32,0.297	-0.383	MXE
ENSG00000125753.13	VASP	chr19	+	45517928_45518094_45507415_45507776_45522167_45522217	1,3,4	1,3,7	5,2,6,9,5,10	1,0,0,3,0,1	5.49799e-08	7.10352e-06	0.333,0.333,0.222	0.714,1.0,1.0,0.6,1.0,0.833	0.562	SE
ENSG00000029363.16	BCLAF1	chr6	-	136276467_136276508_136275842_136275989_136277864_136278103	143163210	21,28,22	81,105,221,67,74,102	67,49,80,38,46,41	1.44329e-14	8.36528e-12	0.827,0.804,0.87	0.46,0.601,0.66,0.554,0.531,0.636	-0.26	SE
clu_8075	LINC01029	chr18	-	77971813_77982713_77971813_77924737_77993634_77993722	27,40,56	54,55,71	37,49,62,29,21,33	27,17,25,5,3,3	1.66753e-09	7.25097e-08	0.2,0.267,0.283	0.407,0.59,0.554,0.744,0.778,0.846	0.403	A3SS
ENSG00000176720.4	BOK	chr2	+	241559454_241559703_241558720_241558993_241572296_241574138	6,5,5	2,3,3	5,7,7,9,8,9	0,0,0,0,0,1	3.8371e-09	7.06899e-07	0.6,0.455,0.455	1.0,1.0,1.0,1.0,1.0,0.818	0.466	SE
ENSG00000155363.18	MOV10	chr1	+	112688327_112689138_112688934_112689138_112686965_112687106	89,99,132	6,4,8	16,20,62,65,54,60	6,10,14,21,15,23	7.3358e-12	4.23724e-10	0.881,0.925,0.892	0.571,0.5,0.689,0.607,0.643,0.566	-0.303	A3SS
ENSG00000197208.5	SLC22A4	chr5	+	132312160_132312264_132294442_132295009_132313613_132313768	23,50,78	7,9,13	26,62,116,64,58,65	0,2,1,0,0,3	6.72795e-14	3.3649e-11	0.622,0.735,0.75	1.0,0.939,0.983,1.0,1.0,0.915	0.271	SE
ENSG00000100911.15	PSME2	chr14	-	24145709_24146240_24145709_24145896_24146207_24146240	107132135	44,26,61	59,36,97,130,72,69	74,47,99,170,96,109	2.18454e-11	1.14349e-09	0.549,0.717,0.525	0.285,0.277,0.329,0.277,0.273,0.24	-0.317	RI
clu_9882	STAG3L5P-PVRIG2P-PILRB	chr7	+	100358226_100358366_100358241_100358366_100356749_100356883	30,40,52	13,22,21	174,97,227,174,142,151	16,6,25,19,9,14	1.24012e-13	8.57011e-12	0.668,0.613,0.683	0.905,0.934,0.888,0.889,0.932,0.904	0.254	A3SS
ENSG00000179832.17	MROH1	chr8	+	144261113_144261349_144261113_144261216_144261283_144261349	16,17,22	2,4,4	6,5,10,9,8,4	6,5,8,15,9,18	2.21233e-08	6.4335e-07	0.825,0.715,0.764	0.371,0.371,0.424,0.261,0.344,0.116	-0.454	RI
ENSG00000175581.13	MRPL48	chr11	+	73817822_73817947_73823012_73823070_73808312_73808350_73825707_73825796	25,41,86	19,35,68	33,25,70,47,68,77	9,9,16,4,12,8	2.17615e-12	5.68767e-10	0.513,0.484,0.503	0.746,0.69,0.778,0.904,0.819,0.885	0.304	MXE
ENSG00000148950.9	IMMP1L	chr11	-	31473723_31473786_31469739_31469797_31509518_31509622	142149233	90118179	90,96,144,91,96,119	18,24,60,20,21,20	4.72955e-14	2.4042e-11	0.488,0.433,0.441	0.752,0.708,0.592,0.734,0.734,0.783	0.263	SE
ENSG00000231607.10	DLEU2	chr13	-	50029277_50029492_50027132_50027406_50044650_50044768	2,10,6	8,10,8	48,11,17,28,19,22	0,4,2,7,3,5	2.47711e-08	3.55609e-06	0.111,0.333,0.273	1.0,0.579,0.81,0.667,0.76,0.688	0.512	SE
ENSG00000225470.7	JPX	chrX	+	73994839_73994961_73944583_73944662_73998767_73998844	88136142	16,24,38	92,91,129,112,112,129	3,4,7,1,4,4	8.88178e-16	6.59667e-13	0.733,0.739,0.651	0.939,0.919,0.902,0.982,0.933,0.942	0.228	SE
ENSG00000137504.13	CREBZF	chr11	-	85661636_85661749_85660334_85660597_85662388_85662457	85,82,96	31,35,39	20,52,110,38,37,32	64,40,89,86,59,90	2.83995e-12	1.09735e-09	0.578,0.539,0.552	0.135,0.394,0.382,0.181,0.239,0.151	-0.309	SE
ENSG00000227355.2	RP11-162D16.2	chr9	+	121375214_121375325_121375230_121375325_121370490_121370823	12,16,19	10,11,20	26,18,35,46,35,40	3,2,10,5,5,3	4.02594e-10	1.89236e-08	0.509,0.557,0.451	0.882,0.886,0.751,0.888,0.858,0.92	0.358	A3SS
ENSG00000186376.14	ZNF75D	chrX	-	135295767_135296039_135291008_135291135_135343260_135344087	2,2,3	1,2,4	1,2,4,1,6,7	2,0,0,0,0,0	2.13243e-08	3.11169e-06	0.5,0.333,0.273	0.2,1.0,1.0,1.0,1.0,1.0	0.498	SE
clu_10719	FKBP5	chr6	-	35642719_35646850_35642719_35643348_35688803_35688942	9,8,19	13,14,38	18,16,16,4,12,15	4,2,4,2,5,5	4.74806e-09	1.90744e-07	0.257,0.222,0.2	0.692,0.8,0.667,0.5,0.545,0.6	0.408	A3SS
ENSG00000165905.17	LARGE2	chr11	+	45926038_45926347_45926221_45926347_45924784_45924889	44,67,101	14,13,30	24,11,30,10,13,18	0,2,0,0,1,0	3.23375e-12	1.93525e-10	0.611,0.72,0.627	1.0,0.733,1.0,1.0,0.867,1.0	0.281	A3SS
ENSG00000150433.9	TMEM218	chr11	-	125102131_125102351_125102131_125102317_125102733_125102809	5,18,14	15,26,38	27,32,56,46,40,36	19,11,24,17,23,11	1.48835e-09	6.54535e-08	0.198,0.339,0.215	0.513,0.683,0.634,0.668,0.563,0.708	0.378	A3SS
ENSG00000100429.17	HDAC10	chr22	-	50249102_50249168_50249327_50249516_50248224_50248292_50249634_50249703	2,5,3	1,3,5	10,4,8,6,6,4	0,1,2,0,0,0	1.55798e-09	2.43624e-07	0.627,0.584,0.336	1.0,0.771,0.771,1.0,1.0,1.0	0.408	MXE
ENSG00000157036.12	EXOG	chr3	+	38496842_38496929_38496126_38496530_38497628_38497684	36,38,39	42,44,78	11,2,17,0,1,8	49,43,81,40,37,52	1.33227e-15	9.49692e-13	0.31,0.312,0.208	0.105,0.024,0.099,0.0,0.014,0.075	-0.224	SE
ENSG00000168754.14	FAM178B	chr2	-	96893925_96894051_96921164_96921262_96877889_96878042_96921477_96921654	15,28,55	31,47,83	19,5,6,6,6,12	0,3,3,0,4,1	4.77424e-09	6.69326e-07	0.326,0.373,0.399	1.0,0.625,0.667,1.0,0.6,0.923	0.436	MXE
ENSG00000122085.16	MTERF4	chr2	-	241094276_241094429_241087203_241089365_241102252_241102332	3,3,3	3,4,1	5,1,2,5,3,5	0,0,1,0,0,2	4.3395e-09	7.86909e-07	0.333,0.273,0.6	1.0,1.0,0.5,1.0,1.0,0.556	0.441	SE
clu_3249	NUTM2B-AS1	chr10	-	79691501_79746059_79691501_79686461_79766270_79766324	25,18,40	1,2,9	3,11,18,2,3,6	4,4,13,10,11,6	1.72015e-07	5.35413e-06	0.926,0.818,0.69	0.273,0.579,0.409,0.091,0.12,0.333	-0.51	A3SS
ENSG00000135968.20	GCC2	chr2	+	108486510_108486648_108487698_108487820_108485830_108485908_108489837_108490014	60,79,152	93125176	45,16,27,30,38,16	140,89,130,118,121,110	3.33067e-15	1.33926e-12	0.392,0.387,0.463	0.243,0.152,0.172,0.203,0.239,0.127	-0.225	MXE
ENSG00000140157.14	NIPA2	chr15	+	22839654_22839790_22838640_22838921_22845145_22845267	204225410	68,81,131	2.12239e+17	21,36,53,26,28,28	2.22045e-16	1.86088e-13	0.6,0.581,0.61	0.835,0.768,0.798,0.81,0.803,0.821	0.209	SE
ENSG00000168970.22	JMJD7-PLA2G4B	chr15	+	41834739_41835223_41834739_41834893_41834969_41835223	43,37,69	25,27,40	35,10,56,13,26,30	83,48,79,42,58,52	5.33962e-12	3.10555e-10	0.49,0.434,0.491	0.191,0.104,0.284,0.147,0.2,0.244	-0.277	RI
ENSG00000117335.19	CD46	chr1	+	207767778_207767823_207770320_207770362_207767012_207767195_207785070_207785106	277263444	51,56,87	4.60269e+17	270,97,210,277,211,202	6.66134e-15	2.53901e-12	0.842,0.821,0.833	0.625,0.731,0.692,0.513,0.513,0.554	-0.227	MXE
ENSG00000079393.20	DUSP13	chr10	-	75105660_75105868_75095574_75095795_75109008_75109133	0,0,1	5,3,2	1,1,2,5,6,4	1,0,0,4,1,2	4.02203e-07	3.87214e-05	0.0,0.0,0.2	0.333,1.0,1.0,0.385,0.75,0.5	0.595	SE
ENSG00000165521.15	EML5	chr14	-	88688270_88688473_88688270_88688359_88694306_88694407	3,0,1	0,4,2	2,2,4,6,9,7	0,0,0,0,0,0	1.75044e-06	4.37138e-05	1.0,0.0,0.2	1.0,1.0,1.0,1.0,1.0,1.0	0.6	A3SS
ENSG00000125354.22	2022-09-06	chrX	-	119625334_119625396_119619308_119620051_119629317_119629508	32,45,54	10,11,12	200,72,130,141,142,155	3,3,5,4,2,7	7.08322e-14	3.52836e-11	0.661,0.714,0.733	0.976,0.936,0.941,0.955,0.977,0.931	0.25	SE
ENSG00000114770.16	ABCC5	chr3	-	183985303_183985378_183983752_183984894_183987769_183987917	58,81,152	1,24,34	1.97277e+17	1,1,2,0,5,3	2.22045e-16	1.86088e-13	0.97,0.655,0.715	0.991,0.994,0.992,1.0,0.946,0.98	0.204	SE
clu_12045	ZNF718	chr4	+	126847_130914_130787_130914_124479_124673	9,19,23	0,0,0	53,24,39,31,35,39	18,8,9,7,5,14	6.54699e-10	3.01667e-08	1.0,1.0,1.0	0.596,0.6,0.684,0.689,0.778,0.582	-0.345	A3SS
ENSG00000126653.17	NSRP1	chr17	+	30163066_30163162_30117301_30117332_30172541_30172598	3,13,9	2,7,5	19,8,27,12,17,22	0,0,3,1,2,0	1.20216e-08	1.92896e-06	0.429,0.481,0.474	1.0,1.0,0.818,0.857,0.81,1.0	0.453	SE
ENSG00000101019.21	UQCC1	chr20	-	35347163_35347272_35366556_35366614_35314687_35314765_35381917_35382025	7,7,13	164194357	6,6,21,14,12,19	29,47,95,45,25,33	1.08802e-14	3.98117e-12	0.051,0.043,0.044	0.205,0.138,0.216,0.28,0.375,0.419	0.226	MXE
ENSG00000015153.14	YAF2	chr12	-	42235613_42235755_42212443_42212484_42237598_42237724	0,1,2	4,2,4	5,4,9,3,7,16	1,1,2,1,1,4	2.09295e-07	2.2283e-05	0.0,0.2,0.2	0.714,0.667,0.692,0.6,0.778,0.667	0.553	SE
ENSG00000148180.19	GSN	chr9	+	121300055_121300126_121281469_121281562_121301962_121302149	3,0,0	15,19,18	22,20,15,71,42,50	41,21,40,70,33,44	4.70168e-12	1.75653e-09	0.103,0.0,0.0	0.236,0.354,0.178,0.369,0.423,0.396	0.292	SE
ENSG00000164756.12	SLC30A8	chr8	+	117135231_117135398_116950948_116951119_117146818_117146848	0,1,1	1,4,5	24,2,20,5,8,14	2,9,4,2,4,0	2.32401e-07	2.4346e-05	0.0,0.111,0.091	0.857,0.1,0.714,0.556,0.5,1.0	0.554	SE
ENSG00000197530.12	MIB2	chr1	+	1624990_1625185_1624794_1624901_1625285_1625428	36,71,127	12,17,37	109,57,158,143,137,153	3,5,23,0,3,9	7.47069e-13	3.13047e-10	0.6,0.676,0.632	0.948,0.851,0.775,1.0,0.958,0.895	0.268	SE
ENSG00000076984.17	MAP2K7	chr19	+	7911414_7911578_7912148_7912194_7911249_7911330_7912296_7914478	8,15,20	77118193	53,20,67,38,42,57	87,78,131,68,78,104	1.11022e-16	5.88756e-14	0.071,0.086,0.071	0.31,0.159,0.274,0.292,0.284,0.288	0.192	MXE
ENSG00000135341.17	MAP3K7	chr6	-	90561621_90561667_90568557_90568623_90560075_90560214_90571696_90571807	204220342	100135172	1.73112e+17	27,20,48,20,22,27	2.22045e-16	1.11299e-13	0.641,0.588,0.635	0.849,0.831,0.807,0.845,0.807,0.766	0.196	MXE
clu_12708	BRK1	chr3	+	10115591_10118970_10115591_10115819_10125611_10125708	9,4,11	0,0,0	17,17,39,15,23,39	19,6,9,12,4,8	2.10956e-08	1.48947e-06	1.0,1.0,1.0	0.309,0.586,0.684,0.385,0.742,0.709	-0.431	A5SS
clu_16593	RPS6KC1	chr1	+	213176399_213212335_213176399_213205389_213230496_213230544	10,15,12	2,3,6	6,2,10,1,5,3	8,9,16,17,8,11	9.82844e-08	5.6827e-06	0.714,0.714,0.5	0.273,0.1,0.238,0.029,0.238,0.12	-0.476	A5SS
ENSG00000147677.10	EIF3H	chr8	-	116734276_116734324_116726015_116726172_116737236_116737287	11,13,13	10,11,20	37,36,51,16,31,32	2,6,3,8,7,5	3.96007e-09	7.25529e-07	0.424,0.442,0.303	0.925,0.801,0.919,0.572,0.748,0.811	0.406	SE
clu_11066	TPD52L1	chr6	+	125258573_125264407_125262833_125264407_125257097_125258655	30,50,57	3,9,19	33,6,9,9,9,9	29,18,6,7,20,11	3.87428e-08	1.3427e-06	0.833,0.735,0.6	0.363,0.143,0.429,0.391,0.184,0.29	-0.423	A3SS
ENSG00000113108.19	APBB3	chr5	-	140561586_140562227_140561586_140561722_140562099_140562227	64,83,95	0,1,4	46,13,26,65,36,35	8,9,13,6,7,8	3.05564e-10	1.29686e-08	1.0,0.976,0.922	0.742,0.419,0.5,0.844,0.72,0.686	-0.314	RI
ENSG00000161265.14	U2AF1L4	chr19	-	35744322_35745187_35744322_35744421_35745124_35745187	50,65,88	7,6,7	43,20,44,25,15,19	9,10,28,11,16,21	4.29433e-09	1.45544e-07	0.781,0.844,0.863	0.705,0.5,0.44,0.532,0.319,0.311	-0.362	RI
ENSG00000075292.18	ZNF638	chr2	+	71380837_71380903_71380512_71380565_71388622_71388723	14,33,30	13,12,14	15,2,6,4,6,2	20,18,23,25,20,13	1.97066e-09	3.99355e-07	0.39,0.62,0.56	0.308,0.062,0.134,0.087,0.151,0.084	-0.386	SE
ENSG00000150433.9	TMEM218	chr11	-	125102131_125102809_125102131_125102351_125102733_125102809	51,65,85	1,3,3	70,61,106,107,58,73	10,19,31,29,21,16	2.74276e-11	1.40447e-09	0.962,0.915,0.934	0.778,0.616,0.631,0.648,0.58,0.695	-0.279	RI
ENSG00000167355.7	AC104389.28	chr11	-	5346875_5346910_5345772_5345899_5505568_5505613	147189232	10,41,32	182,93,144,118,73,101	92,33,71,82,34,59	3.7792e-13	1.66223e-10	0.915,0.772,0.842	0.593,0.675,0.599,0.515,0.613,0.558	-0.251	SE
ENSG00000165209.18	STRBP	chr9	-	123236829_123236966_123184131_123184298_123268435_123268564	84,89,121	117168283	1.3411e+17	80,68,161,55,78,101	5.77316e-15	3.67214e-12	0.264,0.209,0.176	0.456,0.447,0.37,0.52,0.393,0.388	0.213	SE
ENSG00000010803.16	SCMH1	chr1	-	41159724_41159933_41151613_41151684_41160874_41160898	49,51,68	44,42,69	53,23,41,94,52,78	5,9,13,9,18,18	1.85322e-10	4.88029e-08	0.358,0.378,0.33	0.841,0.561,0.612,0.839,0.591,0.684	0.333	SE
ENSG00000101391.20	CDK5RAP1	chr20	-	33396760_33396936_33385649_33385770_33401427_33401517	4,2,3	1,8,1	5,1,5,3,3,6	0,0,0,0,0,3	3.89068e-08	5.2511e-06	0.667,0.111,0.6	1.0,1.0,1.0,1.0,1.0,0.5	0.457	SE
ENSG00000107331.16	ABCA2	chr9	-	137012484_137012637_137012484_137012590_137012711_137012925	1,0,1	23,37,37	14,3,4,17,20,24	26,3,27,51,39,32	1.62981e-12	9.95898e-11	0.028,0.0,0.018	0.266,0.403,0.091,0.183,0.257,0.336	0.241	A3SS
ENSG00000160948.13	VPS28	chr8	-	144423600_144424132_144423600_144423922_144424040_144424132	266340508	185243379	137,97,167,111,123,117	2.29141e+17	1.11022e-16	1.02554e-14	0.418,0.412,0.401	0.23,0.256,0.252,0.245,0.224,0.224	-0.172	RI
ENSG00000148343.18	MIGA2	chr9	+	129068197_129068975_129068197_129068332_129069075_129069129	102195246	33,44,64	60,51,127,97,78,81	42,57,77,56,69,59	1.61138e-12	2.46507e-10	0.607,0.689,0.658	0.417,0.309,0.452,0.464,0.361,0.407	-0.25	A5SS
clu_10087	STRIP2	chr7	+	129456888_129458450_129458214_129458450_129456438_129456642	121166299	44,65,121	140,63,188,147,101,102	142,70,158,110,95,111	1.48215e-13	1.01222e-11	0.579,0.561,0.553	0.33,0.31,0.373,0.401,0.347,0.315	-0.218	A3SS
ENSG00000228315.11	GUSBP11	chr22	-	23690235_23690356_23683724_23683867_23695172_23695517	14,14,14	6,9,13	13,9,28,35,28,13	0,1,2,4,3,1	1.54753e-08	2.3802e-06	0.538,0.437,0.35	1.0,0.818,0.875,0.814,0.824,0.867	0.425	SE
ENSG00000137497.17	NUMA1	chr11	-	72012400_72012442_72010785_72010854_72016407_72016530	21,36,70	15,18,27	34,26,41,26,24,29	1,6,4,0,1,2	2.73244e-10	6.84678e-08	0.494,0.583,0.644	0.96,0.752,0.877,1.0,0.944,0.91	0.333	SE
ENSG00000160310.17	PRMT2	chr21	+	46658744_46658920_46649574_46649739_46663382_46663554	119150227	33,35,67	1.95153e+17	7,26,28,10,15,23	1.84297e-14	1.03435e-11	0.643,0.682,0.629	0.933,0.746,0.836,0.935,0.894,0.868	0.217	SE
ENSG00000134744.13	ZCCHC11	chr1	-	52436754_52436978_52436754_52436963_52438219_52438335	75102119	101109187	86,61,103,77,96,95	30,25,71,49,33,41	6.51734e-12	3.80233e-10	0.393,0.449,0.357	0.714,0.68,0.558,0.578,0.717,0.669	0.253	A3SS
ENSG00000161265.14	U2AF1L4	chr19	-	35744322_35744981_35744322_35744421_35745124_35745212	35,40,62	7,6,7	27,18,26,18,9,12	9,10,28,11,16,21	1.86325e-08	6.80261e-07	0.714,0.769,0.816	0.6,0.474,0.317,0.45,0.22,0.222	-0.386	A3SS
ENSG00000101849.15	TBL1X	chrX	+	9653544_9653689_9640272_9640360_9654214_9654288	24,26,28	63,53,92	181,46,99,104,88,103	71,64,96,41,37,73	1.32446e-11	4.41609e-09	0.16,0.197,0.132	0.56,0.264,0.34,0.559,0.543,0.414	0.284	SE
ENSG00000259429.5	UBE2Q2P2	chr15	+	82419207_82419247_82418635_82418792_82419367_82419391	33,53,74	3,3,4	48,11,32,39,21,37	16,8,14,13,15,16	1.26672e-10	3.4531e-08	0.886,0.926,0.929	0.68,0.494,0.618,0.68,0.498,0.621	-0.315	SE
ENSG00000127419.16	TMEM175	chr4	+	948115_948615_948115_948154_948410_948615	76,96,128	11,16,13	41,17,36,42,23,29	21,7,29,15,15,16	3.84542e-10	1.57528e-08	0.776,0.75,0.831	0.494,0.548,0.383,0.583,0.434,0.475	-0.3	RI
ENSG00000245694.9	CRNDE	chr16	-	54920297_54920338_54920297_54920327_54923584_54923650	17,18,24	20,35,27	73,32,68,50,32,52	4.85252e+17	4.15363e-11	2.23258e-09	0.435,0.318,0.446	0.12,0.103,0.145,0.116,0.122,0.175	-0.27	A3SS
ENSG00000181031.15	RPH3AL	chr17	-	321271_321415_327466_327579_319419_319549_352711_352842	0,0,0	1,3,7	6,3,6,30,24,23	11,5,8,29,30,31	2.49797e-08	3.00669e-06	0.0,0.0,0.0	0.353,0.375,0.429,0.508,0.444,0.426	0.423	MXE
ENSG00000086666.18	ZFAND6	chr15	+	80098415_80098578_80072563_80072647_80120327_80120405	112115199	40,55,65	3.16131e+17	18,25,51,10,24,11	2.01772e-12	7.87216e-10	0.583,0.511,0.605	0.898,0.724,0.717,0.915,0.764,0.915	0.256	SE
clu_16667	SRP9	chr1	+	225789019_225790466_225789258_225790466_225783299_225783368	5185791052	130159275	7.65479e+18	39,63,149,70,62,84	1.11022e-16	9.40853e-15	0.666,0.645,0.657	0.907,0.792,0.774,0.822,0.84,0.795	0.166	A3SS
ENSG00000156374.14	PCGF6	chr10	-	103345023_103345132_103347237_103347319_103326533_103326632_103347394_103347450	5,4,4	6,3,10	0,0,0,1,0,2	10,3,10,7,4,5	6.44484e-09	8.70196e-07	0.474,0.59,0.302	0.0,0.0,0.0,0.134,0.0,0.302	-0.383	MXE
ENSG00000115568.15	ZNF142	chr2	-	218651700_218652300_218650500_218650526_218656149_218656403	42,89,129	4,15,12	26,41,69,22,32,38	16,15,24,25,26,19	8.22012e-10	1.80776e-07	0.84,0.748,0.843	0.448,0.577,0.59,0.306,0.381,0.5	-0.343	SE
clu_17818	CSPP1	chr8	+	67190649_67192803_67190649_67190759_67193444_67193602	14,5,16	2,0,3	5,4,14,8,8,8	5,9,21,6,8,12	1.33173e-06	5.62004e-05	0.778,1.0,0.727	0.333,0.182,0.25,0.4,0.333,0.25	-0.544	A5SS
clu_1211	RPL41	chr12	+	56116585_56116863_56116585_56116799_56117481_56117943	120162131	69,69,99	35,43,91,51,42,46	45,64,109,104,102,146	9.2748e-12	1.285e-09	0.511,0.585,0.443	0.319,0.288,0.334,0.228,0.198,0.159	-0.259	A5SS
clu_14775	PSMD1	chr2	+	231166380_231170721_231170565_231170721_231165870_231166491	17,23,25	6,4,12	5,6,19,18,6,12	18,7,23,23,33,29	5.98895e-08	1.99684e-06	0.586,0.742,0.51	0.122,0.3,0.292,0.281,0.083,0.171	-0.404	A3SS
ENSG00000157353.16	FUK	chr16	+	70469151_70469323_70468848_70468968_70470313_70470426	48,55,68	14,19,26	111,56,124,70,70,110	3,8,6,4,7,10	1.0773e-11	3.69123e-09	0.632,0.591,0.567	0.949,0.778,0.912,0.897,0.833,0.846	0.273	SE
clu_12695	EMC3-AS1	chr3	+	9988711_9998899_9988711_9988747_10005107_10002765	6,8,20	1,1,3	27,3,14,11,4,10	14,4,14,13,21,19	4.50019e-07	2.1884e-05	0.75,0.8,0.769	0.491,0.273,0.333,0.297,0.087,0.208	-0.492	A5SS
ENSG00000198901.13	PRC1	chr15	-	90969078_90969120_90966037_90967202_90969523_90969623	171208283	103126177	140,62,109,70,52,87	147,111,203,101,92,114	4.4742e-14	2.30271e-11	0.537,0.536,0.528	0.399,0.281,0.273,0.326,0.283,0.348	-0.215	SE
ENSG00000105176.17	URI1	chr19	+	29971192_29971227_29942250_29942664_29985222_29985301	150200258	119113194	2.25206e+17	86,49,74,48,45,49	3.9857e-14	2.05984e-11	0.481,0.566,0.495	0.658,0.756,0.815,0.703,0.721,0.715	0.214	SE
ENSG00000134470.20	IL15RA	chr10	-	5966144_5966339_5960366_5960567_5977776_5978038	14,14,19	2,9,11	6,4,7,11,14,12	0,0,1,0,2,0	3.11047e-09	5.91928e-07	0.778,0.437,0.463	1.0,1.0,0.778,1.0,0.778,1.0	0.367	SE
ENSG00000140943.16	MBTPS1	chr16	-	84110712_84110825_84109455_84109583_84116734_84116818	0,0,1	5,2,2	6,6,4,9,7,8	3,1,3,4,6,2	1.18932e-07	1.37737e-05	0.0,0.0,0.2	0.5,0.75,0.4,0.529,0.368,0.667	0.469	SE
ENSG00000182325.10	FBXL6	chr8	-	144356989_144357502_144356989_144357121_144357438_144357502	229335361	93130171	112,87,231,130,88,94	7.21302e+16	1.75782e-12	1.11906e-10	0.552,0.563,0.514	0.437,0.251,0.347,0.359,0.275,0.213	-0.229	RI
clu_13271	GATA2-AS1	chr3	+	128491791_128497366_128515805_128497366_128489778_128490069	0,0,0	6,11,17	9,2,8,9,8,15	9,5,14,8,17,14	7.16505e-11	3.6681e-09	0.0,0.0,0.0	0.333,0.167,0.222,0.36,0.19,0.349	0.27	A3SS
ENSG00000116871.15	MAP7D1	chr1	+	36176198_36176581_36176198_36176321_36176417_36176581	210339505	23,29,56	98,101,270,75,213,213	53,34,77,41,40,64	6.17928e-12	3.5073e-10	0.82,0.854,0.818	0.48,0.598,0.637,0.478,0.727,0.625	-0.24	RI
ENSG00000185305.10	ARL15	chr5	-	54154579_54154639_53883944_53886713_54310431_54310573	70,88,89	0,1,0	33,18,43,38,39,27	1,1,0,47,47,47	2.65254e-09	5.17304e-07	1.0,0.982,1.0	0.953,0.917,1.0,0.333,0.339,0.262	-0.36	SE
ENSG00000168754.14	FAM178B	chr2	-	96893925_96894051_96902619_96902707_96875884_96876308_96921164_96921262	16,18,31	12,10,23	9,5,8,5,7,4	0,1,2,0,1,0	3.95177e-10	6.72554e-08	0.582,0.653,0.585	1.0,0.839,0.807,1.0,0.88,1.0	0.314	MXE
ENSG00000145020.15	AMT	chr3	-	49416777_49417718_49416777_49417367_49417614_49417718	13,7,14	0,0,0	19,4,11,6,3,2	2,0,2,3,4,3	1.00279e-07	2.63918e-06	1.0,1.0,1.0	0.826,1.0,0.733,0.5,0.273,0.25	-0.403	RI
ENSG00000141391.13	PRELID3A	chr18	+	12420324_12420493_12407895_12408007_12421539_12421629	59,47,87	47,63,74	77,42,110,100,144,138	11,18,46,18,28,45	2.33842e-10	5.96798e-08	0.386,0.272,0.37	0.778,0.538,0.545,0.735,0.72,0.605	0.311	SE
ENSG00000259429.5	UBE2Q2P2	chr15	+	82418635_82418792_82419207_82419247_82414786_82414804_82419367_82419391	6,7,7	15,12,28	19,11,23,19,16,18	7,3,10,14,4,11	2.55375e-08	3.05373e-06	0.22,0.291,0.15	0.657,0.721,0.619,0.489,0.738,0.536	0.406	MXE
clu_14465	FASTKD1	chr2	-	169531351_169531508_169531351_169531490_169540050_169540179	1,5,2	2,6,7	25,13,16,19,7,14	3,3,4,1,3,3	1.4148e-06	3.61008e-05	0.298,0.414,0.195	0.876,0.786,0.772,0.942,0.664,0.798	0.504	A3SS
ENSG00000125967.16	NECAB3	chr20	-	33670683_33670760_33660258_33660395_33672397_33672422	1,8,10	3,2,5	12,6,14,7,16,7	0,0,2,0,1,1	1.11139e-07	1.29437e-05	0.156,0.69,0.526	1.0,1.0,0.795,1.0,0.899,0.795	0.457	SE
ENSG00000183255.11	PTTG1IP	chr21	-	44856192_44856364_44849584_44851627_44865394_44865447	6,4,11	6,2,7	13,10,18,14,17,21	4,0,2,1,0,0	1.25538e-07	1.44043e-05	0.333,0.5,0.44	0.619,1.0,0.818,0.875,1.0,1.0	0.461	SE
ENSG00000226476.3	LINC01748	chr1	-	60542296_60542411_60573337_60573413_60540248_60540433_60588036_60588162	3,5,5	0,1,0	10,1,6,8,8,9	5,2,4,18,7,16	1.40784e-07	1.37738e-05	1.0,0.848,1.0	0.691,0.358,0.626,0.332,0.561,0.386	-0.457	MXE
ENSG00000188002.10	RP11-43F13.1	chr5	-	1628754_1629630_1632844_1632906_1626785_1626926_1633807_1634005	128147242	12,12,25	85,65,165,118,129,150	56,20,47,55,41,61	5.55112e-16	2.53901e-13	0.929,0.937,0.922	0.649,0.798,0.81,0.723,0.793,0.75	-0.176	MXE
ENSG00000188002.10	RP11-43F13.1	chr5	-	1628754_1629630_1632643_1632906_1626785_1626926_1633807_1634004	145161271	12,12,25	103,71,202,125,153,162	56,20,47,55,41,61	1.66533e-15	7.08561e-13	0.924,0.931,0.916	0.648,0.78,0.811,0.694,0.789,0.726	-0.182	MXE
ENSG00000100034.13	PPM1F	chr22	-	21924875_21925662_21924875_21925028_21925568_21925662	63,94,146	7,8,13	19,43,83,34,29,36	14,15,30,11,11,15	8.61294e-10	3.35335e-08	0.818,0.855,0.849	0.404,0.589,0.58,0.607,0.569,0.545	-0.292	RI
ENSG00000106070.17	GRB10	chr7	-	50705139_50705323_50710874_50710990_50703820_50703908_50732271_50732368	50,67,99	7,8,13	78,46,78,83,71,73	33,21,47,42,51,42	1.9541e-12	5.23399e-10	0.877,0.893,0.884	0.703,0.687,0.624,0.664,0.582,0.635	-0.235	MXE
ENSG00000198208.11	RPS6KL1	chr14	-	74909100_74910148_74909542_74910148_74908849_74908932	18,21,31	7,7,13	8,8,20,9,13,3	0,2,0,0,0,1	9.80758e-10	9.23296e-08	0.563,0.6,0.544	1.0,0.667,1.0,1.0,1.0,0.6	0.309	A5SS
ENSG00000100461.17	RBM23	chr14	-	22908332_22908380_22906027_22906368_22909482_22909595	172212336	114145259	58,59,130,45,77,108	94,102,204,97,117,156	2.32037e-14	1.27347e-11	0.502,0.494,0.465	0.292,0.279,0.299,0.237,0.306,0.317	-0.199	SE
ENSG00000237298.9	TTN-AS1	chr2	+	178571299_178571449_178523223_178523636_178591138_178591314	7,5,5	0,0,0	21,2,13,12,5,8	3,3,3,4,5,1	6.52618e-08	8.1758e-06	1.0,1.0,1.0	0.778,0.25,0.684,0.6,0.333,0.8	-0.426	SE
ENSG00000182718.16	ANXA2	chr15	-	60390212_60390317_60386027_60386086_60393037_60393440	6,7,18	13,21,40	11,20,17,27,23,23	2,8,11,13,11,12	7.5766e-09	1.3016e-06	0.187,0.143,0.184	0.733,0.556,0.436,0.509,0.511,0.489	0.368	SE
ENSG00000106070.17	GRB10	chr7	-	50705139_50705323_50710874_50710990_50703820_50703908_50792441_50792969	35,52,87	7,7,13	60,38,63,64,61,59	33,19,46,38,49,42	1.16023e-11	2.57296e-09	0.833,0.881,0.87	0.645,0.667,0.578,0.627,0.555,0.584	-0.252	MXE
ENSG00000027869.11	SH2D2A	chr1	-	156815036_156815221_156814204_156814294_156816005_156816063	36,69,68	0,1,0	175,135,237,63,47,57	33,20,36,7,7,11	8.02247e-13	3.32796e-10	1.0,0.972,1.0	0.726,0.771,0.767,0.818,0.77,0.722	-0.228	SE
ENSG00000159023.19	EPB41	chr1	+	29060421_29060484_29058588_29058645_29064981_29065158	315382692	132156274	2.9015e+17	45,40,59,74,54,81	9.99201e-16	7.29029e-13	0.591,0.597,0.604	0.796,0.694,0.757,0.801,0.819,0.783	0.178	SE
ENSG00000167232.13	ZNF91	chr19	-	23374637_23374764_23359402_23362725_23395324_23395446	6,10,18	1,1,12	33,6,12,9,3,14	1,0,0,0,0,0	8.35254e-10	1.83363e-07	0.75,0.833,0.429	0.943,1.0,1.0,1.0,1.0,1.0	0.32	SE
ENSG00000175581.13	MRPL48	chr11	+	73817822_73817947_73808312_73808350_73823012_73823070	6,13,24	17,21,39	11,6,23,19,22,36	5,5,8,2,8,3	5.46053e-08	7.06247e-06	0.15,0.236,0.235	0.524,0.375,0.59,0.826,0.579,0.857	0.418	SE
ENSG00000182670.13	TTC3	chr21	+	37157160_37157214_37156654_37156906_37158130_37158203	65,81,126	5,7,2	54,45,75,86,50,69	18,9,13,43,22,27	9.68436e-12	3.35528e-09	0.893,0.881,0.976	0.658,0.762,0.787,0.562,0.593,0.621	-0.253	SE
ENSG00000185305.10	ARL15	chr5	-	54171783_54171928_53884783_53886713_54307887_54307946	12,7,9	0,0,0	2,3,7,0,0,0	0,0,0,3,5,7	5.60427e-07	5.1605e-05	1.0,1.0,1.0	1.0,1.0,1.0,0.0,0.0,0.0	-0.5	SE
clu_4966	AC109446.3	chr16	+	17136173_17137614_17136196_17137614_17134503_17134550	4,7,5	13,16,29	78,27,63,21,14,24	44,23,40,12,14,18	1.14856e-08	4.35778e-07	0.2,0.262,0.123	0.59,0.488,0.561,0.587,0.448,0.52	0.337	A3SS
ENSG00000100802.14	C14orf93	chr14	-	22999053_22999402_22999053_22999156_23000958_23001037	42,34,80	9,6,23	32,19,36,23,15,20	28,17,31,23,13,15	7.23589e-09	2.83531e-07	0.7,0.739,0.635	0.364,0.358,0.367,0.333,0.366,0.4	-0.327	A3SS
ENSG00000134283.17	PPHLN1	chr12	+	42445972_42446290_42445990_42446290_42442640_42442741	48,65,74	34,50,72	54,45,78,35,47,30	7,19,21,8,9,8	1.77951e-10	8.79154e-09	0.545,0.524,0.466	0.867,0.668,0.759,0.788,0.816,0.761	0.265	A3SS
ENSG00000161265.14	U2AF1L4	chr19	-	35744322_35744738_35744322_35744421_35744625_35744738	65,87,118	43,66,97	45,23,47,36,17,23	97,60,82,51,47,71	1.68554e-12	1.08775e-10	0.43,0.397,0.378	0.188,0.161,0.223,0.261,0.153,0.139	-0.214	RI
ENSG00000171634.16	BPTF	chr17	+	67886127_67886316_67874919_67875020_67891843_67891962	71,93,138	63,49,104	96,72,144,150,97,126	19,18,53,15,24,21	1.38475e-10	3.75014e-08	0.36,0.487,0.399	0.716,0.667,0.576,0.833,0.669,0.75	0.287	SE
ENSG00000185049.14	NELFA	chr4	-	2006997_2007199_1991587_1991715_2007971_2008046	4,4,0	2,4,3	0,2,4,2,10,5	1,0,1,0,0,1	1.85007e-07	2.00237e-05	0.5,0.333,0.0	0.0,1.0,0.667,1.0,1.0,0.714	0.453	SE
ENSG00000176978.13	DPP7	chr9	-	137114462_137114718_137114462_137114576_137114646_137114718	427569623	354492498	1.45155e+17	5.36225e+17	4.55191e-15	3.8293e-13	0.411,0.401,0.42	0.135,0.286,0.279,0.194,0.267,0.276	-0.171	RI
clu_10287	LINC01287	chr7	-	153399919_153404233_153399919_153368790_153405491_153405598	27,38,52	13,23,32	13,12,16,21,23,30	20,26,54,45,42,47	2.81102e-10	1.35419e-08	0.509,0.452,0.448	0.245,0.187,0.129,0.189,0.215,0.242	-0.269	A3SS
clu_6719	DAZAP1	chr19	+	1422347_1423455_1422347_1422396_1428841_1428995	81108188	27,47,55	73,46,111,90,49,65	70,38,84,80,62,75	1.77195e-11	2.33018e-09	0.6,0.535,0.631	0.343,0.377,0.398,0.36,0.283,0.302	-0.245	A5SS
ENSG00000261008.6	LINC01572	chr16	-	72570434_72570515_72570450_72570515_72523331_72523415	0,1,5	4,1,2	4,1,2,4,3,4	2,0,0,1,1,0	7.65105e-07	3.38444e-05	0.0,0.463,0.683	0.633,1.0,1.0,0.776,0.722,1.0	0.473	A5SS
clu_10531	GNL1	chr6	-	30546955_30547274_30547111_30547274_30546695_30547013	8,8,9	6,8,22	1,0,2,0,0,0	7,5,12,8,7,7	2.28941e-10	2.47223e-08	0.4,0.333,0.17	0.067,0.0,0.077,0.0,0.0,0.0	-0.277	A5SS
ENSG00000111912.19	NCOA7	chr6	+	125796679_125796797_125781160_125781371_125815290_125815404	8,2,10	0,0,0	26,6,16,7,4,5	15,2,2,4,2,1	5.6364e-08	7.25213e-06	1.0,1.0,1.0	0.464,0.6,0.8,0.467,0.5,0.714	-0.409	SE
ENSG00000122643.18	NT5C3A	chr7	-	33035933_33035988_33026816_33026915_33062567_33062796	160159278	164232307	4.99132e+17	103,101,171,88,87,101	1.40544e-11	4.6486e-09	0.383,0.304,0.366	0.755,0.455,0.53,0.662,0.587,0.629	0.252	SE
ENSG00000198208.11	RPS6KL1	chr14	-	74909100_74909190_74908849_74908932_74909542_74910148	18,21,32	7,7,13	8,7,18,7,12,5	0,2,0,0,0,1	1.00585e-09	2.15847e-07	0.57,0.608,0.56	1.0,0.644,1.0,1.0,1.0,0.721	0.315	SE
ENSG00000176715.15	ACSF3	chr16	+	89098590_89098763_89093808_89093996_89102603_89102759	32,32,63	17,36,52	51,20,58,57,73,52	10,6,16,6,10,10	2.19373e-09	4.3816e-07	0.485,0.308,0.377	0.718,0.625,0.644,0.826,0.785,0.722	0.33	SE
clu_11601	POLR3G	chr5	+	90478345_90485684_90485028_90485684_90474863_90475020	10,18,21	23,21,29	7,15,19,12,13,12	3,7,8,1,0,2	8.781e-07	2.36537e-05	0.179,0.3,0.266	0.538,0.517,0.543,0.857,1.0,0.75	0.453	A3SS
ENSG00000067829.18	IDH3G	chrX	-	153790809_153790851_153791190_153791308_153790194_153790292_153792246_153792382	7,6,7	0,1,2	1,1,2,3,0,0	1,1,2,2,2,4	2.15821e-06	0.000148722	1.0,0.811,0.715	0.417,0.417,0.417,0.518,0.0,0.0	-0.547	MXE
ENSG00000160310.17	PRMT2	chr21	+	46661799_46661936_46649574_46649739_46663382_46663554	93,90,210	33,35,67	137,98,194,248,225,278	7,26,28,10,15,23	9.78007e-12	3.37642e-09	0.585,0.563,0.61	0.907,0.653,0.776,0.925,0.882,0.858	0.247	SE
ENSG00000072694.20	FCGR2B	chr1	+	161675256_161675313_161673959_161674073_161677327_161677365	0,3,0	1,3,2	6,1,1,5,0,2	1,2,0,0,1,0	1.84246e-06	0.000143368	0.0,0.386,0.0	0.791,0.239,1.0,1.0,0.0,1.0	0.543	SE
ENSG00000080345.17	RIF1	chr2	+	151468473_151468551_151467999_151468146_151468640_151468756	438473666	80108149	2.78202e+17	138,73,165,114,122,125	1.02141e-14	6.03281e-12	0.751,0.708,0.712	0.527,0.604,0.555,0.537,0.497,0.509	-0.186	SE
ENSG00000015153.14	YAF2	chr12	-	42235613_42235755_42210547_42210619_42237598_42237724	0,0,2	10,8,12	6,6,12,8,10,15	3,10,8,8,11,16	2.30062e-09	4.55112e-07	0.0,0.0,0.077	0.5,0.231,0.429,0.333,0.313,0.319	0.329	SE
ENSG00000131051.22	RBM39	chr20	-	35734185_35735081_35734185_35734257_35738967_35739017	90122180	10,14,22	57,54,90,54,50,43	34,19,31,34,18,13	2.91397e-10	1.38652e-08	0.818,0.813,0.804	0.456,0.587,0.592,0.443,0.581,0.623	-0.265	A3SS
ENSG00000149925.17	ALDOA	chr16	+	30065875_30065927_30064423_30064505_30067233_30067366	347049407042	143920212812	3.5423e+23	1.07368e+19	1.11022e-16	9.56288e-14	0.611,0.614,0.62	0.682,0.74,0.759,0.784,0.837,0.845	0.159	SE
ENSG00000137504.13	CREBZF	chr11	-	85663523_85665102_85663523_85663601_85663814_85665102	267339453	111129207	1.59115e+17	155,82,274,206,162,167	7.00551e-14	5.07738e-12	0.546,0.568,0.522	0.339,0.412,0.371,0.366,0.345,0.341	-0.183	RI
ENSG00000133393.12	FOPNL	chr16	-	15882948_15883048_15867306_15867516_15884007_15884205	1,0,0	8,5,6	10,4,9,3,1,2	4,3,5,1,2,4	3.20943e-08	4.44284e-06	0.059,0.0,0.0	0.556,0.4,0.474,0.6,0.2,0.2	0.385	SE
clu_10883	AL713998.1	chr6	-	67887645_67887398_67887645_67887069_67888910_67889339	69,81,142	22,19,51	3.17138e+17	24,12,35,9,10,17	1.15902e-11	6.59617e-10	0.611,0.681,0.582	0.868,0.852,0.814,0.887,0.851,0.82	0.224	A3SS
ENSG00000104093.13	DMXL2	chr15	-	51453549_51453641_51450194_51450346_51456065_51456193	3,12,12	2,5,7	24,7,30,39,27,46	0,0,0,4,0,5	3.35325e-07	3.32202e-05	0.434,0.551,0.467	1.0,1.0,1.0,0.833,1.0,0.825	0.459	SE
ENSG00000143224.17	PPOX	chr1	+	161167338_161167486_161169659_161169720_161167099_161167234_161170619_161170769	5,20,17	2,7,27	38,17,45,51,61,80	1,0,5,2,3,7	2.37156e-08	2.88299e-06	0.671,0.7,0.339	0.969,1.0,0.88,0.954,0.943,0.903	0.371	MXE
ENSG00000151746.13	BICD1	chr12	+	32338785_32338979_32337498_32337706_32367669_32367745	2,5,2	0,0,0	5,5,11,8,17,16	3,2,4,11,2,4	2.322e-07	2.4346e-05	1.0,1.0,1.0	0.455,0.556,0.579,0.267,0.81,0.667	-0.444	SE
clu_13944	CCDC88A	chr2	-	55296257_55298034_55296257_55296523_55299838_55299919	24,23,25	120137247	45,28,60,45,26,28	108,55,99,65,42,53	1.11022e-16	9.40853e-15	0.091,0.077,0.048	0.172,0.203,0.233,0.257,0.236,0.209	0.146	A3SS
ENSG00000228315.11	GUSBP11	chr22	-	23686830_23686995_23695172_23695517_23683724_23683867_23705428_23705541	19,36,33	9,9,15	3,1,7,10,6,4	15,5,10,14,9,10	1.12037e-07	1.13877e-05	0.679,0.8,0.688	0.167,0.167,0.412,0.417,0.4,0.286	-0.414	MXE
ENSG00000136280.15	CCM2	chr7	+	45068442_45068579_45064462_45064646_45072725_45072783	49,80,106	14,21,20	1.32113e+17	3,8,17,4,4,11	8.59801e-12	3.02109e-09	0.636,0.656,0.726	0.957,0.876,0.879,0.948,0.942,0.876	0.24	SE
clu_8075	LINC01029	chr18	-	77971813_77990347_77971813_77924718_77993634_77993722	5,3,12	71,69,125	20,8,14,10,11,18	53,16,46,11,18,16	8.66751e-13	5.4102e-11	0.034,0.021,0.046	0.159,0.2,0.132,0.313,0.234,0.36	0.199	A3SS
ENSG00000072274.12	TFRC	chr3	-	196075158_196075360_196077063_196077122_196074196_196074433_196082042_196082090	20,31,72	12,24,49	42,76,148,114,118,139	19,13,37,5,16,12	4.97402e-12	1.21336e-09	0.674,0.616,0.646	0.733,0.879,0.832,0.966,0.902,0.935	0.229	MXE
ENSG00000166762.16	CATSPER2	chr15	-	43649726_43649879_43647916_43648063_43664417_43664543	3,9,5	1,3,4	5,2,6,8,7,5	1,0,0,0,1,0	4.0518e-08	5.45077e-06	0.6,0.6,0.385	0.714,1.0,1.0,1.0,0.778,1.0	0.387	SE
ENSG00000197208.5	SLC22A4	chr5	+	132322183_132322355_132313613_132313768_132327276_132327403	26,48,66	14,22,31	39,51,94,67,77,66	2,9,16,10,5,6	1.2994e-09	2.71787e-07	0.481,0.522,0.516	0.907,0.739,0.746,0.77,0.885,0.846	0.309	SE
ENSG00000153391.15	INO80C	chr18	-	35487385_35487823_35480455_35480563_35489331_35489385	10,12,11	6,3,4	7,9,5,6,12,10	0,1,0,0,0,2	1.21306e-08	1.94394e-06	0.455,0.667,0.579	1.0,0.818,1.0,1.0,1.0,0.714	0.355	SE
ENSG00000116675.15	DNAJC6	chr1	+	65345610_65345723_65254461_65254649_65365884_65365934	13,24,21	2,7,18	34,11,33,19,22,29	2,0,1,0,1,2	1.0229e-08	1.68046e-06	0.765,0.632,0.368	0.895,1.0,0.943,1.0,0.917,0.879	0.351	SE
ENSG00000168385.17	2022-09-02	chr2	+	241317498_241317599_241315288_241315610_241324215_241324241	107109152	140163236	83,90,128,95,89,92	68,49,88,34,38,40	4.96425e-12	1.84352e-09	0.276,0.251,0.244	0.379,0.479,0.421,0.583,0.539,0.535	0.232	SE
ENSG00000138386.16	NAB1	chr2	+	190655976_190656159_190653730_190653780_190659276_190659585	5,9,2	2,1,7	10,1,5,7,4,7	2,0,0,0,1,0	6.54248e-08	8.1758e-06	0.556,0.818,0.125	0.714,1.0,1.0,1.0,0.667,1.0	0.397	SE
ENSG00000185305.10	ARL15	chr5	-	54307887_54307946_53883944_53886713_54310431_54310582	13,10,16	0,1,0	13,7,10,11,8,14	1,1,0,47,47,47	2.54569e-07	2.63127e-05	1.0,0.861,1.0	0.89,0.813,1.0,0.127,0.096,0.156	-0.44	SE
ENSG00000146733.13	PSPH	chr7	-	56043147_56043261_56031928_56031977_56051137_56051604	3,11,6	4,1,6	6,7,8,4,7,15	0,0,0,2,0,1	1.14769e-07	1.33414e-05	0.273,0.846,0.333	1.0,1.0,1.0,0.5,1.0,0.882	0.413	SE
ENSG00000143224.17	PPOX	chr1	+	161167338_161167486_161167099_161167234_161170619_161170769	5,20,17	4,14,18	38,17,45,51,61,80	3,0,7,18,11,11	1.2175e-07	1.40607e-05	0.385,0.417,0.321	0.864,1.0,0.763,0.586,0.735,0.784	0.414	SE
ENSG00000141013.16	GAS8	chr16	+	90031189_90031496_90031298_90031496_90027635_90027722	20,35,42	51,49,61	39,20,56,34,47,55	24,17,30,5,9,17	4.02798e-08	1.3905e-06	0.164,0.263,0.256	0.448,0.37,0.483,0.773,0.723,0.618	0.342	A3SS
ENSG00000113108.19	APBB3	chr5	-	140561586_140561722_140561586_140561701_140561843_140561849	15,22,20	3,10,15	33,22,30,53,36,43	2,4,3,1,0,0	1.56268e-09	6.84631e-08	0.805,0.645,0.524	0.932,0.82,0.892,0.978,1.0,1.0	0.279	A3SS
clu_11162	STXBP5	chr6	+	147345943_147353373_147348096_147353373_147339178_147339238	21,37,38	0,0,0	109,35,68,65,18,30	6,14,10,3,10,8	2.78979e-09	1.15677e-07	1.0,1.0,1.0	0.901,0.556,0.773,0.915,0.474,0.652	-0.288	A3SS
clu_10026	LINC02476	chr7	-	119750814_119764776_119750814_119752175_119800815_119800874	13,11,4	0,0,0	18,6,11,4,5,1	3,3,3,2,0,2	3.50734e-07	1.01547e-05	1.0,1.0,1.0	0.75,0.5,0.647,0.5,1.0,0.2	-0.4	A3SS
ENSG00000104983.8	CCDC61	chr19	+	45996244_45996401_45995470_45995504_46016693_46016833	7,5,7	3,2,2	7,8,6,13,6,6	0,0,1,0,0,0	4.49338e-08	5.97995e-06	0.538,0.556,0.636	1.0,1.0,0.75,1.0,1.0,1.0	0.382	SE
ENSG00000198836.8	OPA1	chr3	+	193626091_193626202_193618868_193618936_193631611_193631665	368515787	209219358	6.96381e+17	100,101,195,73,47,82	7.56062e-14	3.7511e-11	0.468,0.54,0.524	0.777,0.653,0.651,0.675,0.763,0.691	0.191	SE
ENSG00000143303.11	RRNAD1	chr1	+	156731990_156732473_156731990_156732115_156732280_156732473	105151199	54,71,72	92,62,112,86,51,92	118,67,102,93,70,81	8.28437e-12	4.64615e-10	0.493,0.515,0.58	0.28,0.316,0.354,0.316,0.267,0.362	-0.213	RI
ENSG00000100359.20	SGSM3	chr22	+	40408932_40409372_40408932_40409018_40409249_40409372	130186220	56,53,86	72,66,131,91,95,86	88,66,111,64,77,88	2.88553e-11	1.46169e-09	0.537,0.637,0.561	0.29,0.333,0.371,0.416,0.382,0.328	-0.225	RI
ENSG00000165490.12	DDIAS	chr11	+	82913654_82913746_82913956_82914170_82913286_82913386_82914722_82914851	6,6,7	1,1,4	3,8,5,2,3,4	5,16,16,16,7,12	2.07612e-06	0.00014415	0.86,0.86,0.641	0.38,0.338,0.242,0.113,0.304,0.254	-0.515	MXE
ENSG00000189403.14	HMGB1	chr13	-	30461638_30461688_30460894_30461533_30462537_30462712	64,61,129	110136260	21,7,23,29,14,10	96,95,215,86,107,104	3.33067e-16	2.71787e-13	0.277,0.228,0.247	0.126,0.046,0.066,0.182,0.079,0.06	-0.157	SE
ENSG00000283633.1	AC005301.9	chr22	+	16614076_16615111_16614076_16614178_16614698_16615111	165421663178	6028251217	2.92719e+23	3.50426e+17	1.55431e-15	1.33134e-13	0.579,0.568,0.566	0.807,0.686,0.685,0.751,0.718,0.699	0.153	RI
ENSG00000015153.14	YAF2	chr12	-	42235613_42235755_42210547_42210680_42237598_42237724	0,1,2	1,3,4	8,8,13,10,12,21	4,1,0,3,4,6	6.22735e-06	0.000397941	0.0,0.143,0.2	0.5,0.8,1.0,0.625,0.6,0.636	0.579	SE
ENSG00000233184.6	RP11-421L21.3	chr1	+	101072659_101072830_101025877_101026061_101077362_101077508	7,14,12	8,3,1	22,20,20,18,20,16	0,1,0,0,0,1	1.41563e-08	2.2198e-06	0.304,0.7,0.857	1.0,0.909,1.0,1.0,1.0,0.889	0.346	SE
ENSG00000115568.15	ZNF142	chr2	-	218651700_218651822_218650358_218650526_218656149_218656463	35,63,81	4,15,12	23,25,53,22,25,28	16,15,24,25,26,19	1.35024e-08	2.1389e-06	0.814,0.677,0.771	0.418,0.455,0.525,0.306,0.325,0.424	-0.345	SE
ENSG00000110719.9	TCIRG1	chr11	+	68047646_68047972_68047646_68047804_68047881_68047972	131146245	110140198	59,33,99,87,88,72	1.49102e+17	1.36779e-13	9.76315e-12	0.398,0.367,0.407	0.18,0.152,0.228,0.241,0.263,0.216	-0.177	RI
ENSG00000115020.16	PIKFYVE	chr2	+	208274017_208274053_208274020_208274053_208273583_208273733	4,1,4	0,0,1	4,3,4,2,4,1	10,3,3,2,1,4	2.38384e-06	5.8266e-05	1.0,1.0,0.797	0.281,0.495,0.566,0.495,0.797,0.197	-0.46	A3SS
ENSG00000102225.15	CDK16	chrX	+	47222272_47222342_47218310_47218664_47223551_47223728	27,47,52	8,26,25	75,61,88,51,47,69	2,7,9,3,6,10	7.82572e-10	1.72715e-07	0.662,0.512,0.546	0.956,0.835,0.85,0.908,0.819,0.8	0.288	SE
clu_10091	STRIP2	chr7	+	129460300_129462730_129460300_129460372_129462965_129463040	198220341	97126162	202,75,209,148,111,100	2.16136e+17	4.25548e-13	7.10182e-11	0.505,0.466,0.513	0.319,0.216,0.337,0.297,0.344,0.309	-0.191	A5SS
ENSG00000165490.12	DDIAS	chr11	+	82913654_82913746_82913286_82913386_82913956_82914031	4,4,10	0,1,2	2,5,10,2,2,4	5,5,10,9,6,9	7.85861e-06	0.000483739	1.0,0.671,0.719	0.17,0.338,0.338,0.102,0.145,0.185	-0.584	SE
ENSG00000119689.14	DLST	chr14	+	74885585_74885634_74881902_74882016_74889094_74889147	178269328	2,12,13	1.81156e+17	24,32,46,37,25,35	3.33067e-16	2.71787e-13	0.983,0.937,0.944	0.834,0.764,0.798,0.776,0.818,0.814	-0.154	SE
ENSG00000196295.11	AC005154.6	chr7	-	30551317_30551395_30550567_30550781_30563730_30563998	2,1,0	3,3,3	27,1,6,21,8,14	6,0,3,6,3,3	5.58776e-06	0.000363055	0.269,0.155,0.0	0.713,1.0,0.525,0.659,0.596,0.72	0.561	SE
clu_17334	MIGA2	chr9	+	129068197_129068899_129068197_129068332_129069075_129069129	51,85,135	33,44,64	24,28,87,35,36,39	42,57,77,56,69,59	4.67549e-11	5.81901e-09	0.436,0.491,0.513	0.222,0.197,0.361,0.238,0.207,0.248	-0.234	A5SS
ENSG00000138326.18	RPS24	chr10	+	78040203_78040225_78037193_78037304_78040614_78040670	133417202303	97791289118198	4.62114e+23	5.81964e+24	1.11022e-16	9.56288e-14	0.1,0.099,0.094	0.394,0.148,0.146,0.299,0.241,0.246	0.148	SE
ENSG00000185305.10	ARL15	chr5	-	54113201_54113410_53883944_53886713_54310431_54310573	209263406	0,1,0	177,138,220,82,78,85	1,1,0,47,47,47	2.85861e-10	7.11977e-08	1.0,0.992,1.0	0.989,0.986,1.0,0.466,0.453,0.475	-0.269	SE
clu_113	UBA1	chrX	+	47199479_47200544_47199479_47199614_47201275_47201366	6,4,5	3,1,5	4,0,4,7,6,6	0,1,0,0,0,0	2.46857e-08	1.71007e-06	0.5,0.667,0.333	1.0,0.0,1.0,1.0,1.0,1.0	0.333	A5SS
ENSG00000134905.16	CARS2	chr13	-	110644064_110644182_110642314_110642521_110644384_110644483	118123172	92107236	49,40,81,42,45,62	8.91132e+16	1.3578e-13	6.37931e-11	0.391,0.365,0.267	0.216,0.15,0.148,0.141,0.134,0.131	-0.188	SE
ENSG00000127947.15	PTPN12	chr7	+	77538764_77538845_77563935_77564195_77537553_77537645_77571077_77571186	0,0,2	8,11,12	3,5,11,7,9,13	18,6,11,10,9,12	1.22172e-07	1.22813e-05	0.0,0.0,0.153	0.153,0.475,0.521,0.432,0.521,0.54	0.389	MXE
ENSG00000080345.17	RIF1	chr2	+	151495228_151495326_151483198_151483335_151503033_151503185	2,8,11	4,9,6	9,5,7,10,8,7	0,0,1,1,2,2	1.58857e-06	0.000126386	0.2,0.308,0.478	1.0,1.0,0.778,0.833,0.667,0.636	0.49	SE
ENSG00000144674.16	GOLGA4	chr3	+	37361242_37361305_37355100_37355187_37366079_37366751	79141175	97132189	43,41,59,38,22,40	122,77,102,196,107,129	1.08469e-13	5.13504e-11	0.33,0.393,0.359	0.176,0.244,0.259,0.105,0.111,0.158	-0.185	SE
ENSG00000155463.12	OXA1L	chr14	+	22770192_22770625_22770192_22770278_22770460_22770625	190241345	6027621098	4.59186e+17	3.64357e+17	2.03837e-13	1.41217e-11	0.136,0.137,0.136	0.387,0.206,0.364,0.438,0.258,0.212	0.175	RI
ENSG00000114120.11	SLC25A36	chr3	+	140966347_140966434_140963126_140963227_140966933_140967036	36,59,104	11,7,10	42,37,83,21,22,19	28,15,44,33,32,15	4.47976e-08	5.96824e-06	0.632,0.816,0.845	0.44,0.564,0.498,0.25,0.265,0.399	-0.362	SE
clu_14983	NOL9	chr1	-	6546310_6549698_6549570_6549698_6545044_6546390	2,6,10	2,6,4	3,2,0,5,8,1	21,38,45,17,29,26	6.02698e-08	3.719e-06	0.333,0.333,0.556	0.067,0.026,0.0,0.128,0.121,0.019	-0.347	A5SS
ENSG00000117543.20	DPH5	chr1	-	100995109_100995149_101013709_101013818_100992636_100992740_101021640_101021765	344422664	121189286	1.99139e+17	33,28,52,18,25,29	2.81997e-14	9.64349e-12	0.667,0.612,0.621	0.81,0.778,0.784,0.857,0.814,0.785	0.171	MXE
ENSG00000205853.10	RFPL3S	chr22	-	32377260_32377349_32368496_32368567_32381147_32381255	2,2,4	3,1,2	5,3,3,2,7,7	1,0,0,0,0,2	1.19568e-06	9.89358e-05	0.257,0.509,0.509	0.722,1.0,1.0,1.0,1.0,0.645	0.469	SE
ENSG00000174501.14	ANKRD36C	chr2	-	95852125_95852196_95851693_95851787_95853708_95853861	11,11,22	5,6,6	5,1,12,10,7,15	17,12,17,37,22,16	1.70205e-07	1.86166e-05	0.559,0.514,0.679	0.145,0.046,0.289,0.135,0.155,0.351	-0.397	SE
ENSG00000272578.5	AP000347.2	chr22	-	23686837_23686995_23683743_23683867_23705428_23705541	8,5,19	4,1,4	10,3,15,15,9,14	0,0,0,0,0,1	2.05903e-08	3.01522e-06	0.5,0.714,0.704	1.0,1.0,1.0,1.0,1.0,0.875	0.34	SE
ENSG00000122085.16	MTERF4	chr2	-	241094276_241094432_241087093_241089365_241102252_241102320	6,5,8	3,4,1	6,6,8,7,12,14	0,0,1,0,0,2	6.40354e-08	8.03904e-06	0.5,0.385,0.8	1.0,1.0,0.8,1.0,1.0,0.778	0.368	SE
ENSG00000177225.16	PDDC1	chr11	-	773427_773629_772426_772521_777398_777483	5,3,6	1,0,0	4,3,5,5,2,2	3,1,3,3,3,2	1.91078e-06	0.000148034	0.714,1.0,1.0	0.4,0.6,0.455,0.455,0.25,0.333	-0.489	SE
ENSG00000116580.18	GON4L	chr1	-	155831534_155831620_155826869_155827028_155832831_155832950	1,4,1	6,8,5	7,3,9,14,8,2	6,0,2,2,1,2	5.48798e-06	0.000357321	0.081,0.209,0.095	0.381,1.0,0.704,0.787,0.809,0.345	0.543	SE
clu_3635	NLRP1	chr17	-	5584016_5586368_5584016_5585635_5619330_5619424	10,7,18	6,22,11	39,20,34,40,17,15	5,3,6,6,2,4	1.00389e-06	2.66709e-05	0.455,0.137,0.45	0.796,0.769,0.739,0.769,0.81,0.652	0.409	A3SS
ENSG00000114770.16	ABCC5	chr3	-	183985303_183985455_183983752_183984894_183987769_183987917	26,50,73	1,24,34	93,107,159,52,53,98	1,1,2,0,5,3	3.29216e-09	6.18697e-07	0.929,0.51,0.518	0.979,0.982,0.975,1.0,0.841,0.942	0.301	SE
ENSG00000122085.16	MTERF4	chr2	-	241094276_241094432_241096392_241096438_241090005_241090044_241097242_241097427	58,65,83	33,43,95	21,27,48,28,23,22	54,46,120,67,74,67	2.33028e-09	3.49456e-07	0.705,0.672,0.542	0.345,0.443,0.352,0.362,0.297,0.308	-0.289	MXE
ENSG00000183597.15	TANGO2	chr22	+	20055942_20056013_20061529_20061683_20052464_20052584_20063337_20063442	199296441	130209286	8.31083e+16	1.46152e+17	2.74447e-13	8.36858e-11	0.638,0.62,0.64	0.396,0.45,0.519,0.438,0.459,0.428	-0.184	MXE
ENSG00000165905.17	LARGE2	chr11	+	45926038_45926151_45924784_45924889_45926221_45926347	67123174	14,13,30	45,19,41,18,28,31	0,2,0,0,1,0	1.69909e-12	6.73305e-10	0.705,0.826,0.744	1.0,0.826,1.0,1.0,0.933,1.0	0.202	SE
ENSG00000100802.14	C14orf93	chr14	-	22999956_23000117_22999044_22999362_23000958_23001060	3,2,4	0,0,0	6,3,7,11,3,3	6,0,1,2,5,1	1.51272e-07	1.69219e-05	1.0,1.0,1.0	0.333,1.0,0.778,0.733,0.231,0.6	-0.388	SE
ENSG00000161179.13	YDJC	chr22	-	21629009_21629187_21628088_21628787_21629307_21629407	185729963840	5638231217	1.47414e+23	1.59296e+17	1.11022e-16	9.56288e-14	0.623,0.645,0.612	0.823,0.711,0.738,0.78,0.795,0.768	0.142	SE
ENSG00000092841.18	MYL6	chr12	+	56160625_56160670_56160242_56160320_56161386_56161550	132918532608	127516192326	9.71653e+18	1.30314e+23	1.11022e-16	9.56288e-14	0.416,0.439,0.434	0.337,0.245,0.275,0.304,0.286,0.28	-0.142	SE
ENSG00000148950.9	IMMP1L	chr11	-	31469757_31469797_31463171_31463305_31509518_31509603	59,81,116	74122156	15,17,52,20,27,18	98,64,117,110,86,104	5.46008e-13	2.3597e-10	0.361,0.32,0.345	0.098,0.158,0.24,0.114,0.182,0.109	-0.192	SE
ENSG00000213339.8	QTRT1	chr19	+	10706709_10706825_10701949_10702018_10707301_10707380	8,11,7	4,6,8	4,2,8,3,3,10	0,1,2,0,0,1	2.73641e-07	2.812e-05	0.5,0.478,0.304	1.0,0.5,0.667,1.0,1.0,0.833	0.406	SE
ENSG00000148337.20	CIZ1	chr9	-	128178708_128179415_128178708_128178904_128179072_128179415	153420363302	209293389	1.55611e+22	3.35268e+17	1.04361e-14	8.47663e-13	0.786,0.777,0.809	0.699,0.68,0.688,0.573,0.598,0.589	-0.153	RI
ENSG00000120662.15	MTRF1	chr13	-	41261690_41261825_41260492_41260915_41262214_41262331	54,74,74	0,1,2	57,28,76,19,29,42	11,8,17,5,6,2	2.12175e-10	5.45318e-08	1.0,0.974,0.949	0.722,0.636,0.691,0.655,0.707,0.913	-0.254	SE
ENSG00000156239.11	N6AMT1	chr21	-	28872190_28876491_28872190_28872739_28876311_28876491	42,51,55	54,49,79	83,51,105,110,65,53	25,24,64,30,28,27	1.26735e-09	4.77638e-08	0.28,0.342,0.258	0.624,0.515,0.451,0.647,0.537,0.495	0.252	RI
ENSG00000147905.17	ZCCHC7	chr9	+	37147361_37147445_37126311_37126942_37186711_37187054	2,7,2	31,40,59	17,3,7,10,9,7	15,6,7,3,19,13	2.12497e-09	4.26486e-07	0.033,0.085,0.018	0.377,0.211,0.348,0.64,0.202,0.223	0.288	SE
ENSG00000162032.15	SPSB3	chr16	-	1777945_1778612_1777945_1778048_1778133_1778612	126132267	96115164	80,52,143,87,71,80	223,83,151,151,142,169	2.22633e-12	1.38003e-10	0.411,0.379,0.464	0.16,0.25,0.334,0.234,0.21,0.201	-0.186	RI
ENSG00000228315.11	GUSBP11	chr22	-	23686830_23686995_23694118_23695517_23683724_23683867_23705428_23705541	14,29,24	9,9,15	3,1,6,7,3,4	15,5,10,14,9,10	2.90165e-07	2.62159e-05	0.609,0.763,0.615	0.167,0.167,0.375,0.333,0.25,0.286	-0.399	MXE
ENSG00000025708.13	TYMP	chr22	-	50526000_50526476_50526000_50526156_50526245_50526476	5,10,7	0,0,0	6,5,17,6,5,12	2,0,2,3,5,3	1.81695e-07	4.57736e-06	1.0,1.0,1.0	0.609,1.0,0.815,0.509,0.342,0.675	-0.342	RI
clu_8075	LINC01029	chr18	-	77971813_77986611_77971813_77985665_77989818_77989914	85112195	15,28,28	177,120,221,98,87,108	108,53,76,64,53,79	1.14822e-09	5.12725e-08	0.739,0.667,0.777	0.45,0.531,0.592,0.434,0.451,0.406	-0.25	A3SS
ENSG00000159214.12	CCDC24	chr1	+	43993839_43993964_43993886_43993964_43992522_43992639	1,10,11	1,10,6	3,2,3,3,2,2	0,1,1,0,0,1	2.02555e-07	6.22133e-06	0.403,0.403,0.553	1.0,0.574,0.669,1.0,1.0,0.574	0.35	A3SS
ENSG00000071626.16	DAZAP1	chr19	+	1428841_1428995_1429966_1429996_1422347_1422396_1430221_1430362	28,51,66	130165245	71,38,89,81,66,79	66,87,148,54,78,76	1.58523e-11	3.43226e-09	0.123,0.168,0.15	0.412,0.222,0.282,0.495,0.356,0.404	0.215	MXE
ENSG00000170113.15	NIPA1	chr15	+	22813632_22813714_22812162_22812253_22819287_22819416	3,5,10	3,2,3	1,0,1,2,2,0	7,4,1,7,4,4	2.30914e-07	2.42516e-05	0.351,0.574,0.643	0.072,0.0,0.351,0.134,0.213,0.0	-0.394	SE
ENSG00000140474.12	ULK3	chr15	-	74842279_74842449_74842279_74842420_74842538_74842676	30,29,23	6,8,4	16,18,35,19,16,24	17,10,23,32,17,30	1.38105e-07	4.35708e-06	0.794,0.737,0.816	0.421,0.582,0.54,0.314,0.421,0.382	-0.339	A3SS
ENSG00000183137.14	CEP57L1	chr6	+	109106034_109106090_109095187_109095251_109140420_109140675	6,8,18	3,3,4	13,3,12,4,5,8	0,0,0,0,1,0	1.22251e-08	1.95655e-06	0.559,0.628,0.74	1.0,1.0,1.0,1.0,0.76,1.0	0.318	SE
ENSG00000004866.20	ST7	chr7	+	117090748_117090837_117014935_117015014_117098612_117098702	18,27,52	7,6,4	23,6,21,13,11,3	25,4,15,36,9,14	3.97536e-07	3.8372e-05	0.572,0.7,0.871	0.323,0.438,0.421,0.158,0.388,0.1	-0.41	SE
ENSG00000115685.14	PPP1R7	chr2	+	241153482_241153604_241150466_241150547_241157806_241157862	241293447	75,65,122	2.60198e+17	30,16,60,16,22,44	3.2585e-13	1.44862e-10	0.616,0.693,0.647	0.813,0.861,0.757,0.907,0.871,0.805	0.184	SE
ENSG00000175581.13	MRPL48	chr11	+	73823012_73823070_73808312_73808350_73844806_73844976	16,13,26	3,9,9	2,2,4,0,7,1	8,6,18,4,4,6	1.27779e-06	0.000105099	0.769,0.474,0.644	0.135,0.172,0.122,0.0,0.522,0.094	-0.455	SE
ENSG00000106070.17	GRB10	chr7	-	50705139_50705323_50703820_50703908_50710874_50710990	8,13,22	35,51,87	64,31,58,51,59,49	59,38,61,64,61,59	2.87803e-12	1.10861e-09	0.103,0.113,0.112	0.352,0.29,0.322,0.285,0.326,0.293	0.202	SE
ENSG00000157869.14	RAB28	chr4	-	13369870_13369965_13371794_13371867_13367724_13368650_13376544_13376622	4,3,5	96136185	21,12,30,17,2,16	118,51,106,68,34,38	8.08242e-14	2.68858e-11	0.045,0.024,0.03	0.168,0.21,0.243,0.221,0.062,0.323	0.171	MXE
ENSG00000206573.8	THUMPD3-AS1	chr3	-	9395505_9395579_9391311_9391826_9397423_9397439	126158161	45,53,80	93,56,74,75,45,67	78,54,89,57,68,82	1.05775e-10	2.96156e-08	0.613,0.628,0.532	0.403,0.37,0.32,0.427,0.272,0.316	-0.24	SE
ENSG00000164896.19	FASTK	chr7	-	151076912_151077236_151076912_151077027_151077100_151077236	301441573	191250318	210,87,258,248,253,276	2.33128e+17	1.59539e-13	1.12177e-11	0.473,0.501,0.506	0.339,0.279,0.331,0.321,0.36,0.338	-0.165	RI
ENSG00000129103.17	SUMF2	chr7	+	56074113_56074218_56072996_56073111_56074585_56074736	163227373	10,31,34	2.87197e+17	95,46,62,61,36,61	4.39522e-11	1.31999e-08	0.891,0.785,0.846	0.602,0.682,0.708,0.494,0.623,0.563	-0.229	SE
ENSG00000138031.14	ADCY3	chr2	-	24820383_24820451_24819368_24820114_24820723_24820796	79103112	92115183	23,19,18,16,12,21	51,69,68,71,70,95	2.06724e-13	9.46153e-11	0.335,0.344,0.264	0.209,0.139,0.134,0.117,0.091,0.115	-0.18	SE
clu_18013	PVT1	chr8	+	128010317_128049748_128010317_128010444_128096517_128096656	30,35,64	4,5,8	41,15,29,5,12,10	23,3,16,14,11,15	4.69522e-07	2.2534e-05	0.789,0.778,0.8	0.471,0.714,0.475,0.152,0.353,0.25	-0.387	A5SS
ENSG00000100479.12	POLE2	chr14	-	49646993_49647092_49646569_49646694_49647292_49647360	2,8,16	0,0,2	3,2,5,3,0,2	0,1,4,3,2,3	5.71472e-06	0.000369947	1.0,1.0,0.8	1.0,0.5,0.385,0.333,0.0,0.25	-0.522	SE
ENSG00000140474.12	ULK3	chr15	-	74838265_74838344_74838151_74838192_74838439_74838504	241322497	46,61,84	2.54202e+17	11,8,36,11,23,23	4.55191e-15	2.94058e-12	0.742,0.744,0.765	0.927,0.933,0.855,0.938,0.882,0.898	0.155	SE
ENSG00000079156.16	OSBPL6	chr2	+	178324176_178324269_178306029_178306286_178328255_178328378	90127196	102,88,154	3.11124e+17	49,58,78,28,52,90	1.63473e-09	3.34591e-07	0.31,0.423,0.393	0.763,0.521,0.545,0.819,0.678,0.582	0.276	SE
clu_2935	ST8SIA6-AS1	chr10	+	17399104_17407613_17399104_17399202_17408062_17408286	5,5,3	22,33,55	15,11,24,17,14,19	29,19,33,6,17,18	1.03739e-09	9.52198e-08	0.102,0.07,0.027	0.205,0.224,0.267,0.586,0.292,0.345	0.254	A5SS
clu_10031	CPED1	chr7	+	121049109_121050868_121050907_121050868_121046886_121046993	36,53,92	27,23,47	28,7,21,12,11,12	45,24,37,17,17,27	4.74595e-09	1.90744e-07	0.4,0.535,0.495	0.237,0.127,0.221,0.261,0.244,0.182	-0.265	A3SS
ENSG00000148337.20	CIZ1	chr9	-	128178988_128179415_128179072_128179415_128178708_128178904	5838341344	209293389	6.31478e+17	3.35268e+17	4.11116e-13	7.02052e-11	0.598,0.603,0.648	0.501,0.488,0.485,0.385,0.401,0.387	-0.175	A5SS
ENSG00000124588.19	NQO2	chr6	+	3003668_3003789_3004494_3004651_3002049_3002286_3006467_3006559	94105155	22,25,50	96,106,237,139,84,109	101,68,142,85,74,83	3.5557e-11	7.14872e-09	0.81,0.808,0.756	0.487,0.609,0.625,0.621,0.532,0.568	-0.218	MXE
ENSG00000167700.8	MFSD3	chr8	+	144510597_144510903_144510597_144510722_144510793_144510903	66,69,117	78122139	27,21,26,12,14,19	100,53,86,63,74,93	7.63611e-13	5.06672e-11	0.328,0.246,0.326	0.135,0.186,0.148,0.099,0.098,0.105	-0.172	RI
ENSG00000106070.17	GRB10	chr7	-	50705139_50705323_50732271_50732368_50703820_50703908_50780626_50780736	27,19,52	7,7,13	35,31,32,22,30,46	35,19,45,38,49,42	1.37076e-08	1.76611e-06	0.794,0.731,0.8	0.5,0.62,0.416,0.367,0.38,0.523	-0.307	MXE
clu_17297	COQ4	chr9	+	128325765_128325881_128325778_128325881_128323015_128323147	1,5,3	22,38,38	8,17,17,30,18,18	35,15,44,17,29,33	3.6472e-08	1.26778e-06	0.039,0.105,0.066	0.169,0.502,0.255,0.61,0.355,0.326	0.299	A3SS
clu_3781	DRG2	chr17	+	18104543_18104681_18104559_18104681_18103800_18103889	3,0,3	5,7,17	5,6,21,17,13,12	6,4,13,3,6,8	4.75373e-06	0.000107167	0.341,0.0,0.132	0.419,0.564,0.582,0.83,0.652,0.564	0.444	A3SS
ENSG00000164896.19	FASTK	chr7	-	151076625_151077027_151076625_151076832_151076912_151077027	175286320	288391457	87,51,159,123,102,125	3.32181e+17	1.11022e-16	1.02554e-14	0.249,0.285,0.277	0.125,0.133,0.192,0.143,0.142,0.129	-0.126	RI
ENSG00000171634.16	BPTF	chr17	+	67875555_67875744_67874816_67875020_67891843_67892034	46,62,121	63,49,104	129,61,73,99,83,96	19,18,53,15,24,21	1.35603e-08	2.14139e-06	0.267,0.388,0.368	0.772,0.629,0.408,0.767,0.634,0.696	0.31	SE
ENSG00000197343.10	ZNF655	chr7	+	99561887_99561973_99560506_99560695_99571687_99571777	237295452	22,17,51	2.94103e+17	45,37,42,91,60,79	3.64969e-10	8.82427e-08	0.85,0.902,0.824	0.775,0.595,0.762,0.465,0.572,0.487	-0.249	SE
ENSG00000141562.17	NARF	chr17	+	82478570_82478667_82468763_82468896_82478799_82478918	21,20,39	85,91,119	42,27,36,64,75,72	17,47,79,26,43,66	1.72382e-09	3.51088e-07	0.11,0.099,0.141	0.553,0.223,0.186,0.552,0.466,0.353	0.272	SE
ENSG00000226476.3	LINC01748	chr1	-	60573337_60573413_60542296_60542411_60588036_60588162	3,5,8	0,0,0	10,1,8,8,10,9	4,0,2,6,2,5	6.54544e-08	8.1758e-06	1.0,1.0,1.0	0.583,1.0,0.691,0.427,0.736,0.501	-0.344	SE
ENSG00000106603.18	COA1	chr7	-	43650611_43650712_43647227_43648652_43729428_43729474	245326404	5697041026	4.05267e+17	3.0934e+17	3.33067e-16	2.71787e-13	0.177,0.188,0.164	0.396,0.282,0.304,0.346,0.275,0.292	0.139	SE
ENSG00000143224.17	PPOX	chr1	+	161167338_161167486_161167099_161167234_161168412_161168576	14,33,31	7,4,2	40,18,48,55,63,81	0,0,0,1,0,0	1.13879e-09	2.42278e-07	0.5,0.805,0.886	1.0,1.0,1.0,0.965,1.0,1.0	0.264	SE
ENSG00000224184.5	MIR3681HG	chr2	+	12340217_12340301_12308687_12308784_12558205_12558444	7,1,9	4,2,2	3,4,1,1,2,7	1,0,0,0,1,0	3.37482e-07	3.33806e-05	0.483,0.211,0.706	0.616,1.0,1.0,1.0,0.516,1.0	0.389	SE
ENSG00000141391.13	PRELID3A	chr18	+	12421539_12421629_12427040_12427111_12407895_12408007_12427220_12427323	47,68,76	83110163	11,18,46,18,30,47	105,96,153,149,137,223	1.69409e-12	4.59173e-10	0.337,0.357,0.295	0.086,0.144,0.212,0.098,0.164,0.159	-0.186	MXE
ENSG00000073849.14	ST6GAL1	chr3	+	187038391_187038491_187038394_187038491_186963784_186963926	5,3,5	0,0,1	16,7,9,0,2,2	15,7,3,3,0,4	4.03797e-06	9.30176e-05	1.0,1.0,0.83	0.511,0.495,0.746,0.0,1.0,0.329	-0.43	A3SS
ENSG00000205268.10	PDE7A	chr8	-	65788881_65788981_65782782_65782843_65838473_65838748	4,1,9	5,2,2	5,8,5,3,9,4	1,0,0,0,0,3	2.26376e-06	0.000170481	0.286,0.2,0.692	0.714,1.0,1.0,1.0,1.0,0.4	0.46	SE
ENSG00000205022.9	PABPN1L	chr16	-	88864852_88864940_88864236_88864379_88865021_88865128	1,12,4	0,0,0	8,4,18,8,12,10	1,6,4,3,2,2	1.45896e-07	1.63618e-05	1.0,1.0,1.0	0.807,0.258,0.701,0.582,0.758,0.723	-0.362	SE
ENSG00000248333.8	CDK11B	chr1	-	1645125_1645304_1642385_1642508_1649498_1649637	35,53,99	66,77,129	54,43,99,54,67,74	34,19,70,20,41,34	2.65331e-10	6.66197e-08	0.21,0.256,0.277	0.443,0.531,0.414,0.574,0.45,0.521	0.241	SE
ENSG00000183597.15	TANGO2	chr22	+	20055942_20056013_20061529_20061683_20043354_20043443_20063337_20063442	48,56,91	93158204	10,21,44,20,17,40	124,93,198,157,161,253	2.12885e-12	5.6447e-10	0.373,0.29,0.339	0.085,0.206,0.204,0.128,0.108,0.154	-0.187	MXE
ENSG00000168421.12	RHOH	chr4	+	40235176_40235358_40197120_40197300_40242713_40242834	4,3,5	33,53,48	23,8,17,17,4,9	35,28,36,10,3,7	8.67753e-10	1.89825e-07	0.057,0.028,0.05	0.247,0.125,0.191,0.459,0.4,0.391	0.257	SE
ENSG00000126653.17	NSRP1	chr17	+	30156539_30156662_30116819_30116863_30172541_30172598	8,20,6	15,19,18	13,9,8,6,13,3	1,1,4,3,3,0	4.87342e-06	0.00032446	0.211,0.345,0.143	0.867,0.818,0.5,0.5,0.684,1.0	0.495	SE
clu_9109	GABPA	chr21	+	25734569_25735385_25734569_25735070_25741560_25741675	117149223	2,3,2	73,75,133,55,48,91	7,10,15,11,6,13	2.00573e-12	2.94561e-10	0.967,0.961,0.982	0.839,0.789,0.816,0.714,0.8,0.778	-0.181	A5SS
ENSG00000146540.14	C7orf50	chr7	-	1000469_1000551_1009949_1010143_996985_997804_1127256_1127386	242342569	229287467	138,127,323,91,154,187	2.72207e+17	1.1956e-12	3.33955e-10	0.495,0.525,0.53	0.32,0.362,0.413,0.241,0.342,0.329	-0.182	MXE
ENSG00000185499.16	MUC1	chr1	-	155188162_155188285_155188162_155188231_155192182_155192283	108127146	0,0,1	38,20,53,12,14,15	3,2,0,2,11,7	9.00655e-10	4.06872e-08	1.0,1.0,0.989	0.89,0.865,1.0,0.794,0.45,0.579	-0.233	A3SS
ENSG00000075151.20	EIF4G3	chr1	-	21001198_21001312_20980333_20980448_21002712_21002808	10,10,19	8,11,19	19,8,19,8,7,5	4,3,0,1,2,0	1.60788e-06	0.000127595	0.385,0.313,0.333	0.704,0.571,1.0,0.8,0.636,1.0	0.442	SE
ENSG00000124782.19	RREB1	chr6	+	7240437_7240602_7228996_7231907_7248510_7250012	42,61,84	16,20,22	94,51,95,50,58,74	9,5,14,1,1,2	3.50628e-09	6.52999e-07	0.568,0.604,0.656	0.839,0.836,0.772,0.962,0.967,0.949	0.278	SE
ENSG00000135250.16	SRPK2	chr7	-	105126247_105126340_105125781_105125874_105126992_105127062	173241349	12,10,10	2.50161e+17	44,29,52,35,29,29	6.56142e-14	3.29489e-11	0.88,0.924,0.947	0.743,0.738,0.754,0.755,0.754,0.773	-0.164	SE
clu_10906	PHIP	chr6	-	79004373_79015216_79015081_79015216_79003729_79004436	2,5,4	1,1,4	2,0,1,0,1,3	9,6,9,9,8,5	3.36363e-06	0.000129315	0.5,0.714,0.333	0.1,0.0,0.053,0.0,0.059,0.231	-0.442	A5SS
ENSG00000005194.14	CIAPIN1	chr16	-	57440771_57441010_57440771_57440959_57447341_57447377	57,54,102	0,1,1	11,11,29,39,21,32	2,1,4,10,12,3	2.45744e-10	1.20384e-08	1.0,0.973,0.985	0.783,0.878,0.826,0.719,0.534,0.875	-0.217	A3SS
ENSG00000124588.19	NQO2	chr6	+	3004494_3004651_3004166_3004259_3006467_3006559	32,38,70	50,63,124	141,89,194,113,97,116	69,78,115,82,63,65	1.88102e-11	6.07578e-09	0.242,0.232,0.22	0.505,0.363,0.458,0.408,0.435,0.472	0.209	SE
clu_9109	GABPA	chr21	+	25734569_25740032_25734569_25735070_25741560_25741675	117149224	2,3,2	73,75,134,56,47,91	7,10,15,11,6,13	1.93034e-12	2.89276e-10	0.967,0.961,0.982	0.839,0.789,0.817,0.718,0.797,0.778	-0.18	A5SS
ENSG00000142687.17	KIAA0319L	chr1	-	35460304_35460437_35454361_35454485_35470862_35470906	0,3,3	1,2,2	2,2,5,4,3,3	0,0,0,1,2,0	1.61621e-05	0.000897739	0.0,0.429,0.429	1.0,1.0,1.0,0.667,0.429,1.0	0.563	SE
ENSG00000186566.12	GPATCH8	chr17	-	44438670_44438715_44436477_44436545_44464471_44464544	9,10,7	78,99,183	55,30,42,49,36,27	103,90,164,88,80,133	7.10543e-15	4.38465e-12	0.073,0.065,0.025	0.267,0.186,0.149,0.276,0.235,0.122	0.151	SE
ENSG00000233098.8	CCDC144NL-AS1	chr17	+	20949102_20949441_20931592_20931771_20956193_20956353	3,0,5	2,2,2	1,3,3,10,0,5	0,0,1,0,1,0	1.52488e-06	0.000122181	0.429,0.0,0.556	1.0,1.0,0.6,1.0,0.0,1.0	0.438	SE
ENSG00000004897.11	CDC27	chr17	-	47151805_47151936_47151805_47151918_47154671_47154786	73,60,117	326428562	93,82,97,75,52,53	1.69142e+17	1.75415e-14	1.28897e-12	0.16,0.106,0.15	0.318,0.329,0.238,0.311,0.259,0.244	0.144	A3SS
ENSG00000153391.15	INO80C	chr18	-	35487385_35487439_35480452_35480563_35489331_35489385	10,10,22	6,3,4	10,16,12,14,15,13	0,1,0,0,0,2	9.09289e-09	1.51998e-06	0.517,0.681,0.779	1.0,0.911,1.0,1.0,1.0,0.807	0.294	SE
ENSG00000112078.13	KCTD20	chr6	+	36479120_36479223_36442766_36443111_36481561_36481759	7,10,8	3,7,6	5,10,13,3,10,7	1,0,0,0,2,2	4.60056e-07	4.34705e-05	0.538,0.417,0.4	0.714,1.0,1.0,1.0,0.714,0.636	0.392	SE
ENSG00000148362.10	C9orf142	chr9	+	136992639_136992974_136992639_136992700_136992924_136992974	494643872	164261305	2.38234e+17	1.96144e+17	6.51812e-13	4.38669e-11	0.601,0.552,0.588	0.378,0.448,0.473,0.393,0.4,0.402	-0.165	RI
ENSG00000140474.12	ULK3	chr15	-	74842279_74842676_74842279_74842420_74842538_74842676	41,41,37	6,8,4	29,23,46,55,25,35	17,10,23,32,17,30	1.38233e-07	3.57812e-06	0.774,0.719,0.822	0.46,0.535,0.5,0.462,0.424,0.368	-0.313	RI
ENSG00000004487.15	KDM1A	chr1	+	23078965_23079177_23077233_23077360_23081445_23081573	0,1,1	2,6,1	2,4,2,9,5,5	2,1,3,2,0,1	3.57104e-06	0.000251951	0.0,0.077,0.333	0.333,0.667,0.25,0.692,1.0,0.714	0.473	SE
ENSG00000145332.13	KLHL8	chr4	-	87185250_87185799_87183202_87183389_87195323_87195690	98154191	39,48,57	2.82136e+17	30,21,34,9,15,12	3.61385e-11	1.11226e-08	0.557,0.616,0.626	0.825,0.764,0.771,0.887,0.787,0.851	0.214	SE
ENSG00000241878.11	PISD	chr22	-	31625762_31626016_31621648_31621885_31630803_31630831	63112129	23,23,36	44,40,81,57,63,97	2,2,8,3,4,6	6.14531e-10	1.38943e-07	0.578,0.709,0.642	0.917,0.909,0.835,0.905,0.887,0.89	0.247	SE
clu_10719	FKBP5	chr6	-	35642719_35680422_35642719_35643348_35688803_35688942	8,6,5	13,14,38	13,6,13,8,3,8	4,2,4,2,5,5	1.06923e-06	2.80962e-05	0.235,0.176,0.062	0.619,0.6,0.619,0.667,0.231,0.444	0.372	A3SS
ENSG00000153560.11	UBP1	chr3	-	33440676_33440923_33425589_33425741_33441268_33441371	3,10,6	3,5,3	2,2,4,4,5,2	0,0,2,0,0,1	4.80874e-07	4.50149e-05	0.333,0.5,0.5	1.0,1.0,0.5,1.0,1.0,0.5	0.389	SE
ENSG00000105698.15	USF2	chr19	+	35269802_35270003_35269445_35269699_35270446_35270517	441627970	112125219	5.34337e+17	45,39,90,41,50,36	6.77236e-15	4.20001e-12	0.663,0.715,0.689	0.856,0.812,0.78,0.85,0.838,0.888	0.148	SE
ENSG00000112855.14	HARS2	chr5	+	140693490_140693508_140691452_140691515_140693590_140693665	2,1,1	1,2,3	2,2,6,1,2,1	0,1,3,0,0,0	6.13866e-06	0.00039288	0.629,0.298,0.22	1.0,0.629,0.629,1.0,1.0,1.0	0.494	SE
ENSG00000160752.14	FDPS	chr1	+	155309788_155309965_155308915_155309076_155310063_155310205	9,9,33	76,97,110	12,8,8,28,27,21	18,14,15,17,16,31	2.12352e-10	5.45318e-08	0.056,0.044,0.13	0.25,0.222,0.211,0.452,0.458,0.253	0.231	SE
clu_12695	EMC3-AS1	chr3	+	10002716_10002765_10005107_10002765_9986892_9987264	4,3,7	0,0,0	0,2,4,1,3,4	1,0,2,2,2,1	4.2774e-05	0.000732458	1.0,1.0,1.0	0.0,1.0,0.5,0.2,0.429,0.667	-0.534	A3SS
ENSG00000129103.17	SUMF2	chr7	+	56074173_56074218_56074585_56074736_56072996_56073111_56078101_56078186	190257367	10,31,35	3.20176e+17	95,46,62,61,36,61	4.44089e-16	2.08329e-13	0.963,0.919,0.935	0.822,0.839,0.864,0.735,0.827,0.757	-0.132	MXE
ENSG00000116809.11	ZBTB17	chr1	-	15946153_15946316_15946153_15946294_15946934_15947123	5,9,6	114187270	29,13,20,24,15,26	91,72,146,67,99,110	6.66134e-16	5.44635e-14	0.035,0.038,0.018	0.207,0.129,0.101,0.227,0.11,0.162	0.126	A3SS
ENSG00000122140.10	MRPS2	chr9	+	135502068_135502266_135501843_135501973_135503135_135503278	3,1,6	14,10,22	7,6,8,11,4,6	5,0,7,5,2,4	2.66294e-06	0.000195905	0.097,0.048,0.12	0.412,1.0,0.364,0.524,0.5,0.429	0.45	SE
ENSG00000114209.14	PDCD10	chr3	-	167734213_167734345_167720061_167720273_167734458_167734510	142178250	19,24,42	120,106,196,40,62,56	79,38,52,30,33,22	1.59354e-09	3.267e-07	0.789,0.788,0.749	0.432,0.582,0.653,0.4,0.484,0.56	-0.257	SE
ENSG00000140105.17	WARS	chr14	-	100375282_100375406_100361707_100361921_100376259_100376285	27,45,60	58,50,82	251,72,117,96,72,96	53,45,80,42,36,42	2.99311e-09	5.76472e-07	0.189,0.31,0.268	0.703,0.444,0.422,0.533,0.5,0.533	0.267	SE
ENSG00000142512.14	SIGLEC10	chr19	-	51415897_51416357_51415897_51416167_51416309_51416357	0,2,4	2,2,2	9,1,6,7,6,4	2,0,3,0,1,0	7.69053e-05	0.000901246	0.0,0.333,0.5	0.692,1.0,0.5,1.0,0.75,1.0	0.546	RI
ENSG00000141577.13	CEP131	chr17	-	81192735_81192843_81192475_81192593_81193925_81194127	80,64,168	12,14,26	126,72,164,115,109,108	1,4,8,0,5,4	1.06208e-11	3.64916e-09	0.769,0.696,0.764	0.984,0.9,0.911,1.0,0.916,0.931	0.197	SE
ENSG00000228192.7	RP11-342M1.3	chr1	-	42843403_42843450_42844510_42844610_42841897_42842013_42846256_42846387	1,5,2	1,2,8	2,3,8,1,3,2	0,1,1,0,1,1	7.83328e-07	6.23104e-05	0.426,0.65,0.156	1.0,0.69,0.856,1.0,0.69,0.597	0.395	MXE
ENSG00000233184.6	RP11-421L21.3	chr1	+	101075394_101075716_101077362_101077508_101072659_101072830_101083460_101083574	7,4,4	12,14,20	28,22,23,24,13,25	11,9,11,25,8,13	7.58641e-07	6.07427e-05	0.368,0.222,0.167	0.718,0.71,0.676,0.49,0.619,0.658	0.393	MXE
ENSG00000183137.14	CEP57L1	chr6	+	109140420_109140675_109095181_109095575_109146757_109146937	49,55,107	23,20,40	98,60,89,33,22,37	12,5,8,4,4,4	1.6832e-09	3.43944e-07	0.516,0.579,0.572	0.803,0.857,0.848,0.805,0.733,0.822	0.256	SE
ENSG00000120159.11	CAAP1	chr9	-	26886103_26886188_26887312_26887513_26884809_26884902_26892258_26892787	15,14,17	0,2,0	13,4,18,21,10,16	10,1,7,9,5,12	2.34644e-08	2.86196e-06	1.0,0.868,1.0	0.551,0.79,0.708,0.687,0.653,0.557	-0.298	MXE
ENSG00000003436.15	TFPI	chr2	-	187529363_187529485_187503647_187503770_187554199_187554349	117137240	232285360	356,82,144,126,112,127	113,71,157,101,68,69	1.12023e-10	3.10844e-08	0.201,0.194,0.25	0.612,0.366,0.314,0.384,0.452,0.479	0.22	SE
ENSG00000086666.18	ZFAND6	chr15	+	80098415_80098578_80059567_80059809_80120327_80120405	116131229	236291403	3.55163e+17	2.31155e+17	8.49321e-14	4.14743e-11	0.197,0.184,0.221	0.435,0.345,0.31,0.405,0.328,0.333	0.159	SE
ENSG00000106799.12	TGFBR1	chr9	+	99132496_99132739_99132508_99132739_99128854_99129100	17,23,31	98,83,166	79,69,127,73,53,79	162,164,234,99,76,95	5.42253e-11	2.82643e-09	0.135,0.199,0.143	0.304,0.274,0.327,0.398,0.385,0.427	0.193	A3SS
ENSG00000114209.14	PDCD10	chr3	-	167734213_167734350_167720061_167720273_167734458_167734510	142178250	19,24,42	119,106,196,40,62,57	79,38,52,30,33,22	1.82234e-09	3.70544e-07	0.789,0.788,0.749	0.43,0.582,0.653,0.4,0.484,0.564	-0.256	SE
ENSG00000088448.14	ANKRD10	chr13	-	110900529_110900661_110892956_110893263_110906032_110906124	13,26,27	90,99,197	81,42,77,105,100,65	45,94,154,100,121,179	7.6702e-12	2.71819e-09	0.067,0.116,0.064	0.474,0.183,0.2,0.344,0.292,0.154	0.192	SE
clu_15253	NUDC	chr1	+	26934248_26941660_26941456_26941660_26924088_26934419	161251391	74,90,98	74,98,143,64,66,81	59,79,150,64,52,56	6.54781e-10	3.01667e-08	0.521,0.582,0.666	0.385,0.383,0.323,0.333,0.388,0.42	-0.218	A3SS
ENSG00000124588.19	NQO2	chr6	+	3004494_3004651_3003668_3003789_3006467_3006559	27,35,62	41,60,82	126,76,168,100,83,98	44,57,107,61,37,46	5.69983e-10	1.2972e-07	0.248,0.226,0.274	0.589,0.4,0.44,0.45,0.529,0.516	0.238	SE
ENSG00000127586.16	CHTF18	chr16	+	794039_794201_794053_794201_793143_793274	19,19,32	209256386	24,11,49,22,21,26	118,46,126,67,75,76	2.07612e-14	1.51596e-12	0.074,0.061,0.068	0.152,0.174,0.255,0.224,0.198,0.231	0.138	A3SS
clu_8359	RNF185	chr22	+	31160210_31185433_31160210_31176417_31187046_31187270	0,0,0	5,4,8	63,2,4,7,2,7	14,2,13,9,7,13	5.08757e-08	3.16593e-06	0.0,0.0,0.0	0.692,0.333,0.133,0.28,0.125,0.212	0.296	A5SS
ENSG00000173137.11	ADCK5	chr8	+	144391579_144391866_144391579_144391711_144391782_144391866	67104132	12,21,40	55,32,57,80,66,85	24,19,45,51,52,66	1.12757e-08	3.47189e-07	0.763,0.74,0.655	0.569,0.492,0.422,0.475,0.422,0.426	-0.252	RI
ENSG00000228315.11	GUSBP11	chr22	-	23686830_23686995_23683724_23683867_23705428_23705541	9,9,15	4,1,4	15,5,10,14,9,10	0,0,0,0,0,1	3.65456e-08	4.96483e-06	0.529,0.818,0.652	1.0,1.0,1.0,1.0,1.0,0.833	0.306	SE
ENSG00000182325.10	FBXL6	chr8	-	144356299_144356713_144356299_144356531_144356599_144356713	129137179	109153198	45,31,102,50,66,47	93,118,204,85,157,149	3.63898e-12	2.19785e-10	0.41,0.344,0.346	0.221,0.133,0.227,0.256,0.198,0.156	-0.168	RI
clu_11065	RNF217	chr6	+	124963702_124971573_124964724_124971573_124963248_124963426	44,70,80	5,4,9	11,5,19,13,14,11	4,2,10,7,7,5	3.10119e-07	9.2796e-06	0.815,0.897,0.816	0.579,0.556,0.487,0.481,0.5,0.524	-0.322	A3SS
clu_3849	SUPT6H	chr17	+	28668532_28672858_28670571_28672858_28662197_28662342	2,11,19	16,21,26	23,8,21,19,6,25	13,3,5,7,6,6	1.78047e-06	4.43589e-05	0.059,0.208,0.268	0.469,0.571,0.677,0.576,0.333,0.676	0.372	A3SS
ENSG00000129473.9	BCL2L2	chr14	+	23308815_23308932_23307940_23308199_23310972_23311144	33,54,111	8,19,21	101,33,93,90,89,82	3,5,9,0,2,3	1.1958e-09	2.52675e-07	0.673,0.587,0.725	0.944,0.767,0.838,1.0,0.957,0.932	0.245	SE
ENSG00000204463.12	BAG6	chr6	-	31644306_31644414_31644524_31644602_31644081_31644194_31644945_31645198	110317542402	5258881237	8.01806e+18	7.19695e+18	1.17684e-14	4.26353e-12	0.699,0.686,0.682	0.552,0.562,0.562,0.555,0.523,0.53	-0.142	MXE
ENSG00000185000.11	DGAT1	chr8	-	144317021_144317252_144317021_144317109_144317186_144317252	199332329	140220299	108,89,207,131,96,141	2.19163e+17	2.07456e-12	1.3031e-10	0.441,0.456,0.379	0.215,0.233,0.311,0.299,0.262,0.257	-0.163	RI
ENSG00000169756.16	LIMS1	chr2	+	108659604_108659764_108670780_108670847_108588310_108588425_108672324_108672445	9,15,30	47,69,178	146,40,98,83,43,71	113,73,166,129,108,126	1.17615e-10	2.16263e-08	0.14,0.156,0.125	0.523,0.317,0.333,0.353,0.252,0.323	0.21	MXE
ENSG00000182979.17	MTA1	chr14	+	105449358_105449409_105438671_105438739_105450057_105450184	31,47,68	33,45,68	44,26,67,45,41,60	4,13,40,8,10,13	5.4221e-08	7.02009e-06	0.381,0.406,0.396	0.878,0.567,0.523,0.787,0.729,0.751	0.312	SE
ENSG00000135679.22	MDM2	chr12	+	68814602_68814689_68815627_68815720_68813553_68813628_68816811_68816945	1,1,10	19,17,45	15,15,19,14,11,5	18,18,27,19,7,11	3.22621e-07	2.88632e-05	0.052,0.057,0.187	0.463,0.463,0.421,0.432,0.619,0.32	0.354	MXE
ENSG00000251669.5	FAM86EP	chr4	-	3947741_3948007_3946625_3946939_3948089_3948220	5,3,9	0,4,6	7,8,6,2,7,10	2,0,0,0,0,0	5.17526e-07	4.79394e-05	1.0,0.273,0.429	0.636,1.0,1.0,1.0,1.0,1.0	0.372	SE
ENSG00000116809.11	ZBTB17	chr1	-	15946153_15946316_15946153_15946294_15948290_15948497	2,1,1	2,3,8	4,4,6,8,5,8	0,1,4,2,1,4	3.4532e-05	0.000607449	0.45,0.214,0.093	1.0,0.766,0.551,0.766,0.804,0.621	0.499	A3SS
ENSG00000120265.16	PCMT1	chr6	+	149772047_149772247_149771161_149771266_149772554_149772684	7,3,5	3,1,3	5,3,11,8,3,9	1,1,0,0,0,0	3.02855e-07	3.054e-05	0.538,0.6,0.455	0.714,0.6,1.0,1.0,1.0,1.0	0.355	SE
ENSG00000150433.9	TMEM218	chr11	-	125102636_125102809_125102733_125102809_125102131_125102351	43,59,73	1,3,3	63,64,121,120,70,91	10,19,31,29,21,16	4.22922e-09	3.48934e-07	0.956,0.908,0.924	0.759,0.627,0.661,0.674,0.625,0.74	-0.248	A5SS
ENSG00000259471.1	LINC01169	chr15	+	66668340_66668454_66683998_66684042_66582189_66582248_66685269_66685794	19,27,49	8,17,20	13,19,17,12,14,13	24,25,37,18,28,20	4.73871e-08	5.2385e-06	0.633,0.536,0.64	0.282,0.356,0.25,0.326,0.266,0.321	-0.303	MXE
ENSG00000260643.2	RP11-303E16.8	chr16	-	81066192_81066281_81063745_81063993_81084462_81084594	0,2,1	6,4,3	5,0,5,1,3,3	0,1,1,1,1,1	2.5169e-06	0.000187047	0.0,0.206,0.148	1.0,0.0,0.722,0.342,0.609,0.609	0.429	SE
ENSG00000140105.17	WARS	chr14	-	100375282_100375350_100361707_100361921_100376259_100376307	20,29,51	58,50,82	192,55,99,67,50,68	53,45,80,42,36,42	3.83931e-09	7.06899e-07	0.168,0.254,0.267	0.68,0.417,0.421,0.483,0.449,0.487	0.26	SE
ENSG00000119242.8	CCDC92	chr12	-	123956283_123956444_123943346_123943493_123972528_123972616	0,0,0	3,6,3	3,1,3,3,2,4	3,3,0,2,4,4	1.48896e-06	0.000119725	0.0,0.0,0.0	0.333,0.143,1.0,0.429,0.2,0.333	0.406	SE
ENSG00000185324.21	CDK10	chr16	+	89693273_89693467_89693273_89693326_89693397_89693467	345392484	35,59,77	1.74151e+17	79,60,99,43,64,82	3.45243e-11	1.71204e-09	0.85,0.793,0.784	0.559,0.592,0.666,0.732,0.627,0.595	-0.181	RI
ENSG00000164329.13	PAPD4	chr5	+	79617529_79617599_79613010_79613075_79619611_79619764	73,75,142	138169271	48,26,50,33,27,30	2.4916e+17	5.55112e-16	4.30329e-13	0.235,0.205,0.233	0.1,0.086,0.098,0.083,0.118,0.094	-0.128	SE
ENSG00000013375.15	PGM3	chr6	-	83169062_83169323_83169241_83169323_83166129_83166466	149172216	18,11,31	149,99,166,131,63,84	47,32,54,30,30,37	1.56339e-09	1.38794e-07	0.805,0.887,0.777	0.613,0.607,0.606,0.686,0.512,0.532	-0.23	A5SS
ENSG00000143774.16	GUK1	chr1	+	228145491_228145624_228145510_228145624_228144327_228144752	27,42,68	110176278	17,8,16,30,26,35	11,16,17,27,44,54	8.05137e-09	3.11089e-07	0.171,0.167,0.171	0.565,0.296,0.442,0.483,0.332,0.353	0.242	A3SS
ENSG00000183963.18	SMTN	chr22	+	31080449_31080754_31080449_31080569_31080675_31080754	132139180	17,18,33	51,86,166,46,79,50	27,38,51,26,26,24	7.16387e-09	2.28034e-07	0.795,0.794,0.732	0.486,0.531,0.619,0.469,0.603,0.51	-0.237	RI
ENSG00000189077.10	TMEM120A	chr7	-	75987537_75987602_75986982_75987428_75987717_75987810	177182326	40,46,70	155,57,132,140,180,183	6,4,8,2,21,20	4.22318e-12	1.58253e-09	0.726,0.703,0.736	0.939,0.895,0.908,0.977,0.837,0.845	0.178	SE
ENSG00000185842.15	DNAH14	chr1	+	224968758_224968874_225007412_225007544_224967430_224967583_225023614_225023865	114171245	16,14,17	237,80,187,115,95,101	33,30,75,42,41,37	1.17839e-12	3.31681e-10	0.877,0.924,0.935	0.878,0.727,0.714,0.732,0.699,0.732	-0.165	MXE
ENSG00000136527.17	TRA2B	chr3	-	185931576_185931852_185925463_185925626_185937824_185938029	131181264	66,93,118	3.2819e+17	31,67,120,22,23,42	7.99351e-10	1.76104e-07	0.498,0.493,0.528	0.841,0.586,0.649,0.776,0.824,0.75	0.231	SE
ENSG00000229180.6	GS1-124K5.12	chr7	-	66588511_66588580_66573384_66573550_66592256_66592386	20,17,37	62143155	28,22,53,30,30,61	39,35,97,28,54,65	8.6805e-12	3.04146e-09	0.158,0.065,0.122	0.295,0.268,0.242,0.384,0.245,0.354	0.183	SE
ENSG00000166225.8	FRS2	chr12	+	69480298_69480359_69470348_69470530_69486201_69486297	3,5,7	0,0,5	3,0,2,0,10,0	6,3,4,4,6,7	0.000110266	0.00432398	1.0,1.0,0.462	0.235,0.0,0.235,0.0,0.505,0.0	-0.658	SE
ENSG00000161217.11	PCYT1A	chr3	-	196247366_196248323_196247366_196247643_196248206_196248323	12,14,26	0,0,1	3,4,15,10,10,8	0,2,1,5,3,7	9.64734e-07	2.00688e-05	1.0,1.0,0.929	1.0,0.5,0.882,0.5,0.625,0.364	-0.331	RI
ENSG00000118518.15	RNF146	chr6	+	127280515_127280604_127280230_127280340_127282286_127282395	2,12,11	1,2,4	5,0,5,0,2,2	8,3,7,6,3,5	6.75189e-06	0.000426728	0.509,0.757,0.588	0.245,0.0,0.271,0.0,0.257,0.172	-0.461	SE
ENSG00000235257.8	ITGA9-AS1	chr3	-	37818679_37818930_37818809_37818930_37808495_37808880	1,4,9	0,0,0	9,4,12,9,12,9	7,0,0,3,4,6	4.07357e-07	2.03489e-05	1.0,1.0,1.0	0.391,1.0,1.0,0.6,0.6,0.429	-0.33	A5SS
ENSG00000124222.22	STX16	chr20	+	58667489_58667597_58667986_58668127_58652072_58652087_58670511_58670603	105118180	90116184	2.1711e+17	49,51,90,87,67,105	4.48397e-11	8.76354e-09	0.538,0.504,0.495	0.816,0.683,0.691,0.7,0.685,0.65	0.192	MXE
ENSG00000163517.14	HDAC11	chr3	+	13501870_13501933_13483463_13483564_13504093_13504113	4,6,4	4,6,4	2,1,2,7,6,3	0,0,0,3,0,2	7.927e-06	0.000487465	0.377,0.377,0.377	1.0,1.0,1.0,0.585,1.0,0.476	0.467	SE
ENSG00000137497.17	NUMA1	chr11	-	72062588_72062686_72068495_72068617_72035901_72035975_72069841_72069911	2,5,8	3,13,11	9,7,7,5,6,11	0,2,6,3,1,0	4.48125e-06	0.000272834	0.4,0.278,0.421	1.0,0.778,0.538,0.625,0.857,1.0	0.433	MXE
ENSG00000145332.13	KLHL8	chr4	-	87185250_87185571_87183202_87183389_87195323_87195690	43,76,93	39,48,57	140,56,113,76,60,76	30,21,34,9,15,12	1.43357e-08	2.24227e-06	0.355,0.442,0.449	0.7,0.571,0.624,0.809,0.667,0.76	0.273	SE
ENSG00000075151.20	EIF4G3	chr1	-	21050865_21050994_21089137_21089213_20981047_20981227_21111322_21111383	3,5,3	1,10,8	10,6,15,9,3,8	1,1,1,2,1,1	1.87675e-06	0.000133864	0.77,0.358,0.295	0.918,0.87,0.944,0.834,0.77,0.899	0.398	MXE
ENSG00000148950.9	IMMP1L	chr11	-	31460625_31460714_31469757_31469797_31456259_31456386_31509518_31509603	41,61,94	133161230	13,14,34,14,11,9	153,75,173,99,106,110	1.56919e-11	3.41775e-09	0.296,0.341,0.358	0.104,0.203,0.212,0.162,0.124,0.101	-0.181	MXE
ENSG00000213468.4	FIRRE	chrX	-	131804971_131805037_131794323_131794466_131825221_131825365	17,9,19	3,4,4	13,5,19,23,14,22	0,0,0,0,0,3	1.7929e-08	2.689e-06	0.771,0.572,0.738	1.0,1.0,1.0,1.0,1.0,0.813	0.275	SE
clu_12700	FANCD2	chr3	+	10043828_10045728_10043828_10043864_10052386_10052497	6,2,4	4,5,8	7,1,17,5,2,2	1,1,1,3,0,0	2.04199e-05	0.000630014	0.429,0.167,0.2	0.778,0.333,0.895,0.455,1.0,1.0	0.478	A5SS
clu_3197	AC022400.3	chr10	-	73722388_73724838_73722388_73724828_73725960_73726040	8,5,26	0,0,7	6,9,15,8,5,11	11,5,12,11,9,7	2.44101e-05	0.000449131	1.0,1.0,0.772	0.333,0.622,0.533,0.399,0.337,0.589	-0.455	A3SS
ENSG00000103415.11	HMOX2	chr16	+	4483636_4483754_4476339_4476487_4506894_4507012	22,45,79	10,22,16	22,17,38,13,8,25	0,2,1,0,2,2	7.15402e-08	8.81173e-06	0.524,0.506,0.712	1.0,0.81,0.95,1.0,0.667,0.862	0.301	SE
ENSG00000169057.21	MECP2	chrX	-	154057742_154057842_154058398_154058566_154032206_154032557_154092183_154092307	6,2,5	0,0,4	6,3,10,2,6,4	18,6,19,7,12,17	5.42659e-05	0.00222606	1.0,1.0,0.556	0.25,0.333,0.345,0.222,0.333,0.19	-0.573	MXE
ENSG00000133657.14	ATP13A3	chr3	-	194413758_194413839_194425341_194425529_194402671_194406116_194427074_194427252	299399422	108136165	6.1737e+17	56,80,96,51,54,47	8.32667e-15	3.07759e-12	0.718,0.73,0.702	0.91,0.809,0.862,0.87,0.818,0.821	0.132	MXE
ENSG00000104093.13	DMXL2	chr15	-	51451644_51451697_51450128_51450346_51453549_51453641	232285407	3,9,10	3.02106e+17	24,7,29,38,27,45	9.99201e-16	7.29029e-13	0.98,0.953,0.963	0.89,0.907,0.807,0.814,0.838,0.783	-0.125	SE
ENSG00000168010.10	ATG16L2	chr11	+	72823543_72823797_72822847_72822961_72824059_72824122	6,1,7	7,27,24	20,2,7,15,1,7	6,0,8,4,1,1	9.51722e-06	0.000569994	0.3,0.018,0.127	0.625,1.0,0.304,0.652,0.333,0.778	0.467	SE
ENSG00000068097.14	HEATR6	chr17	-	60073961_60074159_60073235_60073279_60076129_60076237	4,2,20	2,7,8	9,7,13,11,17,16	1,1,3,0,0,2	7.30614e-06	0.000455382	0.5,0.125,0.556	0.818,0.778,0.684,1.0,1.0,0.8	0.453	SE
ENSG00000168958.19	MFF	chr2	+	227352513_227352573_227340291_227340380_227355676_227355761	68,74,107	245278359	138,83,115,110,91,100	1.1516e+17	2.96962e-12	1.13683e-09	0.146,0.141,0.155	0.425,0.242,0.22,0.341,0.338,0.334	0.169	SE
ENSG00000249859.9	PVT1	chr8	+	128048447_128048609_128010317_128010444_128096517_128096656	14,16,18	4,5,8	19,3,12,0,3,10	23,3,16,14,11,15	1.36444e-06	0.000110902	0.636,0.615,0.529	0.292,0.333,0.273,0.0,0.12,0.25	-0.382	SE
ENSG00000114626.17	ABTB1	chr3	+	127677464_127677843_127677464_127677563_127677675_127677843	1,2,7	0,1,4	2,0,0,4,2,0	12,3,3,15,10,6	0.000354678	0.00327626	1.0,0.5,0.467	0.077,0.0,0.0,0.118,0.091,0.0	-0.608	RI
ENSG00000185753.12	CXorf38	chrX	-	40639008_40639172_40639008_40639128_40647304_40647547	1,1,3	4,10,13	5,1,7,9,5,1	0,0,5,2,4,5	8.03873e-05	0.00128024	0.147,0.064,0.137	1.0,1.0,0.491,0.756,0.463,0.121	0.522	A3SS
ENSG00000122203.14	KIAA1191	chr5	-	176355570_176355749_176350612_176350737_176361601_176361797	5,5,6	0,1,0	3,2,3,4,8,8	1,2,2,1,3,8	3.3567e-06	0.000238593	1.0,0.714,1.0	0.6,0.333,0.429,0.667,0.571,0.333	-0.416	SE
ENSG00000104325.6	DECR1	chr8	+	90020908_90021056_90001404_90001561_90042727_90042800	3,3,5	0,2,9	6,1,3,3,4,8	0,0,0,0,1,0	2.09625e-06	0.000159611	1.0,0.429,0.217	1.0,1.0,1.0,1.0,0.667,1.0	0.396	SE
ENSG00000138386.16	NAB1	chr2	+	190655976_190656153_190653724_190653780_190659276_190659585	9,12,4	2,1,7	17,4,7,8,4,7	2,0,0,0,1,0	2.1051e-07	2.23717e-05	0.692,0.857,0.222	0.81,1.0,1.0,1.0,0.667,1.0	0.323	SE
ENSG00000151503.12	NCAPD3	chr11	-	134153139_134153200_134150118_134150583_134153288_134153363	183220381	2,3,7	1.3014e+17	6,15,34,11,17,28	2.77556e-15	1.85088e-12	0.982,0.978,0.971	0.93,0.851,0.821,0.875,0.833,0.786	-0.128	SE
ENSG00000197008.9	ZNF138	chr7	+	64815575_64815653_64794387_64794571_64830939_64831076	12,15,14	5,3,4	27,3,14,17,8,10	1,0,0,0,2,0	3.73214e-08	5.04812e-06	0.57,0.734,0.659	0.937,1.0,1.0,1.0,0.688,1.0	0.283	SE
ENSG00000067836.12	ROGDI	chr16	-	4801049_4801321_4800497_4800578_4801502_4801585	35,65,79	19,22,31	54,29,46,31,19,28	7,2,6,0,2,4	8.42189e-08	1.02012e-05	0.479,0.596,0.56	0.794,0.879,0.793,1.0,0.826,0.778	0.3	SE
ENSG00000233098.8	CCDC144NL-AS1	chr17	+	20892229_20892432_20868549_20868685_20924358_20924425	146153333	35,28,49	3.06172e+17	6,16,22,11,16,19	4.14491e-12	1.56264e-09	0.676,0.732,0.773	0.962,0.843,0.878,0.911,0.9,0.891	0.17	SE
ENSG00000087263.16	OGFOD1	chr16	+	56454773_56454921_56453262_56453408_56458512_56458594	4,1,5	1,0,0	3,1,8,3,3,4	1,2,1,2,3,1	1.59286e-06	0.000126565	0.667,1.0,1.0	0.6,0.2,0.8,0.429,0.333,0.667	-0.384	SE
ENSG00000058673.16	ZC3H11A	chr1	+	203802651_203803016_203802956_203803016_203801574_203801628	296324389	44,89,110	6.70326e+17	56,27,56,34,28,23	4.39441e-11	2.34032e-09	0.771,0.645,0.639	0.857,0.858,0.829,0.868,0.858,0.878	0.173	A3SS
ENSG00000248333.8	CDK11B	chr1	-	1645125_1645262_1642346_1642508_1649498_1649637	236352454	66,77,129	2.86214e+17	34,19,70,20,41,34	2.29983e-12	8.94222e-10	0.641,0.696,0.638	0.808,0.849,0.781,0.88,0.788,0.837	0.165	SE
ENSG00000182628.12	SKA2	chr17	-	59119318_59119495_59109950_59112345_59131280_59131367	6957521350	321387523	1.08372e+19	2.9122e+17	5.41234e-13	2.34725e-10	0.52,0.493,0.563	0.65,0.619,0.67,0.741,0.704,0.695	0.155	SE
ENSG00000129292.20	PHF20L1	chr8	+	132799094_132799172_132798771_132798860_132803818_132804032	35,46,79	175201386	83,44,122,45,66,67	93,87,186,104,113,143	3.58602e-14	1.87674e-11	0.099,0.112,0.102	0.33,0.218,0.266,0.193,0.244,0.206	0.139	SE
ENSG00000089006.16	SNX5	chr20	-	17961139_17961326_17956932_17957037_17968374_17968794	140216268	166260322	73,82,130,58,54,54	2.8215e+17	1.63203e-14	9.28564e-12	0.297,0.293,0.294	0.115,0.215,0.175,0.169,0.141,0.144	-0.135	SE
ENSG00000186260.16	MKL2	chr16	+	14252364_14252502_14251861_14252023_14258100_14258161	18,15,37	7,3,7	50,33,69,52,26,55	0,4,3,0,1,0	2.76683e-08	3.90422e-06	0.563,0.714,0.725	1.0,0.805,0.92,1.0,0.929,1.0	0.275	SE
ENSG00000006015.17	C19orf60	chr19	+	18588994_18589683_18588994_18589077_18589478_18589683	438657942	43,46,112	4.54238e+17	100,77,155,80,142,147	1.37212e-12	8.97789e-11	0.836,0.877,0.808	0.694,0.606,0.711,0.726,0.707,0.712	-0.148	RI
ENSG00000103253.17	HAGHL	chr16	+	728315_728604_728315_728424_728503_728604	72103143	37,66,79	29,27,42,19,21,16	64,25,62,18,44,36	6.83105e-09	2.18919e-07	0.517,0.461,0.498	0.199,0.372,0.271,0.367,0.208,0.196	-0.223	RI
ENSG00000125731.12	SH2D3A	chr19	-	6754250_6754731_6754250_6754425_6754615_6754731	33,31,48	41,56,82	10,6,12,9,7,18	1,3,5,2,4,8	3.38671e-06	5.9142e-05	0.287,0.217,0.226	0.833,0.5,0.545,0.692,0.467,0.529	0.351	RI
ENSG00000102901.12	CENPT	chr16	-	67835171_67835300_67835171_67835295_67835537_67835658	5,2,9	5,4,4	3,2,12,10,5,11	0,1,4,1,0,0	6.54672e-06	0.000141541	0.49,0.324,0.683	1.0,0.657,0.742,0.906,1.0,1.0	0.385	A3SS
ENSG00000115977.18	AAK1	chr2	-	69495984_69496080_69480859_69480961_69505568_69505673	4,1,7	0,0,0	22,9,5,16,10,2	4,1,1,6,3,1	4.66159e-07	4.38027e-05	1.0,1.0,1.0	0.733,0.818,0.714,0.571,0.625,0.5	-0.34	SE
ENSG00000012660.13	ELOVL5	chr6	-	53290400_53290535_53290094_53290189_53291775_53291963	3,18,12	0,0,2	6,0,3,3,1,7	4,3,4,1,1,0	1.37689e-05	0.000787737	1.0,1.0,0.75	0.429,0.0,0.273,0.6,0.333,1.0	-0.477	SE
ENSG00000143575.14	HAX1	chr1	+	154273335_154273961_154273335_154273598_154273749_154273961	40,39,45	13,13,23	111,18,50,91,55,49	93,48,91,66,62,86	2.74553e-07	6.6671e-06	0.606,0.6,0.495	0.374,0.158,0.216,0.408,0.307,0.222	-0.286	RI
clu_8075	LINC01029	chr18	-	77971813_77982713_77971813_77924718_77993634_77993722	27,40,56	71,69,125	37,49,62,29,21,33	53,16,46,11,18,16	7.34993e-08	2.40374e-06	0.16,0.225,0.183	0.259,0.605,0.403,0.569,0.368,0.508	0.263	A3SS
clu_120	ARAF	chrX	+	47562681_47563063_47562908_47563063_47561099_47562762	12,16,28	3,4,11	1,5,15,9,6,10	18,4,18,7,9,16	4.10814e-06	9.44465e-05	0.667,0.667,0.56	0.027,0.385,0.294,0.391,0.25,0.238	-0.367	A3SS
ENSG00000091127.13	PUS7	chr7	-	105508114_105508544_105508114_105508520_105522051_105522258	270386619	106145250	1.67248e+17	22,40,73,14,37,56	2.39886e-12	1.45056e-10	0.672,0.682,0.666	0.859,0.833,0.82,0.857,0.808,0.762	0.15	A3SS
ENSG00000196547.14	MAN2A2	chr15	+	90912042_90912664_90912042_90912279_90912516_90912664	138176267	93137183	99,48,167,118,145,145	187,79,151,254,231,238	4.3526e-11	2.11393e-09	0.426,0.391,0.422	0.209,0.233,0.356,0.188,0.239,0.233	-0.17	RI
ENSG00000134905.16	CARS2	chr13	-	110642314_110644182_110642314_110642521_110644384_110644483	77,80,117	92107236	33,34,56,27,40,32	8.91132e+16	6.54254e-13	4.17357e-11	0.295,0.272,0.199	0.156,0.131,0.107,0.095,0.121,0.072	-0.142	A3SS
clu_4509	SRSF2	chr17	-	76734122_76734949_76734122_76734562_76735060_76735158	301238525241	392524593	1.43515e+23	3.21328e+17	3.70159e-09	1.50264e-07	0.793,0.786,0.815	0.691,0.699,0.727,0.458,0.476,0.442	-0.216	A3SS
ENSG00000118495.18	PLAGL1	chr6	-	143966157_143966230_143966157_143966212_143968906_143968978	7,1,15	0,0,2	36,13,19,16,26,16	16,7,20,14,12,5	3.14123e-06	7.45802e-05	1.0,1.0,0.864	0.656,0.612,0.446,0.492,0.648,0.731	-0.357	A3SS
ENSG00000106070.17	GRB10	chr7	-	50705139_50705323_50703820_50703908_50732271_50732368	7,8,13	27,19,51	33,21,47,42,51,42	35,30,32,22,29,45	5.7729e-09	1.01565e-06	0.115,0.174,0.113	0.32,0.259,0.423,0.488,0.468,0.318	0.245	SE
ENSG00000163138.18	PACRGL	chr4	+	20702650_20702740_20701757_20701884_20704465_20704533	3,1,9	3,2,4	2,0,0,0,0,0	1,6,10,1,4,6	3.55421e-08	4.84442e-06	0.341,0.205,0.537	0.508,0.0,0.0,0.0,0.0,0.0	-0.276	SE
ENSG00000102878.16	HSF4	chr16	+	67167302_67167402_67167119_67167222_67167503_67167543	16,24,11	5,5,12	43,5,20,43,17,23	2,0,0,0,5,1	1.18922e-06	9.86645e-05	0.615,0.706,0.314	0.915,1.0,1.0,1.0,0.63,0.92	0.366	SE
ENSG00000246090.6	RP11-696N14.1	chr4	+	99102362_99102665_99088950_99089284_99102767_99102793	0,2,0	1,4,6	8,1,6,10,9,5	2,1,5,2,4,8	3.72784e-06	0.000261084	0.0,0.2,0.0	0.667,0.333,0.375,0.714,0.529,0.238	0.409	SE
ENSG00000198887.8	SMC5	chr9	+	70346604_70346649_70344143_70344269_70347065_70347161	181157302	8,11,11	1.41124e+17	21,24,44,32,15,27	8.99503e-13	3.71896e-10	0.939,0.907,0.949	0.821,0.779,0.783,0.692,0.831,0.752	-0.155	SE
ENSG00000146733.13	PSPH	chr7	-	56033960_56034106_56031928_56031977_56051137_56051446	6,19,16	4,1,6	20,7,26,12,11,10	0,0,0,2,0,1	9.55421e-08	1.13837e-05	0.429,0.905,0.571	1.0,1.0,1.0,0.75,1.0,0.833	0.295	SE
ENSG00000217930.7	PAM16	chr16	-	4343482_4343594_4341367_4341504_4351231_4351372	4,3,8	56,68,75	6,12,12,11,14,17	10,33,48,10,22,24	7.41008e-11	2.12755e-08	0.034,0.022,0.051	0.231,0.154,0.111,0.355,0.241,0.262	0.19	SE
ENSG00000185305.10	ARL15	chr5	-	54171783_54171928_53884783_53886713_54310294_54310415	4,7,8	0,0,0	3,8,7,0,0,0	0,0,0,2,2,4	2.32891e-05	0.00122608	1.0,1.0,1.0	1.0,1.0,1.0,0.0,0.0,0.0	-0.5	SE
ENSG00000281903.2	AF127936.7	chr21	-	14853273_14853431_14825522_14825624_14857541_14857708	3,1,3	2,1,3	0,1,5,14,2,8	1,0,0,4,0,0	3.95645e-06	0.000273271	0.429,0.333,0.333	0.0,1.0,1.0,0.636,1.0,1.0	0.408	SE
ENSG00000177565.16	TBL1XR1	chr3	-	177091150_177091180_177086964_177087041_177098465_177098541	6,2,4	1,3,6	3,0,0,1,0,0	4,1,1,2,4,3	2.68341e-06	0.000197294	0.821,0.338,0.338	0.365,0.0,0.0,0.277,0.0,0.0	-0.392	SE
ENSG00000108094.14	CUL2	chr10	-	35090178_35090642_35090429_35090642_35071198_35071339	62,70,110	144202287	103,62,107,66,71,63	54,77,161,59,59,69	1.03646e-10	1.18917e-08	0.177,0.148,0.161	0.488,0.287,0.249,0.359,0.376,0.313	0.183	A5SS
ENSG00000175193.13	PARL	chr3	-	183833723_183833825_183833491_183833589_183840569_183840640	7409761209	198257318	1.0501e+20	95,156,311,52,88,63	1.09113e-12	4.40837e-10	0.651,0.655,0.655	0.847,0.766,0.703,0.874,0.788,0.876	0.155	SE
ENSG00000169057.21	MECP2	chrX	-	154056940_154057254_154032206_154032557_154057742_154057842	17,16,25	0,0,3	40,7,32,37,44,55	18,6,19,7,11,17	1.73355e-06	0.000136002	1.0,1.0,0.806	0.526,0.368,0.457,0.725,0.667,0.618	-0.375	SE
ENSG00000137074.18	APTX	chr9	-	32987543_32987846_32987543_32987731_32988082_32988129	264365643	61,81,160	1.19171e+17	166,75,175,92,83,117	7.74241e-09	3.00633e-07	0.684,0.693,0.668	0.264,0.533,0.476,0.418,0.564,0.5	-0.222	A3SS
clu_17818	CSPP1	chr8	+	67193444_67193602_67193463_67193602_67190649_67190759	5,0,9	138149229	10,13,40,13,14,17	73,64,125,103,87,96	2.55351e-15	2.04457e-13	0.03,0.0,0.032	0.103,0.146,0.212,0.096,0.119,0.13	0.114	A3SS
ENSG00000089327.14	FXYD5	chr19	+	35154752_35154869_35154752_35154809_35155532_35155611	49,53,116	5,9,17	41,34,66,32,32,36	19,20,44,11,19,12	3.44278e-08	2.29821e-06	0.858,0.784,0.808	0.571,0.512,0.481,0.642,0.51,0.649	-0.256	A5SS
ENSG00000204410.14	MSH5	chr6	+	31745236_31745319_31744545_31744581_31746141_31746331	46,47,82	3,1,3	158,26,42,27,26,51	24,11,12,7,8,13	2.78899e-08	3.93102e-06	0.892,0.962,0.936	0.779,0.559,0.653,0.674,0.636,0.678	-0.267	SE
ENSG00000090989.17	EXOC1	chr4	+	55888887_55888932_55882726_55883928_55890222_55890386	41,76,101	131189252	17,30,32,19,19,24	2.47159e+17	7.77156e-16	5.87767e-13	0.176,0.216,0.215	0.045,0.114,0.075,0.058,0.09,0.125	-0.118	SE
clu_6721	DAZAP1	chr19	+	1426348_1428995_1428841_1428995_1422347_1422396	53,65,67	27,47,55	81,10,29,55,24,14	70,38,84,80,62,75	2.60958e-08	9.32221e-07	0.495,0.409,0.379	0.367,0.116,0.147,0.256,0.162,0.085	-0.239	A3SS
ENSG00000164896.19	FASTK	chr7	-	151077100_151077236_151076623_151076832_151077309_151077401	221364448	26,42,68	2.07148e+17	4,12,15,4,7,12	2.86438e-14	1.51769e-11	0.81,0.813,0.767	0.963,0.86,0.912,0.97,0.947,0.929	0.133	SE
ENSG00000100767.15	PAPLN	chr14	+	73260708_73260829_73259268_73259545_73261155_73261294	3,5,11	1,2,3	17,9,26,18,16,20	1,0,1,0,0,0	1.64367e-06	0.000130103	0.6,0.556,0.647	0.895,1.0,0.929,1.0,1.0,1.0	0.37	SE
ENSG00000115685.14	PPP1R7	chr2	+	241153475_241153604_241150021_241150547_241157806_241157862	487637959	75,65,122	5.40431e+17	30,16,60,16,22,44	8.88178e-16	6.59667e-13	0.765,0.831,0.797	0.9,0.931,0.868,0.953,0.935,0.906	0.118	SE
clu_17022	CKS2	chr9	+	89312489_89315297_89315169_89315297_89311197_89312533	36,21,59	11,12,20	5,18,33,42,12,27	1,2,5,0,1,1	3.18395e-07	9.50274e-06	0.621,0.467,0.596	0.714,0.818,0.767,1.0,0.857,0.931	0.286	A3SS
ENSG00000272419.6	RP11-403I13.8	chr1	-	145214676_145214731_145170941_145171185_145215638_145215726	8,7,14	0,0,2	12,9,11,12,6,10	14,4,1,16,2,6	2.64026e-06	0.000194828	1.0,1.0,0.817	0.353,0.589,0.875,0.323,0.657,0.515	-0.387	SE
clu_12708	BRK1	chr3	+	10118905_10125708_10125611_10125708_10115591_10115819	140157163	0,0,0	118,92,151,124,107,141	19,6,9,12,4,8	2.37477e-13	1.60297e-11	1.0,1.0,1.0	0.756,0.885,0.893,0.838,0.93,0.898	-0.133	A3SS
ENSG00000187600.12	TMEM247	chr2	+	46436472_46436696_46430175_46430203_46484243_46484425	1,0,6	8,4,10	15,8,8,9,5,8	6,13,5,2,0,1	3.95655e-05	0.0018817	0.059,0.0,0.231	0.556,0.235,0.444,0.692,1.0,0.8	0.525	SE
ENSG00000228192.7	RP11-342M1.3	chr1	-	42837669_42837939_42834680_42835131_42843403_42843450	2,4,3	7,5,9	4,2,5,3,3,1	0,1,0,1,2,1	1.34163e-05	0.000770051	0.125,0.286,0.143	1.0,0.5,1.0,0.6,0.429,0.333	0.459	SE
ENSG00000156042.17	CFAP70	chr10	-	73269613_73269715_73274432_73274594_73256368_73256416_73275445_73275598	2,1,6	0,0,0	27,20,31,101,59,44	22,5,19,55,18,24	5.25131e-07	4.39704e-05	1.0,1.0,1.0	0.551,0.8,0.62,0.647,0.766,0.647	-0.328	MXE
ENSG00000100181.22	TPTEP1	chr22	+	16647167_16647257_16638578_16638740_16647662_16647785	23,39,50	76104136	74,64,88,135,86,73	74,84,113,112,74,94	1.91583e-11	6.17217e-09	0.135,0.162,0.16	0.341,0.282,0.287,0.384,0.375,0.286	0.174	SE
clu_12695	EMC3-AS1	chr3	+	9992902_10002765_10005107_10002765_9988711_9988747	3,13,9	1,1,3	9,10,8,8,4,8	14,4,14,13,21,19	2.97497e-05	0.000531376	0.6,0.867,0.6	0.243,0.556,0.222,0.235,0.087,0.174	-0.436	A3SS
ENSG00000131697.17	NPHP4	chr1	-	5890867_5891028_5880113_5880239_5904616_5904804	14,42,71	6,6,10	22,21,46,14,17,23	0,1,2,1,0,0	1.46631e-08	2.27624e-06	0.538,0.778,0.78	1.0,0.913,0.92,0.875,1.0,1.0	0.253	SE
ENSG00000168259.14	DNAJC7	chr17	-	42003358_42003557_42000481_42000570_42018437_42018518	26,36,43	241267364	63,31,58,39,22,36	174,95,243,52,47,50	2.34257e-14	1.27438e-11	0.051,0.063,0.056	0.153,0.14,0.107,0.273,0.19,0.265	0.131	SE
ENSG00000088448.14	ANKRD10	chr13	-	110894108_110894202_110892691_110893263_110906032_110906124	41,38,63	90,99,197	80,57,114,174,135,193	45,94,154,100,121,179	2.46555e-10	6.22836e-08	0.187,0.162,0.139	0.473,0.235,0.272,0.468,0.361,0.353	0.198	SE
ENSG00000213096.10	ZNF254	chr19	+	24091900_24092015_24087175_24087337_24103746_24103867	14,5,16	2,6,5	6,2,2,3,4,5	3,0,0,0,0,0	1.11615e-06	9.34588e-05	0.778,0.294,0.615	0.5,1.0,1.0,1.0,1.0,1.0	0.354	SE
ENSG00000166743.9	ACSM1	chr16	-	20627255_20627316_20636738_20636840_20624095_20624215_20637370_20637451	3,2,3	4,9,5	23,1,3,6,15,9	1,0,1,8,2,3	2.31573e-05	0.0010864	0.38,0.153,0.329	0.949,1.0,0.71,0.38,0.86,0.71	0.481	MXE
ENSG00000078304.19	PPP2R5C	chr14	+	101786017_101786183_101856685_101856885_101762904_101762970_101882160_101882271	225262387	556627986	7.67351e+17	1.03853e+20	2.11831e-13	6.57216e-11	0.288,0.295,0.282	0.425,0.399,0.402,0.441,0.431,0.471	0.14	MXE
ENSG00000142046.14	TMEM91	chr19	+	41382771_41384083_41382771_41382921_41383885_41384083	19,22,54	4,5,1	15,20,27,21,11,10	13,8,19,7,13,12	7.49352e-06	0.000121313	0.704,0.688,0.964	0.366,0.556,0.415,0.6,0.297,0.294	-0.364	RI
ENSG00000144554.10	FANCD2	chr3	+	10047916_10048051_10043828_10043864_10052386_10052497	2,0,1	4,5,8	3,2,2,1,2,3	1,1,1,3,0,0	4.83093e-05	0.0022168	0.2,0.0,0.059	0.6,0.5,0.5,0.143,1.0,1.0	0.537	SE
ENSG00000162039.14	MEIOB	chr16	-	1865777_1865835_1861984_1862116_1868106_1868184	7369441245	86121195	3.52418e+17	152,132,215,59,79,100	3.39617e-13	1.49908e-10	0.842,0.83,0.8	0.591,0.664,0.697,0.718,0.735,0.667	-0.145	SE
ENSG00000054282.15	SDCCAG8	chr1	+	243293090_243293219_243286271_243286397_243304712_243304777	73,85,156	41,25,71	217,84,157,123,108,86	37,9,22,8,19,14	1.05878e-08	1.73711e-06	0.471,0.63,0.523	0.746,0.824,0.781,0.885,0.74,0.754	0.247	SE
ENSG00000114770.16	ABCC5	chr3	-	183985303_183985378_183987769_183987917_183983752_183984894_183988571_183988727	216374502	24,43,69	2.24277e+17	94,109,163,52,53,95	2.79887e-13	8.46393e-11	0.889,0.886,0.866	0.679,0.693,0.754,0.764,0.804,0.739	-0.141	MXE
ENSG00000132305.20	IMMT	chr2	-	86171207_86171381_86171207_86171312_86173649_86173761	150183309	469594903	2.34187e+17	4.05354e+17	5.56555e-13	3.63011e-11	0.157,0.152,0.166	0.252,0.236,0.243,0.37,0.319,0.343	0.136	A3SS
ENSG00000133318.13	RTN3	chr11	+	63752506_63752645_63681445_63681778_63753661_63753708	3,1,9	1,4,1	8,3,7,1,4,3	0,0,0,0,0,0	2.43689e-05	0.00127481	0.6,0.111,0.818	1.0,1.0,1.0,1.0,1.0,1.0	0.49	SE
ENSG00000213397.10	HAUS7	chrX	-	153454876_153455053_153454393_153454508_153455541_153455766	252309476	103149253	81,80,141,58,66,93	63,62,122,76,140,144	5.3079e-10	1.22372e-07	0.55,0.509,0.485	0.391,0.392,0.366,0.276,0.191,0.244	-0.205	SE
ENSG00000249859.9	PVT1	chr8	+	128070159_128070361_128010317_128010444_128096517_128096656	127141198	4,5,8	131,48,71,69,48,60	23,3,16,14,11,15	4.59489e-10	1.07533e-07	0.941,0.934,0.925	0.74,0.889,0.689,0.711,0.686,0.667	-0.203	SE
ENSG00000121940.15	CLCC1	chr1	-	108941404_108941498_108939635_108939782_108947610_108947718	1,10,6	0,0,0	6,1,6,3,6,1	0,3,3,0,1,4	6.09335e-06	0.00039099	1.0,1.0,1.0	1.0,0.144,0.503,1.0,0.752,0.112	-0.415	SE
ENSG00000010803.16	SCMH1	chr1	-	41152598_41152741_41151613_41151684_41160874_41160898	54,76,115	44,42,69	89,28,43,84,68,72	5,9,13,9,18,18	5.98748e-08	7.60913e-06	0.38,0.475,0.455	0.899,0.609,0.623,0.824,0.654,0.667	0.276	SE
ENSG00000148737.16	TCF7L2	chr10	+	113158666_113158717_113158020_113158069_113159919_113159992	1,7,3	0,1,0	4,1,1,4,2,3	0,1,2,1,7,2	9.96448e-06	0.000593318	1.0,0.821,1.0	1.0,0.396,0.247,0.724,0.158,0.496	-0.437	SE
ENSG00000231607.10	DLEU2	chr13	-	50070581_50070641_50068096_50068163_50071515_50071629	3,2,21	0,0,1	7,4,9,2,4,2	1,3,1,4,1,2	4.73542e-06	0.000317488	1.0,1.0,0.928	0.812,0.451,0.847,0.236,0.712,0.382	-0.403	SE
ENSG00000225190.10	PLEKHM1	chr17	-	45478100_45478147_45475365_45475726_45482436_45482525	11,11,19	2,5,4	7,8,16,22,26,24	0,0,3,0,0,0	1.34967e-08	2.1389e-06	0.787,0.597,0.762	1.0,1.0,0.782,1.0,1.0,1.0	0.248	SE
ENSG00000188672.17	RHCE	chr1	-	25385710_25385844_25370466_25370540_25391993_25392141	6,19,18	3,4,8	3,1,5,5,9,9	0,0,1,1,0,1	1.68861e-07	1.85023e-05	0.5,0.704,0.529	1.0,1.0,0.714,0.714,1.0,0.818	0.297	SE
ENSG00000124570.17	SERPINB6	chr6	-	2968778_2968913_2955523_2955670_2971532_2972165	8,18,18	11,14,16	27,22,33,15,19,30	5,2,10,3,7,5	1.90979e-06	0.000148034	0.267,0.391,0.36	0.73,0.846,0.623,0.714,0.576,0.75	0.367	SE
ENSG00000127483.17	HP1BP3	chr1	-	20780344_20780540_20779811_20779911_20787194_20787272	6858961531	75106136	7.69583e+18	1.90103e+17	2.42029e-14	1.31091e-11	0.82,0.809,0.849	0.669,0.739,0.695,0.737,0.679,0.664	-0.129	SE
ENSG00000114209.14	PDCD10	chr3	-	167725400_167725473_167720061_167720273_167734458_167734510	217254353	19,24,42	174,178,259,71,86,91	79,38,52,30,33,22	4.8648e-10	1.12996e-07	0.867,0.858,0.827	0.556,0.727,0.739,0.574,0.597,0.702	-0.202	SE
ENSG00000179152.19	TCAIM	chr3	+	44354738_44354811_44361364_44361518_44338118_44338319_44367455_44367708	134196299	8,12,26	158,74,213,100,118,172	35,19,54,51,32,33	2.82219e-13	8.46448e-11	0.95,0.949,0.929	0.837,0.816,0.818,0.69,0.808,0.856	-0.139	MXE
ENSG00000102225.15	CDK16	chrX	+	47222260_47222342_47218709_47219105_47223551_47223759	50,93,117	169208307	1.44112e+17	143,83,235,115,159,178	5.70932e-12	2.10759e-09	0.138,0.194,0.171	0.352,0.421,0.29,0.345,0.261,0.302	0.161	SE
ENSG00000133193.12	FAM104A	chr17	-	73212677_73212740_73207352_73209768_73232085_73232371	27,29,55	25,33,65	32,19,39,30,30,34	4,7,22,5,11,13	2.60979e-07	2.68633e-05	0.395,0.347,0.339	0.829,0.622,0.518,0.784,0.623,0.613	0.305	SE
ENSG00000090006.17	LTBP4	chr19	+	40622400_40622667_40623603_40623732_40619346_40619493_40625856_40626009	260351461	64105135	4.67183e+17	37,40,60,28,25,34	2.9976e-15	1.21873e-12	0.802,0.77,0.773	0.927,0.821,0.855,0.94,0.931,0.917	0.117	MXE
ENSG00000180229.12	HERC2P3	chr15	-	20452367_20452588_20445858_20446046_20453350_20453401	31,29,50	12,15,43	32,35,56,94,116,112	2,5,15,5,23,18	3.05364e-07	3.07431e-05	0.564,0.492,0.368	0.889,0.778,0.651,0.904,0.716,0.757	0.308	SE
ENSG00000114120.11	SLC25A36	chr3	+	140966999_140967036_140966347_140966434_140968682_140968730	5,1,11	0,4,6	7,3,11,3,2,2	0,0,1,0,0,0	6.00107e-06	0.000385898	1.0,0.153,0.571	1.0,1.0,0.889,1.0,1.0,1.0	0.407	SE
ENSG00000233184.6	RP11-421L21.3	chr1	+	101075394_101075716_101025918_101026061_101077362_101077508	17,12,37	8,3,1	36,18,38,39,28,35	0,1,0,0,0,1	4.14353e-08	5.56813e-06	0.515,0.667,0.949	1.0,0.9,1.0,1.0,1.0,0.946	0.264	SE
ENSG00000233098.8	CCDC144NL-AS1	chr17	+	20981486_20981624_20995486_20995552_20958301_20958402_20996485_20996635	1,3,5	0,0,0	1,3,6,3,3,3	0,1,1,2,5,3	1.49325e-06	0.000109498	1.0,1.0,1.0	1.0,0.716,0.835,0.558,0.336,0.457	-0.35	MXE
ENSG00000141013.16	GAS8	chr16	+	90031175_90031189_90027635_90027722_90031298_90031499	1,1,1	51,49,61	7,2,5,7,4,5	24,17,30,5,9,17	4.67916e-09	8.36275e-07	0.017,0.018,0.014	0.204,0.094,0.128,0.552,0.281,0.206	0.228	SE
ENSG00000135452.9	TSPAN31	chr12	+	57746175_57746720_57746175_57746256_57746588_57746720	37,46,41	36,69,79	20,17,22,16,22,25	128,63,146,101,77,80	1.01513e-10	4.51158e-09	0.339,0.25,0.206	0.072,0.119,0.07,0.073,0.125,0.135	-0.166	RI
ENSG00000132613.14	MTSS1L	chr16	-	70679314_70679323_70678251_70678409_70679629_70679704	151167341	55,87,133	68,67,141,43,59,58	66,48,125,40,61,76	3.52717e-10	8.56143e-08	0.717,0.639,0.703	0.487,0.563,0.51,0.498,0.471,0.413	-0.196	SE
ENSG00000006468.13	ETV1	chr7	-	13989267_13989464_13989007_13989139_13989562_13989946	25,23,45	19,20,32	52,17,36,35,14,24	17,2,6,3,3,8	7.08612e-07	6.28249e-05	0.397,0.365,0.413	0.605,0.81,0.75,0.854,0.7,0.6	0.328	SE
ENSG00000185495.10	RP11-504P24.3	chr1	+	223995894_223996001_223992763_223993047_224003519_224003654	5,6,10	15,23,37	24,17,32,16,13,20	16,15,34,9,15,10	6.98578e-08	8.62163e-06	0.143,0.115,0.119	0.429,0.362,0.32,0.471,0.302,0.5	0.272	SE
ENSG00000143224.17	PPOX	chr1	+	161167338_161167486_161167099_161167234_161169659_161169720	8,24,21	2,5,22	39,17,46,50,64,78	1,0,7,3,1,3	1.59119e-06	0.000126514	0.667,0.706,0.323	0.951,1.0,0.767,0.893,0.97,0.929	0.353	SE
ENSG00000280987.4	MATR3	chr5	+	139293452_139293575_139279934_139280058_139314674_139314736	1,2,0	1,8,13	17,9,10,11,8,8	6,10,17,1,4,4	1.33886e-06	0.000109181	0.333,0.111,0.0	0.586,0.31,0.227,0.846,0.5,0.5	0.347	SE
ENSG00000089159.16	PXN	chr12	-	120215559_120215661_120215102_120215273_120216272_120216581	20,20,58	2,6,6	12,16,39,24,19,18	0,1,0,0,0,0	2.80101e-09	5.43693e-07	0.833,0.625,0.829	1.0,0.889,1.0,1.0,1.0,1.0	0.219	SE
ENSG00000168754.14	FAM178B	chr2	-	96893925_96894051_96921164_96921262_96875884_96876308_96921477_96921654	15,28,55	11,8,24	19,5,6,6,6,12	0,1,2,0,1,0	5.09765e-09	7.11939e-07	0.577,0.778,0.696	1.0,0.833,0.75,1.0,0.857,1.0	0.223	MXE
ENSG00000164078.12	MST1R	chr3	-	49895960_49896107_49895714_49895880_49896194_49896404	1,1,4	3,2,1	1,2,2,8,4,4	1,0,3,0,0,0	1.06859e-05	0.000632654	0.143,0.2,0.667	0.333,1.0,0.25,1.0,1.0,1.0	0.427	SE
ENSG00000132423.11	COQ3	chr6	-	99383007_99383130_99377385_99377485_99383697_99383824	7,20,23	3,11,17	24,14,23,14,10,9	2,3,4,0,1,1	1.67411e-06	0.000132007	0.538,0.476,0.404	0.857,0.7,0.742,1.0,0.833,0.818	0.352	SE
ENSG00000012660.13	ELOVL5	chr6	-	53290094_53290189_53290400_53290535_53276178_53276256_53291775_53291963	3,11,9	0,0,3	4,0,2,2,1,2	4,3,6,2,2,0	3.60244e-05	0.00158434	1.0,1.0,0.749	0.499,0.0,0.249,0.499,0.332,1.0	-0.487	MXE
ENSG00000129991.12	TNNI3	chr19	-	55156200_55156332_55156602_55156644_55154304_55154830_55157049_55157133	38,47,79	184242423	143,81,153,40,27,33	288,155,371,83,86,70	4.36514e-11	8.58736e-09	0.224,0.213,0.207	0.41,0.422,0.366,0.402,0.305,0.397	0.169	MXE
ENSG00000170653.18	ATF7	chr12	-	53543296_53543448_53543329_53543448_53537414_53537552	51,57,123	25,27,61	41,44,78,24,14,28	53,38,64,49,42,56	1.23912e-07	6.89305e-06	0.604,0.612,0.601	0.367,0.464,0.477,0.268,0.2,0.272	-0.264	A5SS
ENSG00000215114.8	UBXN2B	chr8	+	58434857_58434948_58434394_58434504_58445906_58446068	16,24,35	6,7,14	36,13,25,22,23,13	4,1,3,0,0,1	3.21727e-07	3.20265e-05	0.578,0.638,0.562	0.822,0.87,0.811,1.0,1.0,0.87	0.303	SE
ENSG00000281131.1	SCHLAP1	chr2	+	180724595_180724690_180827240_180827507_180692103_180692441_180899649_180899718	2,16,15	0,0,2	146,38,75,46,31,41	57,19,32,28,16,22	2.15575e-07	2.01742e-05	1.0,1.0,0.883	0.72,0.668,0.702,0.623,0.661,0.652	-0.29	MXE
ENSG00000110931.18	CAMKK2	chr12	-	121248605_121248734_121245139_121245240_121249786_121249874	112178244	86111160	1.64103e+17	43,42,63,30,49,42	5.88107e-10	1.33355e-07	0.394,0.445,0.433	0.656,0.551,0.587,0.686,0.598,0.654	0.198	SE
clu_4526	TMC6	chr17	-	78126776_78127179_78126776_78126906_78128658_78128772	344460673	89130194	1.58191e+17	110,91,193,80,93,116	1.07254e-09	4.8078e-08	0.659,0.639,0.634	0.418,0.512,0.537,0.5,0.378,0.402	-0.186	A3SS
ENSG00000134470.20	IL15RA	chr10	-	5966144_5966339_5960366_5960567_5977404_5977492	17,15,27	8,9,19	13,5,15,14,18,17	0,1,1,2,5,1	2.02661e-06	0.000155713	0.515,0.455,0.415	1.0,0.714,0.882,0.778,0.643,0.895	0.357	SE
ENSG00000159069.13	FBXW5	chr9	-	136942768_136943003_136942768_136942973_136943348_136943506	10,12,12	3,13,11	27,27,61,29,57,37	3,2,6,5,10,3	4.23193e-06	9.63386e-05	0.719,0.414,0.455	0.873,0.912,0.886,0.816,0.814,0.904	0.338	A3SS
ENSG00000164548.10	TRA2A	chr7	-	23531180_23531270_23522131_23522432_23531788_23532041	21,28,57	74,96,159	124,42,98,81,80,98	115,49,150,71,123,111	3.58263e-11	1.10539e-08	0.128,0.131,0.156	0.358,0.307,0.252,0.371,0.251,0.313	0.17	SE
ENSG00000272752.6	STAG3L5P-PVRIG2P-PILRB	chr7	+	100338772_100338889_100345864_100345968_100338178_100338264_100349730_100349887	271361453	62,51,112	3.69192e+17	22,16,26,15,17,20	2.22045e-16	1.11299e-13	0.814,0.876,0.802	0.944,0.923,0.945,0.944,0.926,0.928	0.104	MXE
ENSG00000230590.8	FTX	chrX	-	74284742_74284948_74281701_74281848_74293351_74293539	5,3,3	0,2,0	1,1,3,4,5,3	5,4,7,3,3,2	6.96218e-05	0.00298186	1.0,0.429,1.0	0.091,0.111,0.176,0.4,0.455,0.429	-0.533	SE
ENSG00000272752.6	STAG3L5P-PVRIG2P-PILRB	chr7	+	100355142_100355240_100356749_100356883_100353372_100354012_100358219_100358366	223358482	193316478	3.18148e+17	146,84,207,134,125,93	5.0715e-12	1.22086e-09	0.536,0.531,0.502	0.685,0.638,0.704,0.653,0.65,0.712	0.151	MXE
ENSG00000263072.6	ZNF213-AS1	chr16	-	3132849_3133194_3132849_3132942_3134633_3134869	22,18,26	0,0,0	10,3,13,14,3,8	4,2,1,1,1,2	4.15629e-06	9.53646e-05	1.0,1.0,1.0	0.556,0.429,0.867,0.875,0.6,0.667	-0.334	A3SS
ENSG00000168916.15	ZNF608	chr5	-	124641251_124641405_124639132_124639214_124643510_124643683	12,4,13	5,2,1	20,4,7,19,18,19	0,0,1,0,0,0	9.02398e-07	7.75125e-05	0.545,0.5,0.867	1.0,1.0,0.778,1.0,1.0,1.0	0.326	SE
ENSG00000245958.6	RP11-33B1.1	chr4	+	119497810_119497903_119494425_119494523_119499560_119500279	86116158	14,9,11	158,97,175,126,95,117	0,3,1,2,0,2	1.07114e-12	4.34177e-10	0.757,0.868,0.879	1.0,0.943,0.989,0.97,1.0,0.967	0.143	SE
ENSG00000239779.6	WBP1	chr2	+	74459437_74459745_74459437_74459552_74459642_74459745	21,36,55	11,17,30	50,21,59,56,37,52	15,3,8,9,5,2	8.09845e-07	1.75008e-05	0.496,0.522,0.486	0.632,0.783,0.792,0.763,0.793,0.931	0.281	RI
ENSG00000170889.13	RPS9	chr19	+	54206552_54207647_54206552_54206724_54207397_54207647	288370442	225339474	148,109,212,159,101,92	3.59159e+17	3.41416e-12	2.08884e-10	0.39,0.353,0.318	0.171,0.255,0.268,0.222,0.22,0.155	-0.138	RI
ENSG00000168397.16	ATG4B	chr2	+	241653306_241653369_241651263_241651335_241653511_241653524	119135194	181261416	63,54,94,37,47,56	2.32204e+17	3.4861e-14	1.83218e-11	0.285,0.238,0.22	0.141,0.138,0.136,0.104,0.122,0.099	-0.124	SE
clu_2006	PSMA1	chr11	-	14518996_14606801_14518996_14558243_14610965_14611151	12,30,25	3,4,6	15,5,17,4,7,2	11,6,7,4,10,7	1.78315e-05	0.000339941	0.667,0.789,0.676	0.405,0.294,0.548,0.333,0.259,0.125	-0.383	A3SS
ENSG00000075292.18	ZNF638	chr2	+	71428530_71428651_71428546_71428651_71424649_71424715	9,18,15	4,8,6	17,4,29,30,17,16	1,1,1,2,1,1	1.13502e-07	3.62021e-06	0.66,0.66,0.683	0.936,0.776,0.962,0.928,0.936,0.933	0.244	A3SS
clu_3571	SGSM2	chr17	+	2372624_2373081_2372952_2373081_2372342_2372786	23,32,56	4,9,3	18,5,29,35,34,16	14,5,18,28,14,13	7.17313e-06	0.000153653	0.742,0.64,0.903	0.391,0.333,0.446,0.385,0.548,0.381	-0.348	A3SS
ENSG00000141013.16	GAS8	chr16	+	90031175_90031496_90031189_90031496_90027635_90027722	9,7,12	0,7,7	36,13,46,30,28,39	0,0,2,0,0,4	8.19651e-07	2.21306e-05	1.0,0.468,0.601	1.0,1.0,0.953,1.0,1.0,0.896	0.285	A3SS
ENSG00000235703.5	LINC00894	chrX	+	149943650_149943762_149940658_149940886_149944017_149944100	3,0,2	4,3,0	1,2,4,8,2,3	0,1,0,1,1,0	4.43962e-06	0.000300745	0.273,0.0,1.0	1.0,0.5,1.0,0.8,0.5,1.0	0.376	SE
ENSG00000141564.13	RPTOR	chr17	+	80885007_80885148_80880414_80880489_80891719_80891837	78102152	10,11,20	62,69,107,78,75,96	1,1,2,0,3,2	1.86906e-11	6.06877e-09	0.796,0.823,0.792	0.969,0.972,0.964,1.0,0.926,0.96	0.161	SE
ENSG00000183011.13	NAA38	chr17	-	7866490_7866558_7858631_7858831_7883234_7883335	13,12,21	2,1,0	9,4,11,7,8,7	6,0,4,17,6,6	3.78925e-06	0.000264043	0.792,0.876,1.0	0.468,1.0,0.617,0.195,0.439,0.406	-0.369	SE
ENSG00000088448.14	ANKRD10	chr13	-	110900529_110900694_110893196_110893263_110906032_110906124	17,30,39	90,99,197	86,44,78,118,110,84	45,94,154,100,121,179	4.83003e-10	1.12399e-07	0.086,0.132,0.09	0.489,0.19,0.202,0.371,0.313,0.19	0.19	SE
ENSG00000225470.7	JPX	chrX	+	73946998_73947374_73944583_73944662_73998767_73998844	126148212	16,24,38	58,84,146,87,97,133	3,4,7,1,4,4	4.18263e-11	1.26226e-08	0.797,0.755,0.736	0.906,0.913,0.912,0.978,0.924,0.943	0.167	SE
ENSG00000106638.15	TBL2	chr7	-	73576540_73576701_73574382_73574513_73577972_73578267	26,34,37	6,9,7	58,31,43,68,73,48	0,1,4,0,4,2	3.32013e-08	4.56551e-06	0.684,0.654,0.725	1.0,0.939,0.843,1.0,0.901,0.923	0.247	SE
ENSG00000183765.20	CHEK2	chr22	-	28696900_28696987_28695709_28695873_28699837_28699937	271324428	59,62,74	2.12234e+17	15,23,37,7,6,12	1.17404e-11	4.00057e-09	0.707,0.733,0.752	0.881,0.842,0.84,0.94,0.933,0.887	0.157	SE
ENSG00000261341.6	CTD-2568A17.1	chr19	-	50785742_50785823_50776140_50776466_50785941_50786001	0,4,3	3,0,5	0,4,3,2,4,7	1,0,0,0,0,0	1.21077e-05	0.000704061	0.0,1.0,0.246	0.0,1.0,1.0,1.0,1.0,1.0	0.418	SE
ENSG00000101974.14	ATP11C	chrX	-	139731650_139731755_139726348_139728962_139737915_139738069	130144227	64,70,92	132,66,144,205,194,213	12,27,49,12,7,23	4.47512e-08	5.96824e-06	0.504,0.507,0.552	0.846,0.55,0.595,0.895,0.933,0.822	0.252	SE
ENSG00000124214.19	STAU1	chr20	-	49124374_49124605_49124374_49124587_49135832_49135931	71,88,133	4205331045	121,106,173,114,87,123	3.55319e+17	1.0103e-14	7.51899e-13	0.125,0.123,0.097	0.224,0.22,0.188,0.266,0.201,0.239	0.108	A3SS
ENSG00000169592.14	INO80E	chr16	+	30002435_30003013_30001413_30001530_30003649_30003670	3,1,9	6,4,2	8,1,8,4,6,7	1,1,2,1,0,0	1.10035e-05	0.000648054	0.2,0.111,0.692	0.8,0.333,0.667,0.667,1.0,1.0	0.41	SE
ENSG00000140474.12	ULK3	chr15	-	74840233_74840641_74840233_74840316_74840497_74840641	209272376	54111142	81,67,232,141,181,135	98,74,125,120,111,110	2.59612e-08	7.4123e-07	0.659,0.551,0.57	0.292,0.312,0.481,0.37,0.449,0.38	-0.213	RI
ENSG00000122417.15	ODF2L	chr1	-	86356443_86356602_86354773_86354859_86358786_86358891	4,6,4	3,8,5	21,6,17,8,12,11	1,0,11,1,1,2	3.44719e-05	0.00168666	0.4,0.273,0.286	0.913,1.0,0.436,0.8,0.857,0.733	0.47	SE
ENSG00000138614.14	INTS14	chr15	-	65607301_65607442_65605128_65605236_65611097_65611258	78110162	43,44,67	77,103,178,115,88,109	18,24,29,8,9,21	1.58514e-08	2.42132e-06	0.476,0.556,0.547	0.681,0.682,0.754,0.878,0.83,0.722	0.232	SE
ENSG00000129103.17	SUMF2	chr7	+	56074585_56074736_56072996_56073111_56078101_56078186	10,31,35	8,10,8	95,46,62,61,36,61	5,3,4,4,2,4	1.43935e-06	0.000116229	0.385,0.608,0.686	0.905,0.885,0.886,0.884,0.9,0.884	0.331	SE
clu_10199	EZH2	chr7	-	148815690_148818117_148816683_148818117_148815505_148815954	69,80,79	34,31,50	44,33,47,32,26,26	59,26,64,59,34,48	3.49189e-08	2.31e-06	0.504,0.563,0.441	0.272,0.388,0.269,0.213,0.277,0.213	-0.231	A5SS
ENSG00000147274.14	RBMX	chrX	-	136879016_136879453_136879016_136879158_136879318_136879453	17,7,10	10,8,11	6,4,6,3,2,5	66,8,19,15,14,15	1.96416e-07	4.92189e-06	0.459,0.304,0.313	0.043,0.2,0.136,0.091,0.067,0.143	-0.245	RI
ENSG00000100429.17	HDAC10	chr22	-	50249102_50249168_50249327_50249516_50248365_50248472_50249634_50249703	1,6,4	2,7,5	10,4,9,6,6,5	1,2,3,0,2,0	2.99963e-05	0.00135006	0.296,0.419,0.403	0.894,0.627,0.716,1.0,0.716,1.0	0.453	MXE
ENSG00000101901.11	ALG13	chrX	+	111686136_111686174_111684964_111685103_111689086_111689197	22,46,67	1,2,4	16,5,10,10,12,6	9,2,3,1,6,8	8.5312e-07	7.37907e-05	0.941,0.943,0.923	0.561,0.643,0.706,0.878,0.59,0.351	-0.314	SE
ENSG00000273331.1	TM4SF19-TCTEX1D2	chr3	-	196326954_196327032_196324270_196324440_196338263_196338373	25,39,54	43,29,43	90,72,139,108,86,82	23,33,54,37,12,19	4.62937e-07	4.36322e-05	0.243,0.426,0.41	0.684,0.547,0.587,0.617,0.798,0.704	0.297	SE
ENSG00000172081.13	MOB3A	chr19	-	2085174_2085325_2078373_2078679_2096225_2096332	48,48,92	9,4,8	43,43,95,35,47,64	0,0,2,1,0,0	1.08279e-10	3.01805e-08	0.727,0.857,0.852	1.0,1.0,0.96,0.946,1.0,1.0	0.172	SE
ENSG00000008710.19	PKD1	chr16	-	2099643_2099770_2097727_2097984_2099860_2099893	99122216	8,19,23	124,79,176,110,110,130	0,0,4,1,4,5	7.75591e-12	2.74073e-09	0.861,0.763,0.824	1.0,1.0,0.957,0.982,0.932,0.929	0.151	SE
ENSG00000185842.15	DNAH14	chr1	+	224968758_224968874_225007412_225007544_224967430_224967514_225023614_225024604	12,24,28	15,13,18	24,12,25,5,12,7	33,30,75,42,41,36	1.42675e-06	0.000105681	0.444,0.649,0.609	0.421,0.286,0.25,0.106,0.226,0.163	-0.325	MXE
ENSG00000143919.14	CAMKMT	chr2	+	44391884_44392017_44390240_44390305_44456567_44457261	2,7,13	26,20,26	39,9,19,16,16,16	18,8,33,8,7,8	8.09575e-07	7.04171e-05	0.037,0.149,0.2	0.52,0.36,0.224,0.5,0.533,0.5	0.311	SE
ENSG00000114126.17	TFDP2	chr3	-	142005440_142005544_142093060_142093127_141993537_141993585_142101734_142101841	42,41,54	103126160	67,26,45,41,17,23	51,37,44,9,25,24	2.26151e-07	2.10028e-05	0.325,0.277,0.285	0.608,0.453,0.547,0.843,0.445,0.531	0.276	MXE
ENSG00000103148.15	NPRL3	chr16	-	124936_125073_119125_119255_138149_138334	30,20,58	30,49,65	44,33,48,29,31,25	13,8,21,25,9,7	7.57105e-07	6.64591e-05	0.333,0.169,0.309	0.629,0.673,0.533,0.367,0.633,0.641	0.309	SE
ENSG00000133393.12	FOPNL	chr16	-	15882948_15883048_15873490_15873627_15884007_15884205	1,0,0	5,14,14	10,6,16,7,2,2	9,7,11,11,7,10	1.15545e-08	1.86365e-06	0.091,0.0,0.0	0.357,0.3,0.421,0.241,0.125,0.091	0.225	SE
ENSG00000127947.15	PTPN12	chr7	+	77538764_77538845_77538028_77538106_77571077_77571186	0,0,2	14,5,17	3,2,7,5,11,15	4,8,10,9,16,13	3.51232e-08	4.79787e-06	0.0,0.0,0.06	0.289,0.119,0.275,0.232,0.272,0.385	0.242	SE
ENSG00000145029.13	NICN1	chr3	-	49424948_49425438_49424948_49425053_49425366_49425438	18,29,51	12,31,23	25,10,22,23,8,10	75,40,50,39,21,19	3.453e-07	8.2157e-06	0.429,0.319,0.526	0.143,0.111,0.18,0.228,0.16,0.208	-0.253	RI
ENSG00000133606.10	MKRN1	chr7	-	140473774_140473827_140471882_140472011_140474380_140474489	3,5,4	2,4,14	0,0,3,0,0,1	4,1,7,4,6,11	1.15017e-06	9.60027e-05	0.492,0.447,0.156	0.0,0.0,0.217,0.0,0.0,0.055	-0.32	SE
ENSG00000115286.19	NDUFS7	chr19	+	1388524_1388938_1388524_1388593_1388742_1388938	28,37,55	1,7,0	45,33,45,31,30,54	18,7,17,13,14,18	3.38959e-06	5.9142e-05	0.933,0.725,1.0	0.556,0.702,0.57,0.544,0.517,0.6	-0.304	RI
ENSG00000122481.16	RWDD3	chr1	+	95239776_95239810_95234224_95234315_95246755_95247223	3,9,8	9,17,25	7,10,13,8,13,20	11,4,8,3,5,5	5.68829e-06	0.000368621	0.198,0.282,0.192	0.321,0.65,0.547,0.664,0.659,0.748	0.374	SE
ENSG00000174851.15	YIF1A	chr11	-	66285380_66285536_66284579_66284966_66285700_66285758	4586611069	75,94,149	3.78283e+17	8,25,47,12,13,18	3.01648e-13	1.34585e-10	0.753,0.779,0.782	0.959,0.85,0.838,0.931,0.925,0.907	0.13	SE
ENSG00000052802.12	MSMO1	chr4	+	165333339_165333625_165327622_165327764_165337788_165337937	136171224	22,23,27	5.16343e+18	20,7,22,27,31,46	4.17033e-12	1.56746e-09	0.756,0.788,0.806	0.928,0.961,0.923,0.949,0.924,0.883	0.145	SE
ENSG00000136280.15	CCM2	chr7	+	45038252_45038426_45064462_45064646_45000187_45000363_45072725_45072783	28,52,68	14,21,20	68,67,132,78,65,89	3,8,18,4,4,11	3.30733e-09	4.84074e-07	0.667,0.712,0.773	0.958,0.893,0.88,0.951,0.942,0.89	0.202	MXE
ENSG00000103253.17	HAGHL	chr16	+	729008_729715_729008_729088_729287_729715	232358360	123157215	70,72,137,53,59,65	108,66,132,45,64,70	5.94802e-10	2.35471e-08	0.485,0.533,0.456	0.245,0.353,0.342,0.371,0.316,0.317	-0.167	RI
clu_8075	LINC01029	chr18	-	77971813_77986611_77971813_77924737_77993634_77993722	3,4,12	54,55,71	13,14,14,2,2,9	27,17,25,5,3,3	1.57442e-07	4.92697e-06	0.027,0.035,0.078	0.194,0.292,0.219,0.167,0.25,0.6	0.24	A3SS
ENSG00000163521.15	GLB1L	chr2	-	219243778_219243942_219243501_219243631_219245228_219245444	6,1,1	0,4,2	2,7,3,6,4,7	0,0,0,2,0,1	3.42602e-05	0.00167962	1.0,0.111,0.2	1.0,1.0,1.0,0.6,1.0,0.778	0.459	SE
clu_8075	LINC01029	chr18	-	77971813_77985665_77971813_77924718_77989818_77989914	15,28,28	5,13,22	108,53,76,64,53,79	7,5,16,6,8,14	1.89168e-06	4.68282e-05	0.6,0.519,0.389	0.885,0.841,0.704,0.842,0.768,0.738	0.294	A3SS
ENSG00000185753.12	CXorf38	chrX	-	40647006_40647141_40639008_40639128_40647304_40647521	48,47,123	4,10,13	143,63,172,169,220,236	0,0,5,2,4,5	3.51107e-10	8.53906e-08	0.857,0.701,0.826	1.0,1.0,0.945,0.977,0.965,0.959	0.18	SE
ENSG00000115073.7	ACTR1B	chr2	-	97658426_97659003_97658426_97658643_97658878_97659003	141190241	121168228	125,86,180,113,113,128	2.94134e+17	2.91688e-11	1.46185e-09	0.368,0.361,0.346	0.175,0.243,0.288,0.221,0.199,0.16	-0.144	RI
ENSG00000171163.15	ZNF692	chr1	-	248855557_248855946_248855557_248855635_248855724_248855946	220300438	89129189	135,75,241,291,233,252	1.87117e+17	6.24357e-09	2.02852e-07	0.562,0.547,0.546	0.273,0.25,0.376,0.416,0.414,0.439	-0.19	RI
ENSG00000124570.17	SERPINB6	chr6	-	2955523_2955670_2948913_2949069_2971532_2971856	12,14,17	3,1,6	5,2,11,3,7,5	0,0,0,0,2,0	2.01714e-08	2.97618e-06	0.667,0.875,0.586	1.0,1.0,1.0,1.0,0.636,1.0	0.23	SE
ENSG00000198561.13	CTNND1	chr11	+	57761796_57762068_57761796_57762046_57801732_57802196	10,10,14	5,7,2	13,9,9,11,2,8	0,0,0,2,1,0	6.86406e-08	4.16552e-06	0.621,0.539,0.851	1.0,1.0,1.0,0.818,0.621,1.0	0.236	A5SS
ENSG00000213339.8	QTRT1	chr19	+	10712160_10712628_10712160_10712299_10712552_10712628	279374459	184251404	32,58,193,88,86,72	94,153,266,75,111,173	1.58638e-09	5.7049e-08	0.431,0.427,0.362	0.145,0.159,0.266,0.37,0.279,0.172	-0.175	RI
clu_14265	ANAPC1	chr2	-	111821238_111821465_111821238_111821440_111822421_111822600	40,48,132	1,0,2	33,38,73,32,40,55	5,2,7,8,9,17	2.90254e-10	1.38652e-08	0.97,1.0,0.981	0.84,0.938,0.893,0.762,0.78,0.721	-0.161	A3SS
ENSG00000215021.8	PHB2	chr12	-	6967891_6968021_6966422_6966500_6970195_6970280	6,12,12	5,7,10	13,16,28,14,11,10	2,2,5,0,3,1	1.02098e-05	0.000606208	0.375,0.462,0.375	0.765,0.8,0.737,1.0,0.647,0.833	0.393	SE
ENSG00000089472.16	HEPH	chrX	+	66255034_66255141_66208114_66208246_66258839_66258979	104125230	63,82,101	3.94236e+17	64,68,125,66,82,90	3.12229e-09	5.93063e-07	0.452,0.433,0.532	0.755,0.634,0.614,0.731,0.667,0.652	0.203	SE
ENSG00000172766.18	NAA16	chr13	+	41362730_41362873_41362125_41362159_41367438_41367652	32,18,37	19,18,52	26,17,50,49,50,37	10,4,16,18,6,6	1.19523e-06	9.89358e-05	0.457,0.333,0.262	0.565,0.68,0.61,0.576,0.806,0.755	0.315	SE
clu_7394	AC011455.2	chr19	-	38944968_38946043_38944968_38945104_38946471_38946567	94128171	77101147	24,36,97,35,31,41	83,54,96,75,116,96	2.11149e-09	8.97962e-08	0.379,0.388,0.368	0.126,0.25,0.336,0.189,0.118,0.176	-0.179	A3SS
ENSG00000159147.17	DONSON	chr21	-	33583487_33583666_33581950_33582055_33584589_33584726	470589948	34,45,63	3.78264e+17	61,40,96,57,49,59	5.5278e-13	2.38068e-10	0.874,0.867,0.883	0.756,0.767,0.734,0.719,0.764,0.72	-0.131	SE
ENSG00000151746.13	BICD1	chr12	+	32337498_32337816_32337498_32337706_32367669_32367745	12,3,10	0,0,0	12,8,11,34,30,39	3,2,4,11,2,4	1.26512e-06	5.40101e-05	1.0,1.0,1.0	0.667,0.667,0.579,0.607,0.882,0.83	-0.295	A5SS
ENSG00000148362.10	C9orf142	chr9	+	136992639_136993243_136992639_136992974_136993052_136993243	448672744	196261370	2.66214e+17	2.10162e+17	5.83525e-11	2.77676e-09	0.558,0.587,0.526	0.412,0.422,0.438,0.424,0.394,0.372	-0.147	RI
ENSG00000129103.17	SUMF2	chr7	+	56074585_56074736_56076833_56076889_56072996_56073111_56078101_56078186	10,31,35	214319437	95,46,62,61,36,61	3.76222e+17	3.66374e-15	1.45717e-12	0.036,0.071,0.059	0.166,0.141,0.118,0.214,0.151,0.178	0.106	MXE
ENSG00000113558.18	SKP1	chr5	-	134170950_134171038_134173700_134173766_134167169_134167243_134173925_134174022	29,25,51	4,5,8	18,23,28,33,34,38	24,11,19,19,20,28	1.14827e-07	1.16067e-05	0.892,0.85,0.879	0.46,0.704,0.626,0.664,0.659,0.607	-0.254	MXE
ENSG00000133104.12	SPG20	chr13	-	36313967_36314082_36312318_36312477_36326574_36326698	1,0,5	2,1,2	2,4,8,2,4,3	1,0,5,0,0,0	0.000180178	0.00644041	0.2,0.0,0.556	0.5,1.0,0.444,1.0,1.0,1.0	0.572	SE
ENSG00000143398.19	PIP5K1A	chr1	+	151224370_151224406_151224138_151224279_151227319_151227400	34,36,81	111137188	27,10,19,1,17,9	1.45103e+17	2.05946e-13	9.46087e-11	0.183,0.161,0.239	0.12,0.066,0.066,0.006,0.106,0.052	-0.125	SE
ENSG00000135506.15	OS9	chr12	+	57720098_57720263_57718992_57719182_57720405_57720518	371539730	412501629	8.79497e+18	4.18329e+17	1.40791e-08	2.21049e-06	0.31,0.35,0.367	0.513,0.431,0.428,0.704,0.651,0.651	0.221	SE
ENSG00000148180.19	GSN	chr9	+	121281469_121281562_121300055_121300126_121268059_121268219_121301962_121302167	28,24,40	1,0,0	79,42,84,157,76,109	12,10,7,35,25,29	6.3496e-10	1.0513e-07	0.961,1.0,1.0	0.853,0.787,0.914,0.798,0.728,0.768	-0.179	MXE
ENSG00000135164.18	DMTF1	chr7	+	87154389_87154528_87152435_87152555_87163238_87163332	51,65,79	16,22,37	132,88,149,110,93,94	18,9,17,10,12,17	2.05533e-08	3.01336e-06	0.614,0.596,0.516	0.786,0.83,0.814,0.846,0.795,0.734	0.226	SE
ENSG00000100445.17	SDR39U1	chr14	-	24442108_24442260_24441677_24441795_24442345_24442375	58115180	21,41,64	98,47,126,65,68,102	12,10,17,9,5,10	8.79936e-09	1.48493e-06	0.58,0.584,0.584	0.803,0.701,0.787,0.783,0.872,0.836	0.214	SE
clu_7655	RPS11	chr19	+	49496635_49498046_49497193_49498046_49496369_49496754	5437531001	24,36,37	5.88421e+17	83,55,91,50,38,41	3.09752e-14	2.21989e-12	0.919,0.913,0.931	0.78,0.792,0.809,0.815,0.828,0.858	-0.107	A3SS
clu_12045	ZNF718	chr4	+	124479_128401_124479_124673_130787_130914	13,14,24	0,0,0	87,39,49,89,70,63	18,8,9,7,5,14	9.71052e-08	5.65907e-06	1.0,1.0,1.0	0.707,0.709,0.731,0.864,0.875,0.692	-0.237	A5SS
ENSG00000017260.19	ATP2C1	chr3	+	130975331_130975488_130967329_130967419_130992950_130993001	5,11,20	4,1,3	4,10,6,6,6,3	0,0,0,0,0,0	2.5032e-06	0.00018614	0.385,0.846,0.769	1.0,1.0,1.0,1.0,1.0,1.0	0.333	SE
ENSG00000102710.19	SUPT20H	chr13	-	37047345_37047408_37044077_37044181_37047534_37047601	1,1,6	1,1,7	7,2,6,1,2,3	2,1,1,0,0,1	1.72436e-05	0.000950151	0.377,0.377,0.342	0.679,0.548,0.784,1.0,1.0,0.645	0.411	SE
ENSG00000100823.11	APEX1	chr14	+	20455734_20455773_20455256_20455394_20455913_20456101	7,6,13	5,3,10	5,3,12,2,2,4	0,0,2,0,0,3	5.48078e-06	0.000357321	0.5,0.588,0.481	1.0,1.0,0.811,1.0,1.0,0.488	0.36	SE
clu_7966	TMEM241	chr18	-	23399565_23413591_23399565_23399647_23437780_23437961	3,1,6	1,2,3	0,0,1,1,1,1	4,4,5,1,4,2	4.54577e-06	0.000103079	0.6,0.2,0.5	0.0,0.0,0.091,0.333,0.111,0.2	-0.311	A3SS
ENSG00000114120.11	SLC25A36	chr3	+	140966347_140966434_140966933_140967036_140963126_140963227_140970926_140970993	52,85,116	34,30,61	50,57,100,24,17,28	82,45,93,79,74,41	5.64027e-07	4.67989e-05	0.616,0.748,0.666	0.39,0.571,0.53,0.242,0.194,0.418	-0.286	MXE
ENSG00000044115.20	CTNNA1	chr5	+	138754693_138755163_138753417_138753510_138761940_138762098	6,5,7	4,1,10	6,3,4,10,6,4	4,0,1,0,0,0	9.6213e-06	0.000575117	0.429,0.714,0.259	0.429,1.0,0.667,1.0,1.0,1.0	0.382	SE
ENSG00000156253.6	RWDD2B	chr21	-	29008239_29008307_29007760_29008123_29008394_29008621	163181264	26,26,31	1.26106e+17	45,31,57,54,46,60	2.96796e-09	5.72516e-07	0.786,0.803,0.833	0.621,0.667,0.721,0.572,0.563,0.511	-0.198	SE
ENSG00000128563.13	PRKRIP1	chr7	+	102395976_102396537_102376211_102376322_102399547_102399648	82,83,130	25,31,38	82,35,130,157,109,164	12,6,19,7,13,12	6.19109e-09	1.08004e-06	0.621,0.572,0.631	0.774,0.745,0.774,0.918,0.807,0.872	0.207	SE
ENSG00000161040.16	FBXL13	chr7	-	103055087_103055178_103046808_103047020_103055643_103055747	5,4,5	1,0,2	5,2,3,0,0,1	1,4,2,4,3,5	0.000105244	0.00417457	0.72,1.0,0.562	0.72,0.204,0.435,0.0,0.0,0.093	-0.519	SE
ENSG00000106610.14	STAG3L4	chr7	+	67308576_67309139_67308576_67308652_67308934_67309139	76,72,103	5,6,10	40,43,103,42,26,21	8,15,16,17,14,13	1.24616e-06	2.48757e-05	0.884,0.857,0.837	0.714,0.589,0.763,0.553,0.481,0.447	-0.268	RI
ENSG00000224897.6	POT1-AS1	chr7	+	125000681_125001012_124940279_124940385_125020332_125020413	1,2,5	1,0,1	3,0,2,0,0,3	2,7,8,4,3,0	2.43127e-05	0.00127241	0.333,1.0,0.714	0.429,0.0,0.111,0.0,0.0,1.0	-0.426	SE
ENSG00000105983.20	LMBR1	chr7	-	156779654_156779732_156763668_156763795_156796388_156796492	31,50,74	220266385	81,64,108,43,46,76	164,144,234,128,99,140	2.87548e-14	1.51769e-11	0.072,0.094,0.096	0.214,0.197,0.203,0.157,0.204,0.231	0.114	SE
ENSG00000133627.17	ACTR3B	chr7	+	152811696_152811733_152801620_152801731_152814549_152814645	20,27,48	197279472	53,30,73,37,34,24	94,113,203,80,135,150	4.83169e-13	2.11019e-10	0.069,0.066,0.069	0.29,0.161,0.207,0.251,0.154,0.104	0.127	SE
ENSG00000160746.12	ANO10	chr3	-	43689310_43689476_43637602_43637783_43691516_43691572	6,7,10	2,5,4	16,8,11,7,14,16	4,0,1,0,0,1	9.35903e-06	0.000562149	0.6,0.412,0.556	0.667,1.0,0.846,1.0,1.0,0.889	0.378	SE
ENSG00000185507.19	IRF7	chr11	-	615096_615647_615096_615259_615344_615647	27,39,53	11,11,21	31,7,20,21,26,21	28,7,21,30,19,35	1.24527e-06	2.48757e-05	0.566,0.653,0.573	0.37,0.347,0.336,0.271,0.421,0.242	-0.266	RI
ENSG00000259431.5	THTPA	chr14	+	23556742_23557039_23556270_23556343_23558694_23558859	8,6,11	8,30,17	27,15,43,25,20,32	14,10,20,8,7,12	1.47545e-06	0.000118758	0.333,0.091,0.244	0.491,0.429,0.518,0.61,0.588,0.571	0.312	SE
ENSG00000119929.12	CUTC	chr10	+	99750368_99750396_99747256_99747390_99754528_99754550	355418617	43,47,41	1.51228e+17	37,56,72,38,32,44	2.37832e-12	9.21852e-10	0.865,0.874,0.921	0.761,0.76,0.813,0.693,0.74,0.746	-0.135	SE
ENSG00000106638.15	TBL2	chr7	-	73576540_73576701_73574382_73574513_73578419_73578619	45,46,53	178236329	107,46,65,97,94,89	126,79,211,160,148,225	3.30513e-13	1.4641e-10	0.112,0.089,0.075	0.298,0.225,0.133,0.233,0.241,0.165	0.124	SE
ENSG00000138658.15	ZGRF1	chr4	-	112628620_112628851_112629758_112630015_112623816_112623876_112631929_112632010	4,9,6	2,2,5	7,4,6,4,2,8	0,0,2,0,0,0	5.75185e-07	4.76167e-05	0.667,0.818,0.545	1.0,1.0,0.75,1.0,1.0,1.0	0.282	MXE
ENSG00000113360.16	DROSHA	chr5	-	31531449_31531525_31530797_31530924_31531989_31532074	329484611	127152203	1.94183e+17	1.01139e+17	1.56874e-09	3.22682e-07	0.591,0.64,0.627	0.518,0.424,0.486,0.292,0.426,0.447	-0.187	SE
ENSG00000177674.15	AGTRAP	chr1	+	11746126_11746223_11745800_11745837_11747439_11747545	104155214	235311464	47,23,55,29,32,20	1.21193e+17	1.88738e-15	1.30782e-12	0.181,0.199,0.187	0.163,0.056,0.093,0.074,0.09,0.048	-0.102	SE
ENSG00000188243.12	COMMD6	chr13	-	75537498_75537675_75530113_75530266_75549322_75549439	13,9,24	3,5,1	4,5,12,2,6,5	0,0,1,0,0,0	5.66909e-07	5.21632e-05	0.684,0.474,0.923	1.0,1.0,0.857,1.0,1.0,1.0	0.283	SE
ENSG00000255339.6	RP11-411B6.6	chr10	-	100516095_100516219_100509006_100509102_100526398_100526554	6,8,10	1,3,5	10,6,16,5,4,1	1,0,0,0,0,1	1.52445e-07	1.69734e-05	0.75,0.571,0.5	0.833,1.0,1.0,1.0,1.0,0.333	0.254	SE
clu_10817	TJAP1	chr6	+	43504587_43506553_43505623_43506553_43503622_43503706	142177295	1,3,1	1.4111e+17	13,5,16,11,9,25	1.33682e-12	8.25557e-11	0.986,0.967,0.993	0.844,0.917,0.883,0.862,0.899,0.769	-0.12	A3SS
ENSG00000135250.16	SRPK2	chr7	-	105125781_105125874_105117387_105118022_105126247_105126340	44,50,71	146172212	153,78,122,102,90,72	1.38115e+17	5.42488e-12	2.00857e-09	0.133,0.129,0.145	0.36,0.256,0.253,0.269,0.278,0.234	0.139	SE
ENSG00000185305.10	ARL15	chr5	-	54171783_54171928_54113132_54113410_54310431_54310573	109148237	5,11,10	102,76,117,0,0,2	14,3,10,4,8,5	4.26591e-05	0.00200423	0.916,0.871,0.922	0.785,0.927,0.854,0.0,0.0,0.167	-0.448	SE
ENSG00000196268.11	ZNF493	chr19	+	21413465_21413508_21397118_21397267_21422912_21423040	0,0,6	9,14,5	2,1,1,2,8,5	1,1,2,0,4,0	7.97102e-05	0.00332328	0.0,0.0,0.454	0.581,0.409,0.257,1.0,0.581,1.0	0.487	SE
ENSG00000080345.17	RIF1	chr2	+	151499344_151499540_151483198_151483335_151503033_151503185	11,11,18	4,9,6	4,8,3,24,11,19	0,0,1,1,2,2	2.89457e-06	0.000209711	0.579,0.379,0.6	1.0,1.0,0.6,0.923,0.733,0.826	0.328	SE
ENSG00000135976.17	ANKRD36	chr2	+	97127066_97127134_97118343_97118517_97142639_97142660	8,10,13	5,5,10	8,2,15,9,15,6	2,0,3,0,1,1	8.66892e-06	0.000526821	0.484,0.54,0.433	0.701,1.0,0.746,1.0,0.898,0.779	0.368	SE
ENSG00000132356.11	PRKAA1	chr5	-	40774927_40774972_40771718_40771863_40775409_40775503	61,61,85	99130235	33,22,33,12,13,14	187,98,177,116,94,84	1.24399e-11	4.19287e-09	0.296,0.243,0.198	0.108,0.133,0.113,0.066,0.086,0.102	-0.144	SE
ENSG00000156253.6	RWDD2B	chr21	-	29008239_29008621_29008394_29008621_29007760_29008123	118138184	26,26,31	103,81,176,89,88,80	45,31,57,54,46,60	3.82556e-08	2.46413e-06	0.694,0.726,0.748	0.534,0.566,0.607,0.452,0.489,0.4	-0.215	A5SS
ENSG00000178971.13	CTC1	chr17	-	8235830_8235959_8235052_8235285_8236057_8236342	38,51,107	2,11,8	81,59,83,60,49,72	1,1,1,0,0,0	1.35727e-10	3.68375e-08	0.905,0.699,0.87	0.976,0.967,0.976,1.0,1.0,1.0	0.162	SE
ENSG00000158286.12	RNF207	chr1	+	6209267_6209539_6209267_6209343_6209413_6209539	26,32,62	15,26,56	8,6,25,1,8,12	38,15,40,15,13,25	9.45493e-07	1.97965e-05	0.501,0.416,0.391	0.109,0.188,0.266,0.037,0.263,0.218	-0.256	RI
ENSG00000129351.17	ILF3	chr19	+	10684415_10684476_10683916_10683970_10687345_10687708	653794988	381538749	3.11321e+17	3.84329e+17	6.66867e-12	2.41149e-09	0.512,0.475,0.447	0.332,0.374,0.352,0.326,0.331,0.322	-0.139	SE
ENSG00000119777.18	TMEM214	chr2	+	27038145_27038237_27038483_27038532_27037560_27037702_27038701_27038794	245317416	178242385	1.23133e+17	2.3517e+17	9.07566e-11	1.69432e-08	0.514,0.502,0.454	0.287,0.376,0.34,0.303,0.383,0.329	-0.154	MXE
ENSG00000144130.11	NT5DC4	chr2	+	112724780_112724888_112724093_112724126_112726237_112726289	6,6,9	0,0,2	2,5,12,3,2,5	1,4,8,2,2,1	3.49316e-05	0.00170244	1.0,1.0,0.692	0.5,0.385,0.429,0.429,0.333,0.714	-0.432	SE
ENSG00000115504.14	EHBP1	chr2	+	62949093_62949162_62948291_62948316_62955516_62955660	25,37,59	20,16,30	61,37,85,59,42,52	14,8,13,5,8,6	4.64855e-07	4.37133e-05	0.421,0.574,0.534	0.717,0.729,0.792,0.873,0.754,0.835	0.274	SE
ENSG00000204161.13	C10orf128	chr10	-	49165765_49165796_49161598_49161622_49166868_49167009	208372560	15,15,32	9.47407e+17	161,58,93,85,64,56	2.57572e-14	1.38903e-11	0.913,0.95,0.93	0.817,0.842,0.856,0.798,0.793,0.821	-0.11	SE
ENSG00000111696.11	NT5DC3	chr12	-	103775488_103775630_103770452_103771329_103780299_103780364	4,4,5	1,2,3	17,7,23,11,8,14	1,1,2,0,0,0	1.24192e-05	0.000720149	0.667,0.5,0.455	0.895,0.778,0.852,1.0,1.0,1.0	0.38	SE
ENSG00000266992.1	DHX40P1	chr17	-	59995631_59995814_59989263_59989344_59995952_59996039	6,5,13	8,5,8	7,5,12,11,7,6	1,0,3,1,2,1	3.29087e-05	0.00162233	0.273,0.333,0.448	0.778,1.0,0.667,0.846,0.636,0.75	0.428	SE
ENSG00000157216.15	SSBP3	chr1	-	54258068_54258149_54251793_54251860_54281437_54281527	67,63,120	40,48,103	16,53,81,55,66,85	8,15,27,15,15,14	4.91218e-08	6.44738e-06	0.476,0.416,0.387	0.521,0.657,0.62,0.666,0.705,0.767	0.23	SE
ENSG00000115257.15	PCSK4	chr19	-	1487602_1487691_1487140_1487313_1487784_1487861	0,3,4	3,12,21	21,6,15,9,6,19	8,8,5,14,12,8	5.14802e-06	0.000339282	0.0,0.115,0.09	0.577,0.28,0.609,0.25,0.206,0.552	0.344	SE
ENSG00000143033.17	MTF2	chr1	+	93129277_93129448_93127231_93127299_93133702_93133808	446546800	96,71,112	5.47403e+17	44,37,47,14,22,23	2.00395e-12	7.86577e-10	0.699,0.794,0.781	0.861,0.845,0.882,0.938,0.898,0.912	0.131	SE
ENSG00000114120.11	SLC25A36	chr3	+	140966999_140967036_140966347_140966434_140970926_140970993	14,9,15	21,27,38	38,16,37,17,21,17	15,23,26,5,5,11	3.77566e-06	0.000263391	0.326,0.195,0.223	0.648,0.335,0.508,0.711,0.753,0.528	0.333	SE
ENSG00000126107.14	HECTD3	chr1	-	45005793_45006116_45005793_45005883_45005996_45006116	102136167	189302461	21,26,80,37,56,30	1.81186e+17	2.80886e-14	2.13428e-12	0.213,0.184,0.153	0.055,0.065,0.105,0.081,0.119,0.065	-0.102	RI
ENSG00000165238.16	WNK2	chr9	+	93299069_93299261_93297852_93298067_93306776_93306821	2,3,4	0,0,0	8,6,7,3,10,12	3,1,7,0,0,5	1.32196e-06	0.000108016	1.0,1.0,1.0	0.571,0.75,0.333,1.0,1.0,0.545	-0.3	SE
ENSG00000114026.21	OGG1	chr3	+	9756470_9756621_9759233_9759286_9751769_9751949_9765808_9766540	0,2,2	2,3,10	2,2,7,9,4,2	0,3,5,1,0,3	0.000155534	0.00521168	0.0,0.34,0.134	1.0,0.34,0.52,0.874,1.0,0.34	0.521	MXE
ENSG00000214279.13	SCART1	chr10	+	133457278_133459326_133457278_133457575_133459020_133459326	3,7,8	0,3,1	59,6,35,149,76,95	59,31,80,134,104,131	0.000690139	0.00575442	1.0,0.538,0.8	0.333,0.088,0.179,0.357,0.268,0.266	-0.531	RI
ENSG00000265843.2	LINC01029	chr18	-	77989818_77989914_77990092_77990174_77986873_77986997_77993634_77993698	204339535	440641794	6.29267e+17	1.78196e+20	3.97837e-12	9.9029e-10	0.334,0.363,0.421	0.276,0.231,0.245,0.222,0.23,0.239	-0.132	MXE
ENSG00000127314.17	RAP1B	chr12	+	68624674_68624873_68610924_68611043_68650399_68650440	0,4,4	2,0,4	3,15,7,4,1,10	0,0,1,0,0,2	7.047e-05	0.00301091	0.0,1.0,0.333	1.0,1.0,0.778,1.0,1.0,0.714	0.471	SE
ENSG00000108465.14	CDK5RAP3	chr17	+	47974399_47975337_47974399_47974448_47975158_47975337	397479678	316362505	3.78157e+17	4.59277e+17	2.4091e-11	1.24717e-09	0.386,0.398,0.402	0.292,0.221,0.308,0.294,0.241,0.217	-0.133	RI
ENSG00000135506.15	OS9	chr12	+	57718992_57720263_57718992_57719182_57720405_57720518	181268370	412501629	4.81237e+17	4.18329e+17	9.78355e-09	7.40625e-07	0.18,0.211,0.227	0.365,0.265,0.268,0.538,0.481,0.478	0.193	A5SS
ENSG00000101294.16	HM13	chr20	+	31568077_31568280_31561633_31561736_31569119_31569567	27,40,70	188274350	25,38,55,39,45,80	21,93,124,84,117,137	1.21435e-11	4.1248e-09	0.067,0.068,0.091	0.373,0.17,0.182,0.188,0.161,0.226	0.141	SE
ENSG00000136819.15	C9orf78	chr9	-	129833657_129833709_129831895_129831973_129834711_129834766	3,10,20	4,2,2	1,4,9,5,8,14	0,0,0,0,0,0	6.11877e-06	0.00039181	0.328,0.765,0.867	1.0,1.0,1.0,1.0,1.0,1.0	0.347	SE
ENSG00000231074.8	HCG18	chr6	-	30314268_30314482_30296131_30296237_30326353_30326866	51,92,160	87102170	1.10123e+17	58,67,161,39,53,90	3.02976e-08	4.23668e-06	0.227,0.311,0.32	0.487,0.479,0.412,0.669,0.529,0.463	0.22	SE
ENSG00000135164.18	DMTF1	chr7	+	87154389_87154528_87152435_87152555_87163494_87163617	72,88,109	107120112	1.73104e+17	88,60,115,92,79,83	6.5518e-10	1.47218e-07	0.252,0.268,0.327	0.496,0.464,0.451,0.427,0.451,0.443	0.173	SE
clu_13952	PPP4R3B	chr2	-	55568193_55574413_55568193_55568363_55577314_55577356	6,9,9	23,19,24	36,12,22,29,18,16	16,12,24,13,10,16	1.30173e-06	3.35846e-05	0.115,0.191,0.158	0.529,0.333,0.314,0.527,0.474,0.333	0.264	A3SS
ENSG00000082898.16	XPO1	chr2	-	61525491_61526521_61522610_61522683_61537561_61538231	23,30,59	4,5,8	9,26,35,8,4,21	1,0,0,0,0,1	5.31128e-09	9.42459e-07	0.742,0.75,0.787	0.818,1.0,1.0,1.0,1.0,0.913	0.196	SE
ENSG00000100802.14	C14orf93	chr14	-	23000958_23001037_22999053_22999402_23010100_23010128	2,2,7	38,55,58	8,7,13,6,2,13	24,14,12,14,8,15	4.21387e-09	7.67494e-07	0.028,0.02,0.062	0.155,0.215,0.373,0.191,0.121,0.322	0.193	SE
ENSG00000155366.16	RHOC	chr1	-	112705099_112705123_112703643_112703806_112707077_112707102	258393529	248388569	2.00191e+17	2.84282e+17	1.62115e-10	4.34294e-08	0.456,0.449,0.428	0.362,0.354,0.315,0.23,0.241,0.206	-0.16	SE
ENSG00000281103.1	TRG-AS1	chr7	+	38346020_38346127_38350345_38350450_38341614_38341799_38375556_38378804	23,17,46	133111260	33,31,47,20,28,14	44,75,141,21,29,43	4.71221e-08	5.22499e-06	0.147,0.133,0.15	0.429,0.292,0.25,0.488,0.491,0.246	0.223	MXE
ENSG00000099917.17	MED15	chr22	+	20553144_20553174_20537116_20537204_20564449_20564598	7,6,16	0,0,1	5,4,14,6,8,8	0,2,3,6,4,5	2.25659e-06	0.000170148	1.0,1.0,0.925	1.0,0.605,0.781,0.434,0.605,0.551	-0.312	SE
ENSG00000063601.16	MTMR1	chrX	+	150712341_150712365_150699194_150699300_150718624_150718700	10,20,27	90116152	43,24,40,45,25,30	46,54,85,64,71,88	2.25074e-09	4.46796e-07	0.082,0.122,0.125	0.429,0.264,0.275,0.361,0.221,0.215	0.185	SE
ENSG00000085511.19	MAP3K4	chr6	+	161098277_161098427_161097079_161097176_161101891_161101992	52,58,97	120221283	89,62,100,93,84,90	109,114,160,78,84,98	3.28529e-11	1.02127e-08	0.178,0.116,0.146	0.29,0.214,0.238,0.373,0.333,0.315	0.147	SE
ENSG00000196428.12	TSC22D2	chr3	+	150438197_150438354_150411178_150411308_150457075_150457127	44,31,33	180210288	36,12,52,42,39,29	76,57,87,66,46,65	2.01827e-12	7.87216e-10	0.109,0.069,0.054	0.191,0.095,0.23,0.241,0.298,0.182	0.129	SE
ENSG00000196605.7	ZNF846	chr19	-	9763281_9763461_9763281_9763408_9764809_9765035	3,2,4	0,2,0	1,3,1,5,2,2	5,4,1,3,2,3	0.000193437	0.00271232	1.0,0.393,1.0	0.114,0.326,0.393,0.519,0.393,0.301	-0.457	A3SS
ENSG00000172766.18	NAA16	chr13	+	41362030_41362873_41362030_41362159_41367438_41367652	21,14,17	19,18,52	17,11,35,34,28,20	10,4,16,18,6,6	3.56188e-06	0.000134819	0.356,0.28,0.14	0.459,0.579,0.522,0.486,0.7,0.625	0.303	A5SS
clu_11159	STXBP5	chr6	+	147303499_147293385_147303502_147293385_147291093_147291172	3,9,8	0,0,3	22,5,7,17,9,10	7,4,6,16,14,14	5.22751e-05	0.000878313	1.0,1.0,0.723	0.755,0.55,0.533,0.51,0.386,0.412	-0.383	A3SS
ENSG00000220804.8	LINC01881	chr2	+	242116182_242116232_242114638_242114741_242118964_242119057	12,17,32	8,13,29	51,27,48,37,28,31	14,7,12,8,6,6	6.9796e-07	6.21917e-05	0.497,0.463,0.421	0.706,0.718,0.725,0.753,0.755,0.773	0.278	SE
clu_8631	ITPA	chr20	+	3221419_3221917_3221840_3221917_3218516_3221466	19,31,48	16,31,30	20,9,40,25,22,16	2,5,6,4,2,7	1.06609e-05	0.000217911	0.373,0.333,0.444	0.833,0.474,0.769,0.758,0.846,0.533	0.319	A3SS
clu_9405	AC004949.1	chr7	-	10449819_10459531_10449819_10459167_10561481_10561577	10,16,16	7,8,10	4,2,4,3,3,0	7,8,9,4,8,8	5.09574e-06	0.000113554	0.417,0.5,0.444	0.222,0.111,0.182,0.273,0.158,0.0	-0.296	A3SS
ENSG00000148950.9	IMMP1L	chr11	-	31463171_31463305_31433459_31433570_31469739_31469797	172190304	18,21,33	66,81,145,71,76,100	0,3,2,2,1,3	1.17085e-11	4.00057e-09	0.827,0.819,0.822	1.0,0.931,0.973,0.947,0.974,0.943	0.139	SE
ENSG00000089327.14	FXYD5	chr19	+	35155532_35155611_35155550_35155611_35154752_35154869	56,70,102	135201295	97,76,137,60,99,83	150,116,187,72,75,96	3.67723e-09	1.49799e-07	0.26,0.228,0.227	0.354,0.357,0.383,0.414,0.528,0.423	0.171	A3SS
ENSG00000055147.18	FAM114A2	chr5	-	154038292_154038434_154034875_154034946_154038856_154038880	8,15,14	0,1,0	27,15,25,9,17,25	4,2,5,4,6,9	1.56838e-06	0.000125181	1.0,0.882,1.0	0.771,0.789,0.714,0.529,0.586,0.581	-0.299	SE
ENSG00000185305.10	ARL15	chr5	-	54154579_54154639_53883944_53886713_54307887_54307946	3,5,2	0,0,0	10,3,5,1,2,1	0,0,0,3,5,7	3.76911e-05	0.00180635	1.0,1.0,1.0	1.0,1.0,1.0,0.171,0.198,0.081	-0.425	SE
ENSG00000197150.12	ABCB8	chr7	+	151032843_151033061_151033442_151033604_151028449_151028610_151034272_151034428	5,9,9	0,0,1	3,6,5,11,3,11	5,2,4,2,2,4	3.97114e-06	0.000245868	1.0,1.0,0.9	0.375,0.75,0.556,0.846,0.6,0.733	-0.323	MXE
ENSG00000177565.16	TBL1XR1	chr3	-	177131362_177131449_177110808_177110887_177197120_177197163	2,1,11	6,1,8	4,2,1,7,2,4	1,0,2,2,0,0	5.85994e-05	0.002607	0.149,0.344,0.419	0.677,1.0,0.208,0.648,1.0,1.0	0.451	SE
ENSG00000028310.17	BRD9	chr5	-	869244_869394_868748_868804_870472_870575	32,32,54	7,5,5	5,11,19,18,7,16	1,0,0,0,0,0	2.55787e-09	5.02794e-07	0.696,0.762,0.844	0.714,1.0,1.0,1.0,1.0,1.0	0.185	SE
ENSG00000064490.13	RFXANK	chr19	+	19197185_19197251_19196962_19197046_19197520_19197621	6479071554	279433696	7.65679e+18	1.20236e+17	5.92816e-11	1.74654e-08	0.579,0.554,0.57	0.791,0.631,0.678,0.765,0.72,0.72	0.15	SE
ENSG00000077454.15	LRCH4	chr7	-	100577085_100577389_100577085_100577154_100577496_100577558	176223340	13,18,28	1.96129e+17	1,4,5,0,3,4	3.24851e-13	2.16754e-11	0.871,0.861,0.859	0.99,0.942,0.97,1.0,0.972,0.96	0.109	A3SS
ENSG00000150433.9	TMEM218	chr11	-	125102131_125102809_125102131_125102317_125102636_125102809	14,33,40	18,21,14	41,28,48,37,35,35	0,4,10,6,12,3	3.23991e-05	0.000427541	0.28,0.44,0.588	1.0,0.778,0.706,0.755,0.593,0.854	0.345	RI
ENSG00000135317.12	SNX14	chr6	-	85538837_85538864_85536791_85536924_85541984_85542043	51,54,74	378431714	161,74,123,67,50,53	3.32284e+17	2.66454e-14	1.42454e-11	0.096,0.09,0.075	0.276,0.17,0.142,0.225,0.183,0.171	0.107	SE
clu_3062	TIMM23	chr10	+	45998334_46003734_46000061_46003734_45988736_45988847	43,40,60	8,11,23	10,8,32,8,17,17	9,9,23,12,14,16	7.52134e-06	0.00016052	0.729,0.645,0.566	0.357,0.308,0.41,0.25,0.378,0.347	-0.305	A3SS
ENSG00000166199.12	ALKBH3	chr11	+	43892040_43892129_43889724_43889828_43901515_43901714	229334542	7,3,7	3.30285e+17	34,17,36,38,31,50	7.43849e-15	4.54496e-12	0.944,0.983,0.976	0.834,0.897,0.878,0.852,0.892,0.84	-0.102	SE
ENSG00000141968.7	VAV1	chr19	+	6822418_6822514_6822220_6822329_6825052_6825121	34,47,62	3,8,9	82,24,60,46,26,25	0,0,0,1,2,1	5.74651e-10	1.30543e-07	0.85,0.746,0.775	1.0,1.0,1.0,0.958,0.867,0.926	0.168	SE
ENSG00000122481.16	RWDD3	chr1	+	95239776_95239810_95234224_95234315_95246541_95246657	3,9,8	60,53,64	7,10,12,8,13,20	7,18,47,16,18,31	6.13078e-08	7.75944e-06	0.036,0.112,0.085	0.426,0.292,0.159,0.271,0.349,0.324	0.226	SE
ENSG00000141738.13	GRB7	chr17	+	39745912_39746000_39745727_39745788_39746108_39746202	4,9,9	3,1,3	13,1,1,1,2,7	3,0,0,0,0,0	5.35314e-06	0.000350427	0.41,0.824,0.61	0.693,1.0,1.0,1.0,1.0,1.0	0.334	SE
ENSG00000049323.15	LTBP1	chr2	+	33273655_33273781_33263293_33263392_33274964_33275090	139189298	18,38,38	3.04214e+17	12,21,15,4,11,8	4.13177e-11	1.24995e-08	0.794,0.713,0.797	0.927,0.836,0.935,0.963,0.883,0.943	0.146	SE
ENSG00000108465.14	CDK5RAP3	chr17	+	47975513_47976013_47975513_47975653_47975868_47976013	547655949	253337510	4.98198e+17	4.2427e+17	1.59959e-09	5.70885e-08	0.519,0.493,0.482	0.37,0.267,0.438,0.362,0.337,0.26	-0.159	RI
ENSG00000142765.17	SYTL1	chr1	+	27349397_27349765_27349397_27349498_27349651_27349765	5,2,7	4,2,10	2,0,3,0,0,0	23,8,2,3,5,2	1.05369e-06	2.17716e-05	0.385,0.333,0.259	0.042,0.0,0.429,0.0,0.0,0.0	-0.247	RI
ENSG00000114209.14	PDCD10	chr3	-	167734213_167734246_167720061_167720273_167734458_167734510	28,53,76	19,24,42	28,23,59,14,22,17	79,38,52,30,33,22	2.52438e-07	2.61578e-05	0.524,0.623,0.575	0.21,0.312,0.459,0.259,0.333,0.366	-0.251	SE
ENSG00000137210.13	TMEM14B	chr6	+	10827696_10827824_10751169_10751234_10829006_10829186	4,9,10	1,6,7	3,6,3,1,4,4	0,0,1,1,0,1	4.34062e-07	4.13189e-05	0.667,0.429,0.417	1.0,1.0,0.6,0.333,1.0,0.667	0.262	SE
ENSG00000203667.9	COX20	chr1	+	244841943_244842058_244835321_244835756_244842194_244842258	192524533407	246274434	1.4521e+22	1.96309e+17	1.65634e-10	4.42765e-08	0.796,0.817,0.797	0.787,0.625,0.706,0.571,0.617,0.579	-0.156	SE
ENSG00000232995.7	RGS5	chr1	-	163305202_163305313_163300662_163300691_163306232_163306329	6,14,11	3,4,3	32,8,20,27,24,17	2,0,0,1,0,3	5.35385e-06	0.000350427	0.5,0.636,0.647	0.889,1.0,1.0,0.931,1.0,0.739	0.332	SE
clu_2213	FADS3	chr11	-	61876358_61876963_61876865_61876963_61876358_61876479	97127175	0,0,3	1.70111e+17	22,12,21,12,18,17	3.36988e-11	4.26639e-09	1.0,1.0,0.967	0.794,0.822,0.904,0.909,0.84,0.844	-0.137	A5SS
ENSG00000010810.17	FYN	chr6	-	111699514_111699670_111696276_111696456_111700103_111700268	77114136	51,79,86	3.15237e+17	91,52,78,67,65,105	9.12761e-09	1.52205e-06	0.43,0.419,0.442	0.634,0.695,0.696,0.612,0.602,0.527	0.197	SE
clu_10376	SLC35B3	chr6	-	8417401_8418885_8417401_8417494_8420720_8420828	4,0,3	5,3,10	7,1,5,21,7,4	1,1,6,9,1,0	0.000316124	0.00414712	0.286,0.0,0.13	0.778,0.333,0.294,0.538,0.778,1.0	0.481	A3SS
ENSG00000256269.7	HMBS	chr11	+	119088174_119088308_119088178_119088308_119084929_119085066	31,45,56	1,1,0	10,3,11,6,13,21	4,0,3,8,2,4	1.40716e-07	4.42741e-06	0.968,0.978,1.0	0.708,1.0,0.78,0.421,0.863,0.836	-0.214	A3SS
clu_8505	RRP7BP	chr22	-	42577843_42579199_42577843_42577962_42580216_42580359	42,47,72	57,91,105	10,13,25,4,7,12	28,35,96,45,52,80	1.98108e-10	9.74592e-09	0.269,0.205,0.255	0.152,0.157,0.115,0.043,0.063,0.07	-0.143	A3SS
ENSG00000015153.14	YAF2	chr12	-	42210547_42210619_42235613_42235755_42161612_42161765_42237598_42237724	2,1,5	18,15,37	12,5,14,13,9,27	6,20,25,11,23,35	2.40356e-06	0.000161671	0.088,0.055,0.106	0.636,0.179,0.329,0.508,0.255,0.403	0.302	MXE
ENSG00000241878.11	PISD	chr22	-	31623683_31623849_31621648_31621885_31630803_31630862	144190245	23,23,36	90,79,137,92,121,157	2,2,8,3,4,6	1.7297e-10	4.59405e-08	0.758,0.805,0.773	0.957,0.952,0.895,0.939,0.938,0.929	0.156	SE
ENSG00000198369.9	SPRED2	chr2	-	65334604_65334773_65331986_65332051_65344718_65344799	226340487	40,49,47	3.91253e+17	12,22,23,6,12,11	8.20644e-12	2.8917e-09	0.739,0.776,0.838	0.942,0.852,0.891,0.965,0.923,0.94	0.134	SE
ENSG00000156042.17	CFAP70	chr10	-	73348155_73348235_73345064_73345244_73348422_73348521	4,3,6	0,1,0	10,4,16,23,13,21	4,6,13,9,5,6	1.18585e-05	0.000691195	1.0,0.621,1.0	0.577,0.267,0.402,0.583,0.587,0.656	-0.362	SE
ENSG00000261373.1	VPS9D1-AS1	chr16	+	89712688_89712818_89716470_89716904_89711855_89712222_89717343_89718165	254398517	74,72,128	40,41,68,23,26,40	21,12,40,23,29,39	5.24089e-08	5.70742e-06	0.774,0.847,0.802	0.656,0.774,0.63,0.5,0.473,0.506	-0.218	MXE
ENSG00000147677.10	EIF3H	chr8	-	116737236_116737287_116734276_116734354_116755665_116755829	2,2,16	1,1,0	5,7,8,17,2,8	8,9,14,6,8,8	1.22985e-05	0.000714155	0.567,0.567,1.0	0.291,0.338,0.272,0.65,0.141,0.396	-0.363	SE
ENSG00000259431.5	THTPA	chr14	+	23556742_23557034_23556270_23556343_23558694_23558898	6,10,12	8,30,17	24,13,42,26,20,26	14,10,20,8,7,12	1.44482e-06	0.000116595	0.273,0.143,0.261	0.462,0.394,0.512,0.619,0.588,0.52	0.29	SE
ENSG00000235109.7	ZSCAN31	chr6	-	28336789_28336943_28327382_28327533_28353861_28353952	3,8,17	4,2,5	1,7,6,2,3,3	1,1,1,0,0,0	1.29492e-06	0.000106226	0.273,0.667,0.63	0.333,0.778,0.75,1.0,1.0,1.0	0.287	SE
ENSG00000168421.12	RHOH	chr4	+	40235192_40235358_40196906_40197300_40242713_40242834	4,4,4	33,53,48	17,6,14,17,3,8	35,28,36,10,3,7	6.48349e-08	8.13117e-06	0.057,0.036,0.04	0.195,0.097,0.163,0.459,0.333,0.364	0.224	SE
ENSG00000187801.14	ZFP69B	chr1	+	40454202_40454288_40450655_40451088_40456944_40457071	12,15,35	17,32,31	60,25,32,26,20,26	14,6,11,8,13,15	2.9029e-06	0.000210087	0.271,0.198,0.373	0.693,0.687,0.606,0.632,0.448,0.478	0.31	SE
ENSG00000168724.14	DNAJC21	chr5	+	34945721_34945803_34945760_34945803_34941095_34941183	4,11,14	5,8,8	11,13,21,10,7,7	1,0,3,1,4,1	3.85717e-05	0.000669383	0.364,0.495,0.556	0.887,1.0,0.833,0.877,0.556,0.833	0.359	A3SS
ENSG00000161912.17	ADCY10P1	chr6	+	41105891_41106035_41105109_41105148_41108304_41108509	2,2,2	0,1,3	0,0,1,0,0,0	8,1,4,3,1,4	0.000298576	0.0096668	1.0,0.5,0.25	0.0,0.0,0.111,0.0,0.0,0.0	-0.565	SE
ENSG00000078304.19	PPP2R5C	chr14	+	101762904_101762970_101856685_101856885_101761797_101761920_101882160_101882271	101137166	552624974	2.94169e+17	1.02852e+20	2.66198e-12	6.89924e-10	0.178,0.207,0.168	0.254,0.277,0.284,0.347,0.321,0.365	0.124	MXE
ENSG00000123636.17	BAZ2B	chr2	-	159397073_159397100_159395768_159395834_159397344_159397389	13,13,23	7,3,13	60,28,43,58,48,45	3,4,5,3,0,5	5.26272e-07	4.86405e-05	0.593,0.773,0.581	0.94,0.846,0.871,0.938,1.0,0.876	0.263	SE
ENSG00000204271.12	SPIN3	chrX	-	56978291_56978660_56978291_56978421_56978579_56978660	7,1,3	0,0,1	4,2,4,7,6,5	1,2,1,1,6,4	3.54876e-05	0.000465689	1.0,1.0,0.6	0.667,0.333,0.667,0.778,0.333,0.385	-0.34	RI
clu_13896	LRPPRC	chr2	-	43934753_43942815_43934753_43942803_43943686_43943894	6,2,5	11,18,20	12,23,29,22,11,14	19,12,17,8,15,12	2.25302e-05	0.000417186	0.328,0.091,0.183	0.361,0.632,0.605,0.711,0.397,0.511	0.335	A3SS
ENSG00000185267.9	CDNF	chr10	-	14836250_14836294_14828144_14828272_14837831_14837922	3,3,4	0,0,0	10,2,4,3,1,0	4,1,3,0,1,1	0.000119552	0.00460799	1.0,1.0,1.0	0.632,0.579,0.479,1.0,0.408,0.0	-0.484	SE
ENSG00000181163.13	NPM1	chr5	+	171391304_171391424_171387798_171388006_171405301_171405403	12,16,28	4,3,3	154,30,66,25,31,35	1,0,2,0,2,0	3.27898e-07	3.25885e-05	0.6,0.727,0.824	0.987,1.0,0.943,1.0,0.886,1.0	0.252	SE
ENSG00000125107.17	CNOT1	chr16	-	58624672_58624794_58623281_58623409_58629727_58629825	71111181	61103180	49,79,171,77,100,108	37,30,50,18,40,39	4.97737e-08	6.51226e-06	0.368,0.35,0.335	0.398,0.568,0.631,0.681,0.556,0.581	0.218	SE
ENSG00000197965.11	MPZL1	chr1	+	167776063_167776166_167773235_167773368_167787819_167788012	376462868	226273432	4.86387e+17	1.35126e+17	1.30323e-09	2.7213e-07	0.454,0.458,0.501	0.643,0.605,0.528,0.72,0.664,0.696	0.172	SE
ENSG00000171456.16	ASXL1	chr20	+	32429900_32430053_32429337_32429431_32431320_32431484	121189345	32,67,99	1.38142e+17	8,19,38,29,28,29	2.07918e-09	4.1865e-07	0.654,0.585,0.635	0.896,0.789,0.775,0.79,0.741,0.816	0.177	SE
ENSG00000185187.12	SIGIRR	chr11	-	406842_406993_405871_406538_407061_407164	152283372	149227334	5.04182e+17	1.29112e+17	2.18012e-08	3.17382e-06	0.338,0.384,0.358	0.661,0.448,0.453,0.701,0.547,0.581	0.205	SE
ENSG00000168461.12	RAB31	chr18	+	9722741_9722863_9708322_9708444_9792153_9792235	0,2,1	2,2,3	4,6,11,1,3,5	5,1,1,0,2,1	0.000175406	0.00629916	0.0,0.333,0.143	0.286,0.75,0.846,1.0,0.429,0.714	0.512	SE
clu_14912	MRPL20	chr1	-	1401912_1402425_1401912_1400322_1405808_1407019	23,11,32	2,7,3	6,5,4,1,7,2	8,1,3,8,7,12	0.000103043	0.00157527	0.852,0.44,0.842	0.273,0.714,0.4,0.059,0.333,0.077	-0.402	A3SS
ENSG00000169057.21	MECP2	chrX	-	154039791_154039903_154032434_154032557_154057742_154057842	2,9,14	0,0,3	28,7,10,20,21,30	18,6,19,7,11,17	0.000106267	0.00420436	1.0,1.0,0.7	0.437,0.368,0.208,0.588,0.488,0.469	-0.474	SE
ENSG00000175455.14	CCDC14	chr3	-	123956045_123956115_123948895_123949132_123956739_123956795	6,7,14	0,1,0	14,5,12,5,6,5	1,1,1,9,3,6	6.36936e-06	0.000405761	1.0,0.802,1.0	0.89,0.743,0.874,0.243,0.537,0.326	-0.332	SE
ENSG00000117616.17	RSRP1	chr1	-	25318062_25318271_25306895_25306949_25338068_25338213	3,2,2	1,5,2	5,2,1,4,2,4	0,0,1,0,2,1	1.18548e-05	0.000691195	0.6,0.167,0.333	1.0,1.0,0.333,1.0,0.333,0.667	0.356	SE
clu_1760	STX2	chr12	-	130801414_130804543_130801414_130801488_130806981_130807090	43,55,92	180219375	155,44,103,143,84,66	144,123,238,97,89,144	1.95362e-09	8.40056e-08	0.107,0.112,0.109	0.35,0.152,0.178,0.424,0.321,0.186	0.159	A3SS
ENSG00000102878.16	HSF4	chr16	+	67167302_67167402_67167119_67167222_67167474_67167599	21,21,19	83,95,134	47,7,22,55,17,34	36,26,70,35,23,26	1.53474e-08	2.37062e-06	0.112,0.1,0.066	0.395,0.119,0.136,0.44,0.27,0.395	0.2	SE
ENSG00000113649.11	TCERG1	chr5	+	146504363_146504494_146503418_146503539_146507027_146507177	2,4,11	27,44,65	12,1,6,5,4,8	5,6,11,4,5,5	8.80833e-07	7.58176e-05	0.036,0.043,0.078	0.545,0.077,0.214,0.385,0.286,0.444	0.273	SE
ENSG00000130713.15	EXOSC2	chr9	+	130697581_130698251_130697581_130697627_130699328_130699394	436539767	55,54,72	3.62388e+17	4,15,32,10,11,19	3.42837e-13	5.99393e-11	0.799,0.833,0.842	0.978,0.928,0.906,0.938,0.941,0.917	0.11	A5SS
clu_10026	LINC02476	chr7	-	119750814_119682813_119750814_119500109_119782283_119787659	9,7,11	23,14,26	40,4,23,11,9,9	8,4,7,9,4,10	9.18186e-06	0.00019036	0.164,0.2,0.175	0.714,0.333,0.622,0.379,0.529,0.31	0.302	A3SS
ENSG00000226435.10	ANKRD18DP	chr3	-	198069259_198069316_198072755_198072830_198063717_198063788_198076795_198077012	2,0,3	1,2,2	7,6,5,3,2,1	0,0,3,0,0,0	0.000242338	0.00745787	0.641,0.0,0.573	1.0,1.0,0.598,1.0,1.0,1.0	0.528	MXE
ENSG00000132535.18	DLG4	chr17	-	7191892_7192002_7191266_7191358_7193482_7193584	8,6,18	4,1,3	14,3,13,11,4,1	0,1,0,0,0,0	6.99595e-07	6.22926e-05	0.5,0.75,0.75	1.0,0.6,1.0,1.0,1.0,1.0	0.267	SE
ENSG00000104325.6	DECR1	chr8	+	90005291_90005369_90001475_90001561_90006035_90006277	6,11,12	0,0,0	11,3,12,4,8,10	6,1,2,0,2,2	1.19084e-06	9.87331e-05	1.0,1.0,1.0	0.503,0.624,0.768,1.0,0.688,0.734	-0.28	SE
ENSG00000138795.9	LEF1	chr4	-	108081585_108081669_108079491_108079614_108083355_108083446	114155203	169237355	2.78144e+17	80,105,183,91,142,154	1.63182e-08	2.48345e-06	0.265,0.259,0.234	0.65,0.423,0.399,0.504,0.359,0.382	0.2	SE
ENSG00000167747.13	C19orf48	chr19	-	50802453_50802614_50802216_50802257_50804466_50804558	44,78,84	3,4,11	98,59,85,86,105,149	0,0,0,0,0,1	2.386e-11	7.54963e-09	0.88,0.907,0.792	1.0,1.0,1.0,1.0,1.0,0.987	0.138	SE
ENSG00000182670.13	TTC3	chr21	+	37157160_37157214_37158130_37158203_37156654_37156906_37159698_37159745	108,85,202	38,32,32	81,76,124,114,82,87	62,30,84,115,78,79	1.87682e-08	2.35187e-06	0.762,0.75,0.877	0.596,0.741,0.625,0.528,0.543,0.554	-0.199	MXE
ENSG00000142046.14	TMEM91	chr19	+	41383714_41384083_41383885_41384083_41382771_41382921	17,12,42	4,5,1	14,4,22,19,8,11	13,8,19,7,13,12	7.93363e-05	0.00126524	0.68,0.545,0.955	0.35,0.2,0.367,0.576,0.235,0.314	-0.386	A3SS
ENSG00000108509.20	CAMTA2	chr17	-	4982088_4982227_4982088_4982175_4982756_4982892	11,9,13	5,3,6	6,8,8,14,11,11	20,13,20,27,17,10	3.02207e-05	0.00053896	0.589,0.661,0.585	0.163,0.286,0.207,0.252,0.296,0.417	-0.342	A3SS
ENSG00000170889.13	RPS9	chr19	+	54206275_54206724_54206275_54206462_54206552_54206724	373523691	204306438	1.59148e+17	3.63125e+17	5.08185e-09	1.68255e-07	0.486,0.469,0.449	0.184,0.379,0.402,0.297,0.267,0.29	-0.165	RI
ENSG00000168958.19	MFF	chr2	+	227342744_227342819_227340291_227340380_227355676_227355761	32,43,58	245278359	55,53,76,45,56,63	1.1516e+17	1.50324e-13	7.03597e-11	0.068,0.08,0.083	0.212,0.157,0.145,0.162,0.223,0.224	0.11	SE
ENSG00000180229.12	HERC2P3	chr15	-	20452367_20452559_20445858_20446046_20453350_20453502	28,28,51	12,15,43	32,27,49,72,96,99	2,5,15,5,23,18	1.81096e-06	0.000141449	0.538,0.483,0.372	0.889,0.73,0.62,0.878,0.676,0.733	0.29	SE
ENSG00000167967.15	E4F1	chr16	+	2228291_2228523_2228371_2228523_2223715_2223929	22,27,47	47,70,119	14,23,36,26,15,16	7,11,37,9,18,20	1.61699e-06	4.09003e-05	0.204,0.174,0.177	0.522,0.533,0.347,0.612,0.313,0.304	0.254	A3SS
ENSG00000124006.14	OBSL1	chr2	-	219557342_219557618_219556453_219556723_219557822_219558110	0,0,0	1,2,8	4,1,6,28,22,29	14,8,21,21,15,26	3.30767e-07	3.28473e-05	0.0,0.0,0.0	0.125,0.059,0.125,0.4,0.423,0.358	0.248	SE
ENSG00000089159.16	PXN	chr12	-	120215559_120215661_120216272_120216581_120215240_120215273_120221622_120221758	24,42,58	42,47,105	6,11,22,9,2,12	39,39,71,41,40,52	1.51379e-07	1.46918e-05	0.364,0.472,0.356	0.133,0.22,0.237,0.18,0.048,0.187	-0.23	MXE
ENSG00000135506.15	OS9	chr12	+	57718145_57718421_57718145_57718376_57718992_57719182	617747977	165179229	1.0566e+20	111,89,182,110,112,78	5.00711e-13	7.99286e-11	0.719,0.74,0.745	0.867,0.821,0.808,0.869,0.818,0.886	0.11	A5SS
ENSG00000119638.12	NEK9	chr14	-	75105949_75106702_75105949_75105996_75106501_75106702	19,20,27	137159221	63,20,37,128,39,53	149,88,115,121,115,120	1.30472e-11	7.065e-10	0.065,0.059,0.058	0.175,0.102,0.139,0.346,0.145,0.181	0.121	RI
ENSG00000106123.11	EPHB6	chr7	+	142861999_142862133_142862016_142862133_142861051_142861186	2,2,1	0,0,5	9,24,29,51,28,27	1.03175e+17	0.00185259	0.0180591	1.0,1.0,0.146	0.07,0.105,0.079,0.079,0.078,0.071	-0.635	A3SS
clu_9405	AC004949.1	chr7	-	10449819_10459531_10449819_10420379_10561481_10561577	9,13,16	7,5,5	2,2,4,3,3,0	2,5,15,5,3,5	2.2315e-05	0.000413861	0.391,0.565,0.615	0.333,0.167,0.118,0.231,0.333,0.0	-0.327	A3SS
ENSG00000175193.13	PARL	chr3	-	183833723_183833825_183840569_183840640_183833491_183833589_183862752_183862801	157208263	468639754	72,135,253,43,67,56	6.6259e+17	7.09655e-12	1.66233e-09	0.279,0.273,0.287	0.111,0.209,0.237,0.102,0.158,0.107	-0.126	MXE
ENSG00000146856.14	AGBL3	chr7	+	134989249_134989310_134987874_134987996_134993492_134993678	33,21,55	0,0,0	47,27,62,31,24,26	5,2,7,4,7,6	1.59077e-08	2.42693e-06	1.0,1.0,1.0	0.852,0.892,0.844,0.826,0.678,0.726	-0.197	SE
ENSG00000173581.7	CCDC106	chr19	+	55648757_55649077_55648945_55649077_55648232_55648277	91161235	12,14,15	66,62,102,96,70,90	25,23,21,18,21,20	5.94739e-08	1.98989e-06	0.791,0.852,0.887	0.569,0.574,0.708,0.727,0.625,0.692	-0.194	A3SS
ENSG00000100918.12	REC8	chr14	+	24179799_24180254_24179799_24179906_24180009_24180254	12,30,33	1,5,7	6,7,11,10,8,18	4,6,7,12,8,6	6.95506e-05	0.000831006	0.857,0.75,0.702	0.429,0.368,0.44,0.294,0.333,0.6	-0.359	RI
ENSG00000126088.13	UROD	chr1	+	45012906_45013019_45013291_45013354_45012257_45012285_45013574_45013791	120017682671	5087121159	8.66757e+20	1.40155e+17	1.28841e-12	3.57154e-10	0.661,0.672,0.656	0.836,0.801,0.749,0.798,0.762,0.737	0.117	MXE
ENSG00000261832.6	RP11-435I10.4	chr16	-	28487455_28487541_28484005_28484118_28489289_28489386	3,5,11	1,4,2	1,3,8,8,1,7	0,0,3,0,0,1	4.06402e-06	0.000280042	0.613,0.397,0.744	1.0,1.0,0.585,1.0,1.0,0.787	0.311	SE
clu_11162	STXBP5	chr6	+	147345943_147353373_147348096_147353373_147339336_147339384	32,35,59	1,3,2	124,40,74,77,25,35	21,15,32,3,19,11	4.92762e-06	0.00011023	0.941,0.854,0.937	0.747,0.571,0.536,0.928,0.397,0.614	-0.279	A3SS
ENSG00000067225.17	PKM	chr15	-	72221167_72221284_72218943_72219110_72229546_72229722	12,16,17	4,4,7	8,5,12,8,7,17	0,3,0,1,0,0	9.91772e-07	8.44292e-05	0.6,0.667,0.548	1.0,0.455,1.0,0.8,1.0,1.0	0.271	SE
ENSG00000166140.17	ZFYVE19	chr15	+	40812698_40812902_40810648_40810757_40813337_40813417	135253354	42,51,72	2.11159e+17	18,23,27,13,21,27	1.16562e-09	2.46717e-07	0.616,0.713,0.711	0.854,0.776,0.867,0.903,0.847,0.836	0.167	SE
clu_9665	POM121	chr7	+	72913077_72913828_72913764_72913828_72890932_72891110	46,54,59	118121186	61,40,65,63,44,61	62,50,107,50,50,54	2.21478e-09	9.38453e-08	0.163,0.182,0.137	0.33,0.286,0.233,0.387,0.306,0.361	0.157	A3SS
ENSG00000187118.12	CMC1	chr3	+	28292735_28292964_28263290_28263380_28294433_28294526	1,7,6	56,71,91	54,8,16,24,25,29	65,38,82,40,76,104	1.58111e-11	5.2019e-09	0.009,0.047,0.032	0.293,0.095,0.089,0.231,0.141,0.122	0.133	SE
ENSG00000173611.17	SCAI	chr9	-	124975246_124975389_124971670_124971762_124976113_124976186	0,2,5	1,2,3	6,3,3,18,4,2	1,1,1,0,0,2	8.82876e-05	0.00361362	0.0,0.333,0.455	0.75,0.6,0.6,1.0,1.0,0.333	0.451	SE
ENSG00000050426.15	LETMD1	chr12	+	51052091_51052246_51052091_51052207_51056349_51056502	12,15,36	10,9,15	13,6,20,17,4,11	39,13,24,31,11,28	4.57155e-06	0.00016954	0.462,0.543,0.632	0.192,0.248,0.373,0.281,0.206,0.219	-0.292	A5SS
ENSG00000176720.4	BOK	chr2	+	241570124_241570288_241558720_241558993_241572296_241574138	8,11,24	2,3,3	8,2,14,13,19,16	0,0,0,0,0,1	1.30371e-06	0.000106806	0.667,0.647,0.8	1.0,1.0,1.0,1.0,1.0,0.889	0.277	SE
ENSG00000150401.14	DCUN1D2	chr13	-	113489089_113489173_113483839_113484196_113490666_113490691	1,1,0	5,2,5	1,1,6,4,4,4	6,3,7,1,0,0	7.04317e-05	0.00301031	0.096,0.211,0.0	0.082,0.151,0.314,0.681,1.0,1.0	0.436	SE
ENSG00000109685.17	NSD2	chr4	+	1893729_1893909_1871433_1871542_1899220_1899395	1,4,5	0,1,0	5,1,4,7,3,6	6,1,3,0,1,5	2.99577e-05	0.00150558	1.0,0.667,1.0	0.294,0.333,0.4,1.0,0.6,0.375	-0.389	SE
ENSG00000160796.16	NBEAL2	chr3	+	47007240_47007697_47007240_47007350_47007524_47007697	181183286	167221307	191,86,246,144,82,85	2.73203e+17	1.96243e-10	8.48167e-09	0.351,0.293,0.318	0.259,0.175,0.263,0.182,0.125,0.103	-0.136	RI
ENSG00000258465.6	RP11-574F21.3	chr1	-	160278130_160278191_160243959_160244034_160279800_160279845	3,6,3	0,1,0	3,3,0,0,1,2	3,0,5,1,0,1	7.59976e-05	0.00320602	1.0,0.786,1.0	0.38,1.0,0.0,0.0,1.0,0.551	-0.44	SE
ENSG00000122417.15	ODF2L	chr1	-	86385457_86385590_86384675_86384801_86386914_86387079	11,9,34	0,1,1	19,12,28,13,8,4	3,9,5,4,2,2	3.92978e-06	0.000271849	1.0,0.818,0.944	0.76,0.4,0.737,0.619,0.667,0.5	-0.307	SE
ENSG00000166965.12	RCCD1	chr15	+	90956611_90957503_90955381_90955452_90959899_90959998	25,31,38	3,11,5	29,19,43,36,17,26	1,1,1,0,2,0	3.81167e-08	5.15008e-06	0.806,0.585,0.792	0.935,0.905,0.956,1.0,0.81,1.0	0.207	SE
ENSG00000149187.17	CELF1	chr11	-	47499452_47499604_47488836_47489024_47500860_47500932	74102156	18,22,35	119,100,212,149,96,122	5,18,13,6,4,9	1.17068e-08	1.88514e-06	0.673,0.699,0.69	0.922,0.735,0.891,0.925,0.923,0.871	0.191	SE
ENSG00000031823.14	RANBP3	chr19	-	5950716_5950875_5950716_5950872_5951392_5951596	10,6,7	6,12,12	5,2,2,1,2,6	25,11,25,20,23,25	2.11695e-05	0.000395777	0.62,0.329,0.364	0.164,0.151,0.073,0.047,0.078,0.19	-0.321	A3SS
ENSG00000089022.13	MAPKAPK5	chr12	+	111870270_111870360_111868752_111868861_111871084_111871180	286383571	39,63,71	3.44224e+17	9,15,37,6,13,17	7.06146e-12	2.53139e-09	0.791,0.758,0.806	0.952,0.885,0.843,0.966,0.92,0.905	0.127	SE
ENSG00000129292.20	PHF20L1	chr8	+	132799082_132799172_132799094_132799172_132798771_132798860	11,10,24	14,15,30	39,23,57,29,25,31	20,8,21,6,19,11	7.37518e-06	0.00015769	0.413,0.374,0.418	0.636,0.72,0.709,0.812,0.541,0.716	0.287	A3SS
ENSG00000005206.16	SPPL2B	chr19	+	2337442_2337625_2328629_2328775_2338813_2338841	0,2,3	3,0,2	4,7,7,5,8,5	0,1,0,0,1,1	4.40424e-05	0.00205444	0.0,1.0,0.429	1.0,0.778,1.0,1.0,0.8,0.714	0.406	SE
ENSG00000137210.13	TMEM14B	chr6	+	10770076_10770204_10751132_10751234_10829006_10829165	17,29,24	1,6,7	17,29,24,20,2,15	0,0,1,1,0,1	4.25745e-08	5.70437e-06	0.895,0.707,0.632	1.0,1.0,0.923,0.909,1.0,0.882	0.208	SE
ENSG00000127483.17	HP1BP3	chr1	-	20780349_20780540_20779811_20779911_20787194_20787323	231308533	75106136	2.25174e+17	1.90103e+17	1.28524e-09	2.6928e-07	0.606,0.592,0.662	0.372,0.458,0.449,0.534,0.489,0.419	-0.166	SE
ENSG00000142546.13	NOSIP	chr19	-	49557089_49558978_49557089_49558199_49558896_49558978	24,52,67	6,7,17	46,30,63,36,29,22	1,0,2,1,0,5	3.85953e-07	8.95677e-06	0.667,0.788,0.663	0.958,1.0,0.94,0.947,1.0,0.688	0.216	RI
ENSG00000237298.9	TTN-AS1	chr2	+	178608166_178608266_178597595_178597681_178615322_178615374	0,0,1	4,6,4	1,1,4,3,2,1	1,0,2,2,1,5	7.85073e-05	0.00328417	0.0,0.0,0.111	0.333,1.0,0.5,0.429,0.5,0.091	0.439	SE
ENSG00000160972.9	PPP1R16A	chr8	+	144500095_144500391_144500095_144500199_144500266_144500391	64107135	109135259	23,28,50,29,27,23	109,86,149,91,106,135	1.69322e-10	7.38589e-09	0.257,0.319,0.235	0.111,0.161,0.165,0.158,0.131,0.091	-0.134	RI
ENSG00000140474.12	ULK3	chr15	-	74837750_74837798_74838151_74838192_74837368_74837435_74838439_74838504	18,28,32	63,74,102	3,3,11,6,9,10	64,33,100,75,77,89	1.78994e-09	2.75573e-07	0.231,0.285,0.248	0.047,0.087,0.104,0.078,0.109,0.106	-0.166	MXE
ENSG00000070526.14	ST6GALNAC1	chr17	-	76637599_76637736_76629011_76629711_76643507_76643786	113170191	141153259	4.10152e+17	2.76109e+17	1.21217e-09	2.55699e-07	0.286,0.357,0.269	0.426,0.411,0.435,0.516,0.512,0.515	0.165	SE
ENSG00000154144.12	TBRG1	chr11	+	124626812_124627050_124626903_124627050_124626472_124626609	52,53,62	49,61,82	57,37,81,96,59,68	33,23,51,26,22,27	2.74092e-07	8.30863e-06	0.353,0.309,0.28	0.47,0.452,0.449,0.655,0.579,0.564	0.214	A3SS
clu_7268	AC079466.1	chr19	+	28610953_28612154_28610978_28612154_28610259_28610331	311428557	258311546	1.83154e+17	3.47244e+17	2.83826e-10	1.36166e-08	0.49,0.524,0.449	0.296,0.336,0.381,0.373,0.362,0.35	-0.138	A3SS
[truncated: 3,179 more rows]

## Sheet: HEK293T signicant ASS
GeneID	GeneSymbol	chr	strand	Chromosomal location	Inclusion reads_WT	Exclusion reads_WT	Inclusion reads_MT	Exclusion reads_MT	p-value	FDR	IncWT	IncMT	IncLevelDifference	type
[truncated: 727 more rows]
