# Supplementary material for: SF3B1 mutation and ATM deletion codrive leukemogenesis via centromeric R-loop dysregulation
Source: J Clin Invest. 2023 Sep 1;133(17):e163325. doi: 10.1172/JCI163325 (PMC10471171; doi:10.1172/JCI163325)
Supplement: Supporting data values [file jci-133-163325-s034.xlsx]

## Sheet: Fig 1A
	K562
DNA (ug)	WT untreated			SF3B1 MT untreated
4	0.732692	1.09888	0.852387	0.872216	1.12485	0.967605
2	0.640508	0.894061	0.498233	0.721904	1.0984	0.881739
1	0.62527	0.801773	0.342685	0.673484	0.959185	0.518468
	HEK293T
DNA (ug)	WT untreated			SF3B1 MT untreated
2	0.670882	1.08347	0.522116	1.1014	1.09006	0.763566
1	0.495933	0.799346	0.494121	0.921776	0.979513	0.483136
0.5	0.330061	0.432961	0.205869	0.574018	0.43175	0.278906
	Nalm-6
DNA (ug)	WT untreated			SF3B1 MT untreated
4	0.670882	0.81791	0.857254	1.1014	0.760496	1.05374
2	0.495933	0.443401	0.658928	0.921776	0.680423	0.732836
1	0.330061	0.361327	0.303526	0.574018	0.261289	0.412246

## Sheet: Fig 1B
	Nalm-6
	WT EV	WT RNH1	SF3B1 MT EV	SF3B1 MT RNH1
	9.16048	6.30067	11.086	8.24709
	9.07633	6.2536	10.8339	8.2242
	9.02915	6.22604	10.8329	7.49798
	9.00871	5.98503	10.7961	7.49743
	8.99483	5.95323	10.6318	7.4542
	8.98284	5.89627	10.6207	7.37582
	8.96458	5.7201	10.5672	7.33153
	8.94279	5.63559	10.4945	7.16109
	8.72484	5.59487	10.4896	7.13829
	8.71856	5.43806	10.4683	7.05873
	8.67711	5.41115	10.1957	7.04749
	8.44377	5.41014	10.1786	7.02127
	8.36629	5.34332	9.64202	6.95602
	8.34646	5.20535	9.49417	6.92562
	8.32482	5.11473	9.38894	6.89377
	8.22068	5.09133	9.22259	6.84106
	8.13702	4.81585	9.14342	6.67764
	8.09036	4.77645	8.99037	6.65284
	8.09	4.75279	8.98282	6.57601
	8.04224	4.7412	8.97614	6.49144
	8.03637	4.72962	8.91163	6.47753
	8.03611	4.71657	8.83851	6.4604
	7.97193	4.66766	8.83369	6.41555
	7.88518	4.61657	8.79095	6.35082
	7.83131	4.60832	8.69716	6.32588
	7.68671	4.60798	8.65282	6.29092
	7.5962	4.59575	8.62198	6.28395
	7.37409	4.58013	8.56502	6.25837
	7.34748	4.57023	8.53805	6.21863
	7.26966	4.529	8.52304	6.14902
	7.15752	4.50777	8.47526	6.1182
	7.1451	4.49191	8.44262	6.05194
	7.10993	4.42891	8.4116	5.75587
	7.10762	4.42046	8.40404	5.72187
	6.99289	4.40365	8.40233	5.66239
	6.98783	4.39627	8.3232	5.63478
	6.97921	4.36056	8.22304	5.58253
	6.97703	4.35473	8.06698	5.5682
	6.92813	4.31457	8.06123	5.55218
	6.88598	4.31193	8.05728	5.52544
	6.8407	4.28244	8.00081	5.4861
	6.77728	4.26551	7.91587	5.42887
	6.77643	4.25139	7.89248	5.3816
	6.70135	4.22844	7.82701	5.37866
	6.70011	4.16066	7.77076	5.34858
	6.69536	3.96251	7.76097	5.33376
	6.66094	3.96199	7.74736	5.32577
	6.60783	3.95731	7.7217	5.30156
	6.51083	3.93081	7.70479	5.29474
	6.47637	3.91404	7.65216	5.2786
	6.44285	3.86345	7.65069	5.27821
	6.44099	3.85325	7.62392	5.24362
	6.2467	3.79366	7.54409	5.19287
	6.1623	3.78485	7.4215	5.14646
	6.03019	3.7524	7.41967	5.12452
	6.02872	3.74334	7.35921	5.05753
	6.02276	3.74113	7.2741	5.04547
	5.9738	3.69216	7.25268	5.01928
	5.91319	3.59034	7.24068	5.01186
	5.90527	3.58391	7.1878	4.9927
	5.89806	3.52605	7.16274	4.98095
	5.88323	3.50776	7.15837	4.93082
	5.87277	3.50393	7.1448	4.92225
	5.86276	3.4999	7.06984	4.90832
	5.85809	3.4958	7.05732	4.89931
	5.84065	3.4948	7.05494	4.87834
	5.71145	3.48705	7.04811	4.87009
	5.70477	3.48451	6.99484	4.86586
	5.70121	3.44334	6.97153	4.86305
	5.6165	3.41896	6.96725	4.84382
	5.6133	3.38908	6.95944	4.83476
	5.50317	3.37302	6.93371	4.82269
	5.40902	3.35725	6.91629	4.80773
	5.34858	3.3516	6.87697	4.76646
	5.31755	3.25814	6.82121	4.67948
	5.29198	3.15857	6.78613	4.67643
	5.29027	3.1481	6.60686	4.66485
	5.25931	3.14061	6.59329	4.6496
	5.19708	3.09071	6.59046	4.6393
	5.16389	3.03621	6.50669	4.63396
	5.13618	3.03536	6.50393	4.6054
	5.10376	3.02494	6.49996	4.60215
	5.08516	3.00646	6.49516	4.60071
	5.03694	3.00159	6.45355	4.5861
	5.02627	2.92001	6.45029	4.57148
	4.97588	2.90471	6.40233	4.56061
	4.97513	2.89836	6.39479	4.54942
	4.94715	2.89591	6.38006	4.54722
	4.947	2.87289	6.37175	4.53933
	4.94227	2.87062	6.36961	4.49028
	4.92873	2.86328	6.34962	4.49012
	4.8967	2.85248	6.30387	4.46515
	4.88814	2.83335	6.27448	4.45143
	4.8795	2.82083	6.25957	4.43628
	4.8761	2.76652	6.24981	4.43343
	4.87609	2.7115	6.23237	4.42824
	4.8431	2.70145	6.21753	4.41559
	4.84293	2.6768	6.2116	4.40622
	4.81516	2.67405	6.09999	4.40569
	4.76671	2.65328	6.07889	4.39514
	4.69477	2.63662	6.07038	4.37948
	4.66353	2.62898	6.06396	4.37619
	4.64656	2.62112	6.03968	4.33551
	4.6421	2.59132	6.02461	4.3267
	4.61956	2.56778	6.00529	4.31162
	4.60711	2.56208	5.97815	4.30949
	4.57372	2.56135	5.89678	4.30915
	4.54459	2.53338	5.88043	4.30733
	4.5442	2.52867	5.8508	4.29552
	4.52921	2.50879	5.84928	4.28967
	4.52652	2.50742	5.83932	4.24779
	4.52256	2.48934	5.83588	4.2219
	4.51922	2.47624	5.79832	4.20554
	4.51518	2.47114	5.79206	4.16726
	4.41561	2.45543	5.78901	4.1238
	4.41251	2.45453	5.78729	4.12196
	4.40763	2.446	5.77806	4.11701
	4.40242	2.39924	5.77641	4.10458
	4.39957	2.39182	5.77498	4.09856
	4.39236	2.37041	5.77102	4.07632
	4.37684	2.36321	5.7222	4.06562
	4.37173	2.35718	5.71654	4.06054
	4.36641	2.33523	5.71555	4.05999
	4.36423	2.33264	5.65063	4.05415
	4.34869	2.30675	5.65058	4.03698
	4.33868	2.30311	5.63246	4.01916
	4.33068	2.30244	5.62829	4.01895
	4.31948	2.29232	5.62045	4.01427
	4.30315	2.28498	5.61485	4.00246
	4.284	2.27087	5.6054	4.0012
	4.27226	2.25717	5.58082	3.99846
	4.25782	2.23781	5.56563	3.93153
	4.25445	2.23429	5.55575	3.9299
	4.23929	2.22323	5.55507	3.92532
	4.23858	2.21977	5.54336	3.90895
	4.22488	2.19471	5.54295	3.89968
	4.22015	2.16696	5.52736	3.86483
	4.20498	2.15328	5.52726	3.86227
	4.19667	2.1465	5.51126	3.84508
	4.18805	2.1394	5.46914	3.8443
	4.16923	2.12349	5.46645	3.83551
	4.16282	2.11464	5.45403	3.83024
	4.14821	2.09704	5.45232	3.79818
	4.14084	2.09632	5.45172	3.78074
	4.13808	2.08797	5.44686	3.77743
	4.12595	2.07488	5.43473	3.77345
	4.11922	2.07244	5.43113	3.76298
	4.11239	2.05114	5.42426	3.74655
	4.1052	2.03232	5.40596	3.745
	4.07646	1.98221	5.37964	3.73255
	4.055	1.95254	5.37559	3.72818
	4.05116	1.94705	5.37364	3.71932
	4.03908	1.93662	5.35709	3.71849
	4.02081	1.91815	5.3518	3.711
	4.00477	1.91659	5.35146	3.70933
	3.99255	1.91056	5.34748	3.70913
	3.98181	1.90367	5.34223	3.69282
	3.97032	1.89764	5.33629	3.65933
	3.96841	1.88797	5.33617	3.65794
	3.96262	1.87851	5.33507	3.64353
	3.95887	1.86187	5.32529	3.60764
	3.95772	1.84639	5.32189	3.59912
	3.95423	1.83523	5.2823	3.59701
	3.95237	1.829	5.27175	3.58399
	3.94221	1.82588	5.26617	3.57461
	3.93849	1.82275	5.26009	3.5659
	3.90929	1.82107	5.2589	3.56021
	3.89319	1.81969	5.22806	3.52734
	3.88103	1.81954	5.22459	3.52466
	3.85666	1.81641	5.2215	3.51187
	3.81341	1.80989	5.17672	3.49145
	3.80453	1.8073	5.12688	3.47745
	3.78704	1.78308	5.12224	3.45112
	3.70826	1.78189	5.12198	3.4407
	3.69444	1.77644	5.11122	3.43025
	3.69429	1.76309	5.08046	3.42175
	3.67938	1.75843	5.08001	3.40855
	3.67702	1.75749	5.0695	3.40444
	3.66994	1.75155	5.06739	3.39853
	3.66829	1.74137	5.06477	3.39845
	3.64452	1.71699	5.04336	3.38662
	3.62352	1.71427	5.03916	3.38409
	3.56905	1.69487	5.03411	3.38042
	3.56671	1.68412	5.01786	3.36962
	3.55726	1.68312	5.01575	3.36646
	3.52528	1.68282	5.01003	3.3627
	3.4907	1.68164	5.00126	3.36144
	3.45698	1.67834	4.99084	3.34304
	3.45141	1.66536	4.98061	3.33888
	3.4493	1.66025	4.94081	3.33574
	3.44837	1.65526	4.91421	3.33143
	3.44375	1.6395	4.89486	3.3227
	3.39141	1.63422	4.86181	3.31993
	3.36954	1.63398	4.85493	3.31577
	3.35033	1.63196	4.84131	3.30988
	3.34301	1.61705	4.837	3.30221
	3.33411	1.61461	4.83379	3.3003
	3.32828	1.61327	4.82737	3.29952
	3.31155	1.61311	4.8126	3.29804
	3.29135	1.61036	4.81215	3.28992
	3.28345	1.60719	4.77971	3.28452
	3.28165	1.58819	4.77518	3.2784
	3.27538	1.58678	4.7619	3.27348
	3.26742	1.58301	4.74314	3.25458
	3.26607	1.57782	4.72858	3.24257
	3.25622	1.5759	4.69325	3.24113
	3.24913	1.56153	4.69006	3.22545
	3.19139	1.55795	4.68548	3.20276
	3.15824	1.54942	4.6842	3.18844
	3.15009	1.54679	4.67989	3.17708
	3.1456	1.46715	4.67295	3.1764
	3.13119	1.46712	4.67207	3.16049
	3.11857	1.46549	4.66453	3.14666
	3.10947	1.46169	4.65561	3.14354
	3.0879	1.452	4.61028	3.12851
	3.06324	1.45039	4.60566	3.12031
	3.05357	1.43346	4.58943	3.11968
	3.05118	1.42022	4.57168	3.11218
	3.04444	1.41053	4.54491	3.08451
	3.03241	1.40835	4.53212	3.07944
	3.02977	1.40825	4.52943	3.05761
	2.99635	1.40732	4.52916	3.03791
	2.92248	1.40527	4.52001	3.02773
	2.9078	1.39967	4.50158	3.02125
	2.88828	1.39387	4.48971	2.97463
	2.86771	1.38298	4.47146	2.96301
	2.86601	1.3758	4.44008	2.95341
	2.85616	1.37341	4.43218	2.94946
	2.85	1.37276	4.41925	2.94805
	2.84922	1.37006	4.40918	2.91694
	2.84866	1.36733	4.40277	2.91516
	2.84825	1.36712	4.39795	2.91145
	2.8287	1.36337	4.3838	2.90914
	2.81985	1.34741	4.36679	2.89702
	2.81526	1.34497	4.36101	2.89469
	2.80199	1.33897	4.35881	2.8895
	2.79244	1.33503	4.33799	2.88589
	2.77213	1.32165	4.32537	2.86901
	2.77048	1.31772	4.32311	2.86673
	2.75272	1.31766	4.31803	2.8632
	2.75227	1.30043	4.31209	2.85919
	2.74444	1.28665	4.28842	2.85787
	2.73765	1.28627	4.27761	2.84684
	2.73091	1.28576	4.26993	2.83977
	2.72884	1.28469	4.26311	2.83114
	2.72455	1.27334	4.25329	2.82286
	2.71085	1.26755	4.24819	2.82138
	2.70485	1.2541	4.24399	2.81605
	2.70093	1.25137	4.23707	2.81543
	2.65886	1.20143	4.23438	2.7545
	2.65819	1.1934	4.22802	2.74651
	2.65006	1.18739	4.22185	2.74277
	2.64068	1.1791	4.21677	2.73864
	2.62228	1.17779	4.18803	2.72834
	2.61396	1.17518	4.1876	2.72519
	2.59952	1.16676	4.18564	2.72243
	2.5953	1.15655	4.18297	2.69631
	2.57734	1.15559	4.18006	2.69612
	2.55887	1.14137	4.17734	2.69455
	2.54545	1.13897	4.17648	2.68181
	2.54408	1.13429	4.17643	2.67996
	2.54026	1.12305	4.16371	2.67345
	2.53782	1.12219	4.16178	2.67168
	2.53561	1.11304	4.14097	2.66913
	2.52687	1.09912	4.13291	2.64683
	2.51997	1.09669	4.1129	2.64525
	2.51319	1.09332	4.11251	2.63777
	2.47281	1.08122	4.10818	2.63364
	2.46043	1.0636	4.10447	2.62784
	2.45866	1.06082	4.09725	2.62742
	2.44014	1.06036	4.09229	2.61377
	2.42757	1.05332	4.09051	2.61
	2.42426	1.05114	4.08891	2.60568
	2.42284	1.05	4.08234	2.59871
	2.41636	1.04933	4.07874	2.59681
	2.38938	1.03576	4.07752	2.57328
	2.3839	1.01596	4.0545	2.5644
	2.38189	1.01299	4.05447	2.56144
	2.3641	1.00635	4.04904	2.55976
	2.35464	1.00332	4.04866	2.55787
	2.34725	1.00007	4.0378	2.5567
	2.34318	0.981728	4.03613	2.5544
	2.34213	0.980841	4.0344	2.54503
	2.33378	0.977068	4.03284	2.53911
	2.32908	0.973708	4.01738	2.53519
	2.31752	0.973247	4.01475	2.53379
	2.30545	0.963254	4.0058	2.51492
	2.29809	0.951544	4.00066	2.51327
	2.28956	0.948199	3.99553	2.50763
	2.28608	0.944174	3.99116	2.48957
	2.28046	0.941268	3.97887	2.4836
	2.28002	0.932197	3.96834	2.48026
	2.27367	0.930502	3.96129	2.48018
	2.26988	0.926399	3.95651	2.47572
	2.2655	0.92378	3.955	2.4645
	2.26545	0.917811	3.9518	2.46038
	2.26102	0.914261	3.9517	2.4547
	2.24449	0.913675	3.9489	2.44263
	2.23946	0.902748	3.94887	2.42899
	2.22385	0.891268	3.92879	2.414
	2.21918	0.886519	3.92356	2.41207
	2.21889	0.883967	3.92355	2.41123
	2.20321	0.883571	3.88411	2.4102
	2.19225	0.88328	3.88337	2.40658
	2.19212	0.874985	3.88223	2.40308
	2.19122	0.874683	3.86987	2.38803
	2.19012	0.860244	3.86699	2.38679
	2.13791	0.859967	3.85506	2.38619
	2.13727	0.850772	3.85113	2.38608
	2.12848	0.833538	3.85046	2.3693
	2.1109	0.829022	3.84933	2.36917
	2.11039	0.801268	3.84618	2.35207
	2.10647	0.797097	3.83826	2.35183
	2.10089	0.788468	3.83748	2.34436
	2.09282	0.769046	3.82507	2.34196
	2.08555	0.756816	3.82413	2.33576
	2.07327	0.75468	3.82371	2.32912
	2.0668	0.754513	3.82038	2.3251
	2.06002	0.733332	3.80509	2.32299
	2.05363	0.726504	3.79426	2.31538
	2.0382	0.725444	3.78988	2.30723
	2.03781	0.720353	3.78771	2.30012
	2.03526	0.72031	3.78241	2.29857
	2.02475	0.716919	3.76457	2.29616
	2.01681	0.694344	3.76302	2.28649
	2.01438	0.692378	3.74621	2.28127
	1.99866	0.692092	3.74133	2.28076
	1.98287	0.680249	3.73319	2.27765
	1.98181	0.67323	3.7319	2.274
	1.95318	0.67227	3.72607	2.26416
	1.95133	0.670927	3.7236	2.2606
	1.94782	0.659828	3.71709	2.25875
	1.94717	0.651699	3.71532	2.25508
	1.94071	0.651449	3.70171	2.24719
	1.93281	0.651435	3.68793	2.24667
	1.9274	0.651002	3.67911	2.23835
	1.92505	0.643051	3.66728	2.22994
	1.92304	0.633823	3.66711	2.22256
	1.91983	0.625364	3.65892	2.21833
	1.9143	0.615367	3.6573	2.19987
	1.91404	0.615357	3.65238	2.19941
	1.91267	0.603336	3.65116	2.19411
	1.90714	0.599802	3.64252	2.18774
	1.90428	0.598722	3.63471	2.17987
	1.9039	0.571054	3.60459	2.16288
	1.90179	0.567904	3.60268	2.15369
	1.90165	0.564491	3.5973	2.13999
	1.89798	0.551324	3.59525	2.13986
	1.89793	0.54138	3.58178	2.12986
	1.88497	0.540669	3.57957	2.12882
	1.85458	0.537109	3.57293	2.12277
	1.8519	0.534435	3.56805	2.12276
	1.84682	0.527242	3.56782	2.11182
	1.84287	0.521547	3.56449	2.10721
	1.84251	0.518491	3.56292	2.10129
	1.84033	0.518209	3.55607	2.09373
	1.83817	0.513846	3.53946	2.08316
	1.82749	0.508604	3.52824	2.0792
	1.82306	0.50523	3.49917	2.06248
	1.81981	0.499343	3.49888	2.05953
	1.80257	0.488563	3.48313	2.05518
	1.78514	0.472298	3.481	2.05299
	1.77709	0.469864	3.46837	2.05035
	1.7672	0.447607	3.46821	2.03987
	1.75522	0.44138	3.46272	2.03604
	1.73552	0.432952	3.46224	2.03435
	1.73516	0.42756	3.43732	2.03072
	1.73515	0.417672	3.40728	2.00749
	1.73429	0.416466	3.40522	2.00515
	1.73214	0.408151	3.38308	2.00173
	1.7223	0.407848	3.38165	2.00158
	1.72227	0.405442	3.37695	1.99841
	1.69873	0.371322	3.36314	1.99259
	1.68945	0.356061	3.36281	1.99027
	1.67413	0.346964	3.35396	1.98692
	1.6718	0.34376	3.32847	1.98313
	1.67118	0.343662	3.3159	1.97034
	1.67004	0.33547	3.31529	1.96829
	1.66813	0.330518	3.31404	1.95525
	1.66689	0.330381	3.31308	1.93953
	1.66454	0.299623	3.29911	1.90094
	1.66019	0.281096	3.29542	1.89366
	1.65798	0.265312	3.29071	1.89242
	1.65297	0.226302	3.28793	1.88917
	1.64961	0.214087	3.28766	1.88268
	1.63569	0.204822	3.27671	1.88021
	1.63334	0.203484	3.23737	1.87888
	1.61072	0.191296	3.23142	1.87395
	1.60716	0.18498	3.22172	1.86812
	1.60631	0.177341	3.21355	1.86789
	1.60329	0.174137	3.20694	1.86385
	1.59871	0.17046	3.20278	1.85974
	1.57481	0.167652	3.20119	1.8579
	1.56889	0.165646	3.17115	1.8541
	1.55067	0.149975	3.1554	1.85013
	1.54515	0.14311	3.15122	1.84648
	1.54462	0.141504	3.14618	1.84171
	1.54122	0.138568	3.13481	1.83403
	1.5401	0.122435	3.12925	1.83298
	1.53531	0.119615	3.12888	1.83251
	1.53021	0.0989474	3.12537	1.82696
	1.52304	0.0959323	3.1178	1.8268
	1.51687	0.0918986	3.06935	1.8253
	1.51613	0.0848653	3.05975	1.81984
	1.51011	0.0781541	3.055	1.81852
	1.50672	0.0767331	3.0532	1.80933
	1.49811	0.0695299	3.05293	1.80266
	1.49348	0.0464518	3.04506	1.79218
	1.49185	0.0450077	3.03927	1.7901
	1.48281	0.044505	3.02987	1.78266
	1.47819	0.037776	3.02427	1.76716
	1.47397	0.0374024	3.02201	1.76087
	1.46427	0.0247519	3.01752	1.74982
	1.45134	0.0220508	3.01592	1.74981
	1.4451	0.0125827	3.01401	1.74893
	1.44287	0	3.00093	1.73832
	1.42391	0	2.99515	1.73828
	1.41941	0	2.99132	1.73519
	1.41418	0	2.98515	1.72136
	1.41283	0	2.97512	1.71655
	1.41021	0	2.96945	1.69604
	1.40105	0	2.96143	1.69337
	1.39669	0	2.95444	1.67773
	1.39524	0	2.95157	1.67487
	1.39332	0	2.94407	1.67448
	1.3886	0	2.93634	1.66688
	1.38795	0	2.93302	1.66348
	1.37925	0	2.92798	1.6602
	1.37162	0	2.91354	1.66009
	1.36172	0	2.8876	1.65623
	1.35824	0	2.88092	1.65042
	1.35768	0	2.87471	1.64985
	1.35098	0	2.86592	1.6381
	1.3469	0	2.86451	1.63516
	1.34655	0	2.85359	1.63418
	1.33805		2.84921	1.63271
	1.33403		2.844	1.61854
	1.33015		2.84356	1.61486
	1.32922		2.83596	1.60317
	1.3246		2.82964	1.60292
	1.32024		2.82526	1.59726
	1.30834		2.8203	1.59526
	1.30541		2.81764	1.58572
	1.30354		2.8172	1.58197
	1.29971		2.81701	1.57688
	1.29628		2.81256	1.57244
	1.28931		2.78953	1.57016
	1.27738		2.78246	1.55624
	1.25102		2.78022	1.55389
	1.24638		2.77979	1.54878
	1.24479		2.77661	1.54725
	1.24311		2.77059	1.53224
	1.2402		2.76986	1.53193
	1.23635		2.76147	1.50035
	1.22796		2.74121	1.49154
	1.2209		2.74088	1.4913
	1.21991		2.73795	1.48488
	1.21784		2.72771	1.48425
	1.21147		2.72694	1.48225
	1.21103		2.71428	1.48071
	1.20801		2.70141	1.4781
	1.20674		2.69447	1.4761
	1.20305		2.69104	1.47602
	1.19929		2.68854	1.47048
	1.19452		2.68234	1.46071
	1.18425		2.68088	1.45685
	1.17767		2.67409	1.45519
	1.17468		2.66645	1.45125
	1.16848		2.65901	1.45028
	1.16259		2.65627	1.43951
	1.15884		2.65271	1.43276
	1.15528		2.64135	1.43092
	1.14974		2.63832	1.43041
	1.14125		2.63731	1.43025
	1.14122		2.61153	1.42993
	1.1347		2.5968	1.42619
	1.11933		2.56893	1.42394
	1.10389		2.56624	1.41537
	1.08672		2.55472	1.40947
	1.07476		2.54652	1.39923
	1.06418		2.54429	1.39566
	1.05107		2.54182	1.3897
	1.04724		2.53911	1.38683
	1.04683		2.5318	1.3857
	1.04106		2.51838	1.38179
	1.0399		2.51426	1.37899
	1.02599		2.50411	1.37794
	1.02434		2.49287	1.36483
	1.02323		2.4922	1.36472
	1.01069		2.48813	1.36197
	0.993939		2.48647	1.35282
	0.991992		2.48527	1.3412
	0.990775		2.48253	1.34066
	0.97909		2.48132	1.33844
	0.974804		2.47215	1.3353
	0.971765		2.46445	1.33439
	0.95017		2.45351	1.33073
	0.94993		2.4211	1.32695
	0.948356		2.42051	1.32224
	0.945179		2.41389	1.31378
	0.918481		2.4138	1.30522
	0.916727		2.4048	1.29359
	0.897998		2.39503	1.28968
	0.897256		2.39237	1.28434
	0.883111		2.38459	1.2796
	0.881918		2.38004	1.27954
	0.872864		2.37378	1.26996
	0.871009		2.36812	1.268
	0.869219		2.3631	1.26415
	0.853179		2.35444	1.26041
	0.848886		2.32096	1.25941
	0.833751		2.31704	1.25775
	0.830598		2.30827	1.25079
	0.83045		2.30386	1.24373
	0.828697		2.28604	1.23562
	0.81656		2.27957	1.22072
	0.813454		2.27933	1.2195
	0.798821		2.27592	1.19997
	0.794776		2.25821	1.19347
	0.788511		2.25403	1.19255
	0.720959		2.25355	1.18939
	0.71815		2.24024	1.16105
	0.715274		2.23264	1.14158
	0.713615		2.22464	1.14102
	0.69026		2.20434	1.13797
	0.674005		2.20209	1.13477
	0.669599		2.19663	1.11546
	0.664794		2.19124	1.11295
	0.662168		2.18738	1.10936
	0.650304		2.18442	1.10129
	0.626557		2.18133	1.09451
	0.624909		2.16885	1.06547
	0.618627		2.15052	1.03934
	0.611473		2.14759	1.03243
	0.608104		2.13211	1.02325
	0.599505		2.12979	1.0174
	0.599388		2.12344	1.01668
	0.597519		2.11773	1.01559
	0.592643		2.11374	1.00849
	0.589669		2.10888	1.00084
	0.574495		2.10703	0.999069
	0.569593		2.07231	0.998057
	0.564119		2.07157	0.995159
	0.563224		2.06879	0.990529
	0.55875		2.05218	0.986977
	0.555338		2.04518	0.986128
	0.549483		2.04029	0.985448
	0.545387		2.03308	0.966181
	0.540859		2.03304	0.960409
	0.539456		2.03272	0.957243
	0.531912		2.0319	0.956902
	0.530417		2.02796	0.948924
	0.529419		2.00013	0.921468
	0.528444		1.9991	0.91946
	0.525715		1.98444	0.916859
	0.522903		1.98276	0.900587
	0.510657		1.98142	0.888793
	0.506048		1.97185	0.888089
	0.49667		1.96536	0.879015
	0.479579		1.95746	0.877502
	0.479085		1.9569	0.866449
	0.475078		1.95257	0.854059
	0.43837		1.9429	0.851377
	0.437231		1.94245	0.850682
	0.427811		1.9281	0.840681
	0.424612		1.92588	0.840493
	0.421284		1.90773	0.839297
	0.417117		1.90083	0.837025
	0.40362		1.89949	0.835188
	0.39528		1.88613	0.832674
	0.392554		1.8722	0.831834
	0.379346		1.86557	0.829491
	0.379102		1.84182	0.823744
	0.372169		1.83879	0.817698
	0.370239		1.83809	0.817223
	0.331302		1.83633	0.812709
	0.324097		1.82948	0.810572
	0.313125		1.82523	0.772122
	0.308955		1.81864	0.76936
	0.304684		1.80882	0.745561
	0.27531		1.80603	0.744566
	0.266309		1.79068	0.743511
	0.240392		1.78168	0.721517
	0.213917		1.77609	0.712393
	0.211376		1.76802	0.712088
	0.204065		1.76248	0.705031
	0.200726		1.75859	0.704013
	0.193351		1.7581	0.690333
	0.192735		1.75312	0.676371
	0.183741		1.73986	0.674705
	0.161948		1.73585	0.673508
	0.158845		1.703	0.67251
	0.149879		1.69553	0.671797
	0.146572		1.68444	0.664582
	0.142769		1.68415	0.664504
	0.140359		1.66487	0.662109
	0.137883		1.66262	0.66155
	0.137637		1.64565	0.657581
	0.135273		1.63286	0.65612
	0.1329		1.61475	0.656041
	0.13175		1.60834	0.655348
	0.119128		1.60486	0.649222
	0.104149		1.60001	0.64461
	0.102816		1.59537	0.641299
	0.100155		1.59259	0.634169
	0.0962775		1.58002	0.630213
	0.0959778		1.57956	0.628858
	0.0880614		1.55144	0.616139
	0.0696454		1.549	0.597785
	0.0626231		1.5468	0.585872
	0.059245		1.53682	0.58513
	0.0590783		1.5285	0.582366
	0.0550365		1.5282	0.565958
	0.0458851		1.52659	0.564436
	0.0455754		1.51708	0.554368
	0.0441905		1.51537	0.530325
	0.0438111		1.49337	0.523718
	0.0404235		1.48499	0.511242
	0.0371586		1.47962	0.49798
	0.0364298		1.47233	0.492385
	0.0351706		1.47	0.486319
	0.0278652		1.46974	0.47692
	0.0268727		1.46526	0.476542
	0.0258153		1.42801	0.467984
	0.017331		1.4249	0.463388
	0.013701		1.42382	0.461608
	0.0109835		1.42082	0.459804
	0		1.41613	0.457791
	0		1.40679	0.455711
	0		1.3979	0.451875
	0		1.39558	0.444539
	0		1.3955	0.434729
	0		1.39367	0.42847
	0		1.37019	0.42659
	0		1.36837	0.425785
	0		1.36696	0.4164
	0		1.34945	0.40676
	0		1.33976	0.384866
	0		1.32972	0.382914
	0		1.32104	0.382222
	0		1.31973	0.373846
	0		1.30616	0.373603
	0		1.30567	0.372342
	0		1.30228	0.325197
			1.29125	0.319918
			1.28806	0.306963
			1.28782	0.298863
			1.28763	0.287059
			1.27519	0.279158
			1.27026	0.264427
			1.2606	0.262174
			1.24868	0.255374
			1.24657	0.244471
			1.22576	0.215326
			1.21727	0.210285
			1.21244	0.204383
			1.20296	0.200506
			1.20161	0.195366
			1.19654	0.193233
			1.19116	0.185725
			1.18564	0.181891
			1.12443	0.172342
			1.12234	0.169141
			1.12233	0.154193
			1.12152	0.146066
			1.11333	0.141586
			1.11169	0.136857
			1.10475	0.124547
			1.10341	0.123488
			1.09848	0.120712
			1.08832	0.118948
			1.08684	0.113756
			1.0811	0.105723
			1.07581	0.0954058
			1.06888	0.0907073
			1.04571	0.0865453
			1.04325	0.0838807
			1.03547	0.0834182
			1.03497	0.0813225
			1.03181	0.0806289
			1.03154	0.079204
			1.02877	0.0764914
			0.995856	0.0718477
			0.985034	0.0708287
			0.97679	0.0678461
			0.970135	0.0670723
			0.953996	0.0657007
			0.948562	0.0580499
			0.921546	0.055155
			0.916252	0.0532453
			0.91173	0.0518638
			0.911302	0.051224
			0.909987	0.0494598
			0.895133	0.046314
			0.881619	0.0444736
			0.875271	0.0430694
			0.853508	0.0369801
			0.839913	0.0301736
			0.833832	0.0240195
			0.829497	0.0231523
			0.820494	0.0224725
			0.797154	0.0203301
			0.793686	0.019407
			0.790855	0.0192919
			0.790814	0.0189728
			0.788572	0.0179618
			0.787377	0
			0.759674	0
			0.75817	0
			0.755863	0
			0.715193	0
			0.705818	0
			0.695708	0
			0.681246	0
			0.674075	0
			0.635673
			0.632523
			0.624985
			0.581042
			0.540266
			0.467364
			0.463644
			0.462819
			0.397124
			0.389491
			0.389148
			0.374331
			0.356211
			0.329952
			0.299516
			0.270326
			0.231865
			0.185616
			0.134022
			0.122258
			0.0340112
			0.0297043
			0.0181098
			0
			0
			0
			0

## Sheet: Fig 1F
Distance point (um)	SF3B1 MT RNH1 WKKD																																														SF3B1 MT RNH1 WT
0	1.35765	0.851554	1.195	0.726467	1.48903	0.325747	0.953249	1.33902	0.769419	1.57277	1.32818	0.124409	6.10526	0.329484	0.909325	1.80236	4.50386	0.910017	2.44005	1.07292	1.02574	0.337851	0.107648	0.308655	0.598651	0.513397	0.534316	0.392766	0.688045	0.68517	0.859292	1.57323	0.278405	0.080525	0.18887	0.515861	0.572515	0.9728	1.55317	0.993056	1.65793	0.219658	0.118618	0.450279	0.101001	0.118898	0.877536	0.626804	0.63973
0.10866	1.03069	0.93085	0.942	0.972648	1.15872	0.760212	0.976642	0.916641	1.05765	1.09047	1.01546	0.148414	6.59772	0.714978	1.0762	1.77527	3.09979	0.842455	1.63134	1.11205	0.996867	0.57078	0.17432	1.17284	0.784638	0.882934	0.938939	0.914733	1.07799	0.592106	1.29485	1.77871	0.549791	0.395148	0.279081	0.878165	1.32877	1.06135	0.947573	0.865057	1.32793	0.218706	0.240947	0.481085	0.106872	0.242537	1.05035	0.943658	0.269063
0.21731	0.598557	2.67903	1.288	1.75524	0.754211	1.40835	1.03505	0.998605	1.21053	0.766339	0.816378	0.624474	7.40751	1.45265	2.105	2.45782	1.14781	0.891937	0.780382	0.870358	1.63529	1.28699	1.39552	3.77242	1.92694	1.25683	1.22818	2.97277	1.4853	1.4866	2.34209	2.68719	1.19437	1.83472	0.860229	1.80419	2.89272	1.51945	0.729253	3.35213	0.507586	3.28607	1.39823	1.65635	0.815528	1.02956	0.976191	1.14964	0.109099
0.32597	1.79958	8.18966	1.814	3.20245	1.36164	3.22225	1.11854	1.57425	1.21257	1.3014	1.4164	1.58245	8.93699	3.18758	6.16424	3.53761	0.847196	2.25867	1.01583	1.68954	3.85642	3.3932	5.61421	6.7017	10.4301	0.975932	1.23408	7.08644	2.60704	6.93032	3.46385	3.30159	2.24761	4.87435	4.28968	3.5861	4.52461	2.40031	1.85641	11.9854	2.46317	14.668	5.03309	5.26484	5.61265	3.87904	1.52721	0.893368	0.285094
0.40746	6.2008	11.2455	2.801	6.18652	3.79453	7.21264	2.30657	3.38222	1.8417	3.3286	4.2535	5.39577	9.68902	7.39553	10.5975	4.09096	0.908392	5.86286	1.77966	4.42627	6.33019	7.00404	9.27874	9.62108	21.6901	2.12245	1.86131	13.657	5.96643	18.4867	4.47145	4.01297	4.39007	7.54598	10.9466	5.27453	5.82462	3.38974	4.23097	18.4828	10.7366	24.4652	8.0068	8.53602	13.6445	6.90173	3.6089	0.875202	1.94404
0.51612	12.1429	8.38627	5.476	12.1888	7.45705	8.66549	5.38132	6.63216	3.08061	8.79478	9.81879	17.1234	9.12443	11.9201	10.4914	4.14628	2.39541	9.92778	2.53191	7.87711	8.18254	9.07028	7.95323	11.2381	21.5826	5.74509	3.11253	19.2111	9.83969	27.9961	4.02363	4.81954	8.72609	7.76008	16.0358	5.21067	5.36559	4.35541	5.87955	14.1002	22.4287	22.1309	6.95988	7.91167	17.7722	6.37499	5.30489	1.33557	8.25171
0.59761	14.8238	4.00354	7.151	15.1116	8.54725	5.82797	6.98858	8.74675	4.18693	17.1818	12.4227	26.053	7.70463	11.3806	7.09813	3.61204	5.34206	11.8672	2.80681	8.8179	8.009	7.05603	4.00855	9.023	12.8379	8.57406	4.29674	16.3725	9.85132	24.2429	2.09947	4.74913	12.0172	5.63937	14.6843	3.64029	3.25779	4.18496	4.61832	6.06688	25.9557	12.5278	5.21769	4.22812	12.8932	3.06615	4.45957	1.56215	16.7162
0.70627	12.4671	2.03347	5.21	11.0597	5.57258	3.58409	4.64392	6.65801	4.37101	21.2507	8.82706	19.9079	7.57778	6.86004	6.24071	2.36582	6.60991	13.4082	2.74348	6.01103	6.06846	4.28969	2.38445	5.22962	9.06824	6.8642	4.37323	7.85531	5.78366	12.5901	1.04043	3.98132	10.4773	4.11432	8.91005	2.71615	1.33815	2.70755	2.11727	3.75519	16.9611	10.9436	7.06578	1.60752	5.53361	1.33486	2.73515	1.08232	16.4547
0.81492	12.7958	2.78466	1.904	9.14845	2.20908	5.40584	2.14647	3.83959	3.87467	13.4694	3.94805	8.28247	14.7812	4.93352	14.3125	1.5675	5.5541	15.385	3.85805	2.45352	5.81133	5.76116	4.48889	4.85636	12.3916	3.58112	2.5636	2.57739	2.60774	4.6166	2.37283	4.97024	8.3089	4.71013	4.84164	3.57067	1.16787	1.77567	1.37548	6.18562	8.31444	22.6189	9.09491	2.32369	4.73835	2.58941	2.69337	0.577422	7.45882
0.92358	18.572	7.21961	0.662	19.032	2.4705	8.42194	2.80125	5.24428	5.65821	4.97563	4.2695	6.437	24.5315	9.24776	21.5658	3.06669	4.6096	11.9317	5.46992	2.78217	8.96886	11.1003	8.1898	7.63381	21.2147	3.79388	0.76058	4.27866	4.70032	7.09207	4.76202	7.6677	9.31605	9.20272	4.64913	4.17493	2.4679	2.51727	2.84677	10.7329	14.8748	28.5129	6.48779	5.60806	13.1328	5.8023	3.58496	0.909129	2.01412
1.00507	18.5177	11.0871	0.644	27.9202	4.99093	7.49932	3.53348	7.12307	9.1743	6.07048	6.58248	11.7935	20.9185	11.773	15.6649	6.20057	5.09077	5.57943	4.71278	7.07778	10.2817	13.7962	9.82051	7.68961	26.6166	5.66913	0.60693	8.64591	9.89883	16.5574	5.55017	9.08658	8.02004	10.9993	6.65098	2.95377	4.76274	3.05859	4.13349	11.3287	25.8018	18.7986	3.11817	7.01633	20.6851	7.05693	2.90001	1.95584	2.72744
1.11373	10.4794	8.49547	1.869	22.2613	6.44302	4.17621	2.68082	7.39739	9.73666	12.9525	7.40131	16.5502	9.43301	8.06393	6.52455	7.62733	6.02519	1.75766	2.35319	10.4167	7.15521	11.016	6.97515	4.45576	22.9528	5.43135	2.40313	10.32	14.6848	19.0744	4.61543	7.43334	3.91239	6.59917	11.7618	1.54094	7.09108	2.50645	4.2838	6.36729	26.1728	7.42297	1.81519	4.85317	18.659	4.43349	1.30285	2.66481	7.71589
1.19522	3.65693	3.45678	6.656	10.5234	4.93309	1.88267	1.30376	6.97701	6.09984	16.6707	6.77205	12.9946	2.88075	3.20564	3.89149	5.41029	4.87933	0.50888	0.842295	8.34485	3.47285	6.34996	2.75234	1.94577	16.5946	3.35798	5.02449	7.0884	14.2988	11.3984	3.43443	4.11115	1.57318	2.78856	16.625	0.88906	7.81967	1.44274	3.51431	1.72939	15.1961	2.3511	1.73675	1.9371	9.53257	1.39359	0.337669	2.05788	12.3156
1.30388	1.62991	1.42869	11.654	4.99942	2.15377	0.825401	0.728558	5.13658	2.46232	12.4765	4.88054	5.36879	1.3942	1.56665	5.04142	2.24265	3.04278	0.676139	0.771863	3.68365	2.17405	3.76043	0.969829	1.43782	12.2762	1.48492	5.19674	2.88321	8.7377	5.466	2.5443	2.35693	1.32868	1.89801	14.4313	0.45846	6.20072	0.609338	2.36683	0.510407	4.96679	1.52743	1.34711	0.793508	3.01198	0.316544	0.049769	0.8538	9.89976
1.41253	0.900114	1.06709	8.601	3.42578	0.830745	0.407914	0.98906	2.32144	1.50989	6.74338	2.18119	0.996008	0.392878	1.16876	5.82801	0.967322	2.41806	1.00012	1.37374	1.36897	1.86165	4.62057	0.655668	1.30933	12.3118	0.452851	2.17126	0.661569	2.4644	3.50735	1.44048	2.34024	1.18512	1.30651	7.09249	0.0992934	2.97913	0.199477	1.06318	0.583735	1.92576	1.68292	0.50058	0.740254	1.6429	0.129147	0.0358321	0.156162	4.18966
1.52119	0.82905	0.621596	3.736	2.28344	1.06667	0.302625	1.00297	1.00923	2.06666	5.86945	0.866662	0.32294	0.176961	0.912885	4.67001	0.786225	2.3771	0.946976	1.37566	1.76415	1.32623	8.17498	0.419857	1.02543	14.7463	0.484661	0.332754	0.281949	0.238957	2.98274	0.927643	2.22999	0.957654	0.698836	2.91974	0.00115927	0.930557	0.254784	0.327278	0.305631	1.9921	1.07776	0.078713	0.546101	1.91207	0.139035	0.110819	0.0655164	0.914015
1.65701	0.58292	0.843624	2.196	1.58729	0.984617	0.421956	0.664613	1.39117	2.14575	3.844	1.07658	0.228524	1.34069	1.59829	1.95133	0.48262	0.962196	0.831168	0.710169	1.83278	0.655548	8.71293	0.309499	1.38047	11.1473		0.0661943	0.664137	0.218774	4.37095	0.882849	1.45592	2.19509	0.826505	2.50045	0.0663534	0.313559	0.967855	0.606605	0.0642389	1.80598	0.670778	0.0152646	0.36074	1.38419	0.206136	0.151027	0.18993	0.540725
1.76567	0.332152	2.35574	1.266	0.514059	0.415651	1.05484	0.714956	1.91135	1.79877	2.28237	1.53371	0.368567	2.62603	2.25932	0.849283	0.550133	0.0262213		0.76371	1.55265	0.370955		0.367857	1.59528	5.1148		0.0754357	2.7856	0.627661	5.88586	0.682899	0.759191	4.24084	1.39535	3.01989	0.239037	0.254382	1.43453	1.17502	0.0683058		1.65873	0.0297377	0.893117	0.991971		0.146182	0.269821	0.644807
1.87432	0.208474	3.5085	0.692	0	0.367598	0.877621	0.720498	2.25665	1.39013	5.8658	1.53456	0.851919	0	0	1.32128	1.41261	0	0	1.17742	0	0	0	0.258789	0	4.72269	0	0.0545306	6.14783	1.22192	6.75439	0.541338	0	0	1.53099	0	0.389447	1.01605	0.502429	1.41658	0.0372003	0	0	0	0	0	0	0.29227	0.121719	0.908793
1.98298	0.155083	3.72547	0.693		0.477646	0.782884	0.554349	2.24523	1.29629	6.22136	1.34956	0.842524			1.50201	2.2014											0.0625983	6.03443	1.2377	7.05608	0.785647			1.36956		0.374011	1.56462	0.174651	1.66404	0.0613138							0.504899	0.0524739	1.15619
2.06447	0	0	0.268	0	0.561152	0.741741	0	0	0	0	1.02627	0.496731	0	0	0	0	0	0	0	0	0	0	0	0	0	0	0	3.85255	0	0	1.82306	0	0	0.87922	0	0.273633	1.32314	0	0	0	0	0	0	0	0	0	0.620876	0	0.984344
2.17313			0.085		0.566546	0.715292					0.954628	0.407352																2.17875			2.57268			0.756935		0.221083	0.717096										0.56425		0.883693
[truncated: 168 more columns]

## Sheet: Fig 2A
	HEK293T cross-sectional Area
	WT	SF3B1 MT
	50.4631	77.0881
	78.6961	61.761
	34.6698	31.465
	31.3928	89.8077
	42.9758	56.9666
	91.416	89.5764
	74.4233	92.5796
	36.8402	106.644
	62.7366	74.1564
	81.1629	55.0087
	55.2233	66.6699
	51.8304	84.7367
	40.5285	97.8311
	44.4449	72.4761
	47.0105	68.7658
	36.9659	69.829
	44.2465	68.6314
	50.2266	95.4894
	47.2279	76.0978
	38.8408	84.0279
	45.7555	60.8563
		72.1672

## Sheet: Fig 2B
			Defective mitosis %
			HEK293T				Missaligned Chromosomes			Lagging Chromosomes			Spindles defects
			WT	SF3B1 MT		WT	3.33333	6.66667	7.14286	0	26.6667	7.14286	96.6667	66.6667	85.7143
			34.8	62.5		SF3B1 MT	18.3673	30.5556	9.09091	8.16327	16.6667	4.54545	73.4694	52.7778	86.3636
			30	50
			30.8	48.1
			32.1	54.5
			20.8	31
			23.8	44.2

## Sheet: Fig 2C
	Spindle width			Spindle length
	HEK293T			HEK293T
	WT	SF3B1 MT		WT	SF3B1 MT
	6.75	9.5614		3.7482	8.4358
	7.3909	6.9152		5.064	5.4406
	5.2436	7.1447		4.6225	6.1451
	4.2975	9.8429		3.5318	7.5649
	7.6552	9.0351		4.8856	7.7624
	8.0552	7.9642		7.1839	5.4309
	8.2716	7.9369		7.522	7.221
	5.32	8.7885		4.5046	8.4748
	8.3623	8.8996		5.4233	7.2571
	7.8936	8.1053		7.7985	6.4048
	6.6446	8.0088		5.3918	5.4404
	7.7548	7.6847		6.2694	7.7011
	6.7736	8.8204		5.9833	7.35
	4.9497	6.4273		3.8762	6.8926
	6.4917	7.326		4.9046	5.2799
	6.7223	8.3792		4.5582	6.4766
	6.5569	7.3972		6.471	6.2348
	4.7696	9.0934		3.9389	6.8
	7.3682	7.6132		5.1448	6.6295
	4.9905	7.9986		4.5446	7.1855
	6.3049	7.1758		4.7765	5.9648
		6.6082			9.1558

## Sheet: Fig 2D
		Micronuclei %
		HEK293T
		WT	SF3B1 MT
		1.16279	3.3557
		1.30719	5.71429
		2.35294	4.91071

## Sheet: Fig 3A
		HEK293T chromosomes cross-sectional Area
		WT EV	WT RNH1 WT	SF3B1 MT EV	SF3B1 MT RNH1 WT
		48.4142	33.0224	130.131	80.0373
		52.6119	34.9813	96.5485	70.5224
		52.6119	41.6978	93.75	64.0858
		52.8918	49.5336	86.7537	56.5299
		50.653	50.0933	86.7537	55.4104
		58.4888	53.7313	83.3955	59.3284
		58.4888	54.0112	77.2388	57.6493
		61.0075	56.5299	77.7985	59.8881
		66.6045	56.8097	81.1567	52.3321
		72.7612	58.7687	80.597	50.3731
		75.5597	61.5672	81.1567	49.2537
		77.2388	62.1269	73.6007	50.3731
		81.1567	65.2052	71.6418	48.1343
		84.5149	72.4813	71.9216	38.8993
		81.4366	75.2799	63.2463	43.3769
		81.1567	79.1978	60.7276	42.2575
			77.2388		44.7761
			78.3582		41.1381

## Sheet: Fig 3B
		HEK293T Defective mitosis (%)
		WT EV	WT RNH1 WT	SF3B1 MT EV	SF3B1 MT RNH1 WT
		34.375	23.9437	39.3443	36.8421
		30	24.1379	42.5	36.3636
		34.0909	34.1463	37.5	34.4828
		28	25	39.4737	34.375

## Sheet: Fig 3C
		HEK293T chromosomes spindle length					HEK293T chromosomes spindle width
		WT EV	WT RNH1 WT	SF3B1 MT EV	SF3B1 MT RNH1 WT		WT EV	WT RNH1 WT	SF3B1 MT EV	SF3B1 MT RNH1 WT
		9.08	7.4	8.3147	10.21		8.03172	11.166	12.7892	9.85031
		8.84	6.97	13.5949	10.21		7.89179	8.11567	11.8377	9.57046
		8.67	10.88	11.9594	8.17		8.19963	7.5	10.6903	8.39509
		8.652	9.064	10.6963	8.19		8.19963	7.22015	10.6903	8.1712
		7.957	9.055	10.3708	8.4		8.92724	7.3041	9.15112	7.75143
		8.075	9.33	10.5693	8.16		6.60448	7.02425	9.06716	7.47158
		7.857	7.82	10.7225	7.82		6.71642	7.02425	9.20709	7.55553
		7.8	7.31	10.7847	7.82		6.60448	7.47201	9.06716	7.44359
		7.48	7.55	10.0133	7.82		6.24067	6.66045	7.94732	7.27568
		7.56	7.9094	9.701	7.735		6.26866	6.32463	8.75933	7.49956
		7.32	5.1	9.886	7.48		6.24067	6.49254	8.59142	6.85591
		7.15	7.45	9.1828	7.48		6.29664	6.10075	8.31157	7.0518
		7.225	7.82	8.91	7.31		5.93284	5.73694	7.41561	6.66001
		6.97	6.46	8.4617	7.14		5.9324	6.3806	8.28314	6.43613
		6.2045	6.638	8.6501	7.14		5.37313	5.87687	7.72388	6.4921
		6.65	6.8	9.245	6.8		5.03731	5.93284	8.73091	6.52009
		5.95	6.664		6.715		7.21971	5.28918		5.7365
			6.375		6.46		7.27568	5.03731		4.56113
			6.683		5.9

[truncated: 64 more sheets: Fig 3D, Fig 3E, Fig 3F, Fig 4A, Fig 4B, Fig 4C, Fig 4E, Fig 4F, Fig 4G, Fig 4H, Fig 5A, Fig 5C, Fig 5E, Fig 6C, Fig 6D, Fig 6E, Fig 6F, Fig 6G, Fig 7A, Fig 7B …]
